# Supplementary material for: Evaluation of P-glycoprotein-targeting circulating microRNAs as peripheral biomarkers for medically intractable epilepsy
Source: Acta Epileptol. 2023 Jan 23;5:5. doi: 10.1186/s42494-022-00116-x (PMC11960242; doi:10.1186/s42494-022-00116-x)
Supplement: Supplementary file 1 — Additional file 1. [file 42494_2022_116_MOESM1_ESM.xlsx]

## Sheet: SAMresult
Gene ID	Score(d)	q-value(%)	Fold Change		ProbeSetID	HR4	HR5	HR6	HN1	HN2	HN3	Probe Set ID	Probe Set Name	Accession	Transcript ID(Array Design)	Sequence Type	Species Scientific Name	Alignments	Sequence Length	Sequence	Genome Context	Clustered miRNAs within 10kb	GeneChip Array	Annotation Date	Sequence Source	TargetGenes1	TargetGenes2	TargetGenes3
20501278	4.06787	0	6.2899		20501278	17.7011	15.2277	20.1039	3.50101	1.73496	3.58518	20501278	MIMAT0000752_st	MIMAT0000752	hsa-miR-328-3p	miRNA	Homo sapiens	chr16:67236230-67236251 (-)	22	CUGGCCCUCUCUGCCCUUCCGU	ENST00000360833 // antisense // intron // 12 /// ENST00000393997 // antisense // intron // 13 /// ENST00000477898 // antisense // intron // 12 /// OTTHUMT00000257667 // antisense // intron // 12 /// OTTHUMT00000257668 // antisense // intron // 12 /// OTTHUMT00000257669 // antisense // intron // 13	---	miRNA-4_0	3-Dec-13	miRBase	MTI/---/ALDH1B1/ENST00000000442/ESRRA/ENST00000002829/SEMA3F/ENST00000006750/CD79B/ENST00000007264/RPUSD1/ENST00000012049/QPCTL/ENST00000012443/PPP5C/ENST00000019103/SCTR/ENST00000020673/PSD/ENST00000078445/CREB3L3/ENST00000085219/CD22/ENST00000157600/LMCD1/ENST00000159647/PANX2/ENST00000162330/BCAR1/ENST00000163059/COASY/ENST00000168712/FGF4/ENST00000170150/BPIL1/ENST00000198536/PILRA/ENST000001…	ENST00000302514/C1QTNF4/ENST00000302754/JUNB/ENST00000302956/AMDHD2/ENST00000303210/GNB2/ENST00000303569/CRTC2/ENST00000303798/Q580R0-2/ENST00000304166/ADCYAP1R1/ENST00000304283/ANKS3/ENST00000304425/Q8WTY6_HUMAN/ENST00000304494/CDKN2A/ENST00000304516/CCDC95/ENST00000304546/ECEL1/ENST00000304611/PEX6/ENST00000304735/VASN/ENST00000305249/TACR1/ENST00000305392/PTAFR/ENST00000305457/C15orf27/ENST000…	WNK2/ENST00000356180/FAM3A/ENST00000356216/Q9H7F6_HUMAN/ENST00000356219/NCOR2/ENST00000356331/SH3BP2/ENST00000356340/COL13A1/ENST00000356443/MYOM1/ENST00000356508/PLD3/ENST00000356542/Q5T0Z8_HUMAN/ENST00000356575/ENST00000356654/ATN1/ENST00000356749/CCDC69/ENST00000356827/Q6ZWC5_HUMAN/ENST00000356852/NP_659482.3/ENST00000356857/SUPT5H/ENST00000356864/ENST00000357001/GUCA2A/ENST00000357043/RASSF1/…
20503108	3.39398	0	5.705		20503108	25.5653	34.0706	30.1159	3.30008	4.657	9.19251	20503108	MIMAT0002178_st	MIMAT0002178	hsa-miR-487a-3p	miRNA	Homo sapiens	chr14:101518831-101518852 (+)	22	AAUCAUACAGGGACAUCCAGUU	---	hsa-mir-134 // chr14:101521024-101521096 (+) /// hsa-mir-154 // chr14:101526092-101526175 (+) /// hsa-mir-377 // chr14:101528387-101528455 (+) /// hsa-mir-381 // chr14:101512257-101512331 (+) /// hsa-mir-382 // chr14:101520643-101520718 (+) /// hsa-mir-485 // chr14:101521756-101521828 (+) /// hsa-mir-487a // chr14:101518783-101518862 (+) /// hsa-mir-496 // chr14:101526910-101527011 (+) /// hsa-mi…	miRNA-4_0	3-Dec-13	miRBase	/ENST00000003084/CFTR/ENST00000003100/CYP51A1/ENST00000004921/CCL18/ENST00000008527/CRY1/ENST00000011684/PLEKHG6/ENST00000014761/RWDD2/ENST00000020945/SNAI2/ENST00000038176/NSMAF/ENST00000039007/OTC/ENST00000040663/NP_115661.1/ENST00000040738/FAM44A/ENST00000064724/CLDN11/ENST00000078652/Q6ZU30_HUMAN/ENST00000155840/KCNQ1/ENST00000167218/PDCD2/ENST00000185162/PSME4/ENST00000186436/TMEM131/ENST000…	ONECUT1/ENST00000306026/USP19/ENST00000306268/FOXI1/ENST00000306270/IBTK/ENST00000306285/KIAA0802/ENST00000306465/PIGF/ENST00000306858/FAM83B/ENST00000306908/ZNF57/ENST00000307431/CNTNAP4/ENST00000307765/RXFP1/ENST00000307777/GRHPR/ENST00000308109/hCG_27695/ENST00000308268/PSMA8/ENST00000308317/SIP1/ENST00000308330/LEMD3/ENST00000308420/RLN2/ENST00000308624/SNTG2/ENST00000308744/NPFFR2/ENST000003…	ENST00000359564/ENST00000359576/CLASP2/ENST00000359637/CFH/ENST00000359703/CPE/ENST00000359751/EFNA4/ENST00000359758/SPAG11B/ENST00000359774/ENST00000359858/ZMYM1/ENST00000359889/ENST00000359914/CHCHD2/ENST00000359962/ENST00000359976/INE1/ENST00000360004/HLA-DRB1/ENST00000360010/HKR1/ENST00000360029/KCTD8/ENST00000360054/CCNL2/ENST00000360059/GTPBP4/ENST00000360085/PYY/ENST00000360121/SPN/ENST000…
20501281	3.4826	0	5.4505		20501281	23.2139	29.9632	29.4305	3.71235	3.92616	8.67373	20501281	MIMAT0004695_st	MIMAT0004695	hsa-miR-337-5p	miRNA	Homo sapiens	chr14:101340852-101340872 (+)	21	GAACGGCUUCAUACAGGAGUU	---	hsa-mir-127 // chr14:101349316-101349412 (+) /// hsa-mir-337 // chr14:101340830-101340922 (+) /// hsa-mir-431 // chr14:101347344-101347457 (+) /// hsa-mir-433 // chr14:101348223-101348315 (+) /// hsa-mir-493 // chr14:101335397-101335485 (+) /// hsa-mir-432 // chr14:101350820-101350913 (+) /// hsa-mir-665 // chr14:101341370-101341441 (+)	miRNA-4_0	3-Dec-13	miRBase	/ENST00000001008/FKBP4/ENST00000004980/SENP1/ENST00000011473/SYPL1/ENST00000013894/ABHD5/ENST00000014761/RWDD2/ENST00000025399/STRAP/ENST00000031146/SLC39A9/ENST00000156471/AQR/ENST00000170150/BPIL1/ENST00000196489/ZNF416/ENST00000198587/IGSF9/ENST00000199936/HSD17B2/ENST00000203001/TRM6_HUMAN/ENST00000204637/FLT3LG/ENST00000205055/NP_060460.3/ENST00000207771/VNN3/ENST00000210187/RAB26/ENST000002…	ENST00000305513/SMYD4/ENST00000305738/NP_612151.1/ENST00000305798/TSPAN5/ENST00000305803/RAB4A/ENST00000305812/SIGLECP3/ENST00000305850/CENPN/ENST00000305901/ONECUT1/ENST00000306392/XR_017939.1/ENST00000306482/PRL/ENST00000306708/LRRC8E/ENST00000306938/ZNF131/ENST00000307121/CHD7/ENST00000307300/NDUFA10/ENST00000307364/ENST00000307518/ANKRD2/ENST00000307796/DHFRP1/ENST00000307844/STARD6/ENST00000…	ENST00000359333/TMEM139/ENST00000359353/DDX42/ENST00000359396/ENST00000359428/ENST00000359462/PCBP2/ENST00000359525/LIN9/ENST00000359526/DNMT1/ENST00000359562/HAND2/ENST00000359582/AGBL5/ENST00000359594/OR2T3/ENST00000359595/HAPLN3/ENST00000359619/ENST00000359623/ENST00000359629/ENST00000359717/KLHL9/ENST00000359855/Q9UI57_HUMAN/ENST00000359914/CHCHD2/ENST00000359976/INE1/ENST00000360010/HKR1/ENS…
20500149	2.97968	0	4.5055		20500149	13.6644	14.2817	24.8647	2.44247	3.9488	5.50084	20500149	MIMAT0004497_st	MIMAT0004497	hsa-miR-24-2-5p	miRNA	Homo sapiens	chr19:13947140-13947161 (-)	22	UGCCUACUGAGCUGAAACACAG	ENST00000587762 // sense // exon // 1 /// OTTHUMT00000457941 // sense // exon // 1	hsa-mir-23a // chr19:13947401-13947473 (-) /// hsa-mir-24-2 // chr19:13947101-13947173 (-) /// hsa-mir-27a // chr19:13947254-13947331 (-)	miRNA-4_0	3-Dec-13	miRBase	MTI/---/BCL2/ENST00000006251/ARHGAP8/ENST00000011691/SS18L2/ENST00000014930/HEBP1/ENST00000155674/CECR5/ENST00000158149/C17orf85/ENST00000202967/SIRT4/ENST00000206514/SLC7A8/ENST00000211287/MAPK13/ENST00000215909/LGALS1/ENST00000216027/HSCB/ENST00000216083/CBX6/ENST00000216327/ABHD4/ENST00000216446/PLEK2/ENST00000216479/AHSA1/ENST00000217407/LBP/ENST00000217926/H2BFWT/ENST00000218432/PIN4/ENST000…	Q9NWC8_HUMAN/ENST00000310232/CCDC13/ENST00000310496/RFNG/ENST00000310556/CNOT6L/ENST00000310597/ZNHIT2/ENST00000311089/DNAL1/ENST00000311218/XR_016465.1/ENST00000312108/CHKB/ENST00000312175/BANF1/ENST00000312298/OR5J2/ENST00000312302/AHCTF1P/ENST00000312349/NP_001001343.1/ENST00000312358/SPEG/ENST00000312405/CAMSAP1/ENST00000312438/CLCF1/ENST00000312521/NR1D2/ENST00000312783/AURKA/ENST00000313154…	MT-ND1/ENST00000361543/SGMS1/ENST00000361675/CALD1/ENST00000361753/NR_003276.1/ENST00000361757/ENST00000361867/CABYR/ENST00000361971/PLXNB3/ENST00000362057/DFNB31/ENST00000366503/ZNF670/ENST00000366509/SCCPDH/ENST00000366510/ENST00000366519/Q6ZUZ0_HUMAN/ENST00000366524/HNRPU/ENST00000366531/C1orf101/ENST00000366533/ENST00000366534/ENST00000366552/WDR64/ENST00000366570/ZP4/ENST00000366618/SLC35F3/…
20500432	3.44314	0	4.4229		20500432	152.061	150.894	183.139	33.5472	26.0762	55.52	20500432	MIMAT0000250_st	MIMAT0000250	hsa-miR-139-5p	miRNA	Homo sapiens	chr11:72326146-72326168 (-)	23	UCUACAGUGCACGUGUCUCCAGU	ENST00000334456 // sense // intron // 2 /// ENST00000376450 // sense // intron // 1 /// ENST00000418754 // sense // intron // 2 /// ENST00000444035 // sense // intron // 2 /// ENST00000485058 // sense // intron // 3 /// ENST00000535701 // sense // intron // 2 /// ENST00000536308 // sense // intron // 1 /// ENST00000537631 // sense // intron // 2 /// ENST00000538749 // sense // intron // 3 /// ENS…	---	miRNA-4_0	3-Dec-13	miRBase	MTI/---/RPS26/ENST00000006275/TRAPPC6A/ENST00000011684/PLEKHG6/ENST00000012049/QPCTL/ENST00000019103/SCTR/ENST00000041337/EDC4/ENST00000072644/YIPF1/ENST00000078131/Q9NU98_HUMAN/ENST00000085068/ISOC2/ENST00000155674/CECR5/ENST00000155858/TRPM5/ENST00000156471/AQR/ENST00000158166/CAMKK1/ENST00000158526/FAM50A/ENST00000175506/ASNS/ENST00000187397/ARP21_HUMAN/ENST00000188376/SLC25A3/ENST00000199814/…	FGA/ENST00000302071/SESN1/ENST00000302097/SUHW1/ENST00000302586/CCBL1/ENST00000302632/P2RY12/ENST00000302708/ALKBH3/ENST00000302731/CLP1/ENST00000303168/NP_653323.1/ENST00000303204/PRELID1/ENST00000303210/GNB2/ENST00000303498/BTD/ENST00000303562/FOS/ENST00000303921/GPR37/ENST00000303941/ANKK1/ENST00000304191/FAM103A1/ENST00000304236/RAB40A/ENST00000304301/NUDT16L1/ENST00000304771/MAP6/ENST0000030…	PHF11/ENST00000357616/ENST00000357757/BCL2L11/ENST00000357765/UNC50/ENST00000357965/CPNE4/ENST00000358017/FAM49B/ENST00000358026/SMARCA4/ENST00000358043/OXA1L/ENST00000358133/PLOD1/ENST00000358296/ZNF100/ENST00000358395/RNF24/ENST00000358403/LONP1/ENST00000358842/GK2/ENST00000358892/BCAS3/ENST00000358896/DUS2L/ENST00000358915/NP_997331.1/ENST00000358927/ENST00000359062/PDE3A/ENST00000359128/NLRC3…
20504421	3.24399	0	4.373		20504421	16.1965	25.1817	21.1025	3.41009	7.13638	4.22926	20504421	MIMAT0004814_st	MIMAT0004814	hsa-miR-654-3p	miRNA	Homo sapiens	chr14:101506606-101506627 (+)	22	UAUGUCUGCUGACCAUCACCUU	---	hsa-mir-376c // chr14:101506027-101506092 (+) /// hsa-mir-376a-1 // chr14:101507119-101507186 (+) /// hsa-mir-381 // chr14:101512257-101512331 (+) /// hsa-mir-376b // chr14:101506773-101506872 (+) /// hsa-mir-495 // chr14:101500092-101500173 (+) /// hsa-mir-539 // chr14:101513658-101513735 (+) /// hsa-mir-544a // chr14:101514995-101515085 (+) /// hsa-mir-376a-2 // chr14:101506406-101506485 (+) //…	miRNA-4_0	3-Dec-13	miRBase	MTI/---/CDKN1A/ENST00000004921/CCL18/ENST00000006750/CD79B/ENST00000009041/STARD3NL/ENST00000010404/MGST1/ENST00000019103/SCTR/ENST00000035307/CHGUT_HUMAN/ENST00000058691/HEBP2/ENST00000159060/NOX3/ENST00000165698/REEP1/ENST00000167218/PDCD2/ENST00000196482/ZNF324/ENST00000201979/REM1/ENST00000202578/SIGLEC1/ENST00000215530/FGF22/ENST00000215743/MMP11/ENST00000215872/LRP5L/ENST00000216254/ACO2/EN…	CARHSP1/ENST00000311177/HOXB9/ENST00000312019/Q96M66_HUMAN/ENST00000312153/OR9G9/ENST00000312196/MSL3L1/ENST00000312419/POLD4/ENST00000312865/MED25/ENST00000312881/ENST00000313154/SLC6A13/ENST00000313266/Q8NAT4_HUMAN/ENST00000313298/GALE/ENST00000313386/RMND5B/ENST00000313598/LOC131909/ENST00000313777/FUZ/ENST00000314014/C12orf54/ENST00000314045/ENST00000314058/Q8WZ91_HUMAN/ENST00000314124/TMEM40…	LOC731104/ENST00000361541/DPM3/ENST00000361826/OXCT2/ENST00000361886/FAM19A3/ENST00000361891/ILF2/ENST00000366531/C1orf101/ENST00000366534/ENST00000366628/C1orf57/ENST00000366633/C1orf136/ENST00000366634/ENST00000366652/TRIM67/ENST00000366841/ENST00000366874/A3QK37_HUMAN/ENST00000367078/C4BPB/ENST00000367450/UCHL5/ENST00000367580/MR1/ENST00000367755/FMO3/ENST00000368021/USF1/ENST00000368099/TAGLN…
20504418	2.77789	0	4.366		20504418	12.19	21.2334	22.025	3.20331	3.05673	6.99594	20504418	MIMAT0003329_st	MIMAT0003329	hsa-miR-411-5p	miRNA	Homo sapiens	chr14:101489677-101489697 (+)	21	UAGUAGACCGUAUAGCGUACG	---	hsa-mir-299 // chr14:101490131-101490193 (+) /// hsa-mir-379 // chr14:101488403-101488469 (+) /// hsa-mir-380 // chr14:101491354-101491414 (+) /// hsa-mir-323a // chr14:101492069-101492154 (+) /// hsa-mir-329-1 // chr14:101493122-101493201 (+) /// hsa-mir-329-2 // chr14:101493437-101493520 (+) /// hsa-mir-494 // chr14:101495971-101496051 (+) /// hsa-mir-411 // chr14:101489662-101489757 (+) /// hs…	miRNA-4_0	3-Dec-13	miRBase	/ENST00000006777/NM_001040457.1/ENST00000011691/SS18L2/ENST00000012443/PPP5C/ENST00000016913/MS4A12/ENST00000040663/NP_115661.1/ENST00000054650/THAP3/ENST00000156476/KLK13/ENST00000164133/PPP2R5B/ENST00000187397/ARP21_HUMAN/ENST00000187836/PSG2/ENST00000188312/ACTR6/ENST00000204279/YPEL3/ENST00000204615/THPO/ENST00000209827/CDC23/ENST00000211936/ZNF184/ENST00000215095/STX1B2/ENST00000215861/CRYBB…	RNF139/ENST00000303586/ZNF30/ENST00000303982/TSPY1_HUMAN/ENST00000304239/ZNF420/ENST00000304521/NFRKB/ENST00000305206/UGT2B11/ENST00000305366/TM4SF1/ENST00000305447/GRM5/ENST00000305485/ENST00000305949/MTBP/ENST00000306014/DDX54/ENST00000306172/CCDC91/ENST00000306601/ZNF692/ENST00000306716/LOC650332/ENST00000307102/MAP2K1/ENST00000307165/OR51I1/ENST00000307544/KIAA1217/ENST00000307768/JAGN1/ENST0…	ENST00000358481/PADI6/ENST00000358715/HMMR/ENST00000358743/ENST00000358807/MICAL1/ENST00000358896/DUS2L/ENST00000358954/AASS/ENST00000359068/ENST00000359075/C16orf5/ENST00000359085/KIR2DL4/ENST00000359451/WASF1/ENST00000359473/Q8NH52_HUMAN/ENST00000359594/OR2T3/ENST00000359649/ENST00000359683/NIF3L1/ENST00000359915/ENST00000360202/ENST00000360375/LRRCC1/ENST00000360515/CDC42SE2/ENST00000360538/TO…
20500797	4.04889	0	3.8388		20500797	6.85968	10.2811	8.43718	2.09584	2.46822	2.03336	20500797	MIMAT0000460_st	MIMAT0000460	hsa-miR-194-5p	miRNA	Homo sapiens	chr1:220291548-220291569 (-) // chr11:64658876-64658897 (-)	22	UGUAACAGCAACUCCAUGUGGA	ENST00000413053 // sense // exon // 2 /// OTTHUMT00000143253 // sense // exon // 2	hsa-mir-192 // chr11:64658609-64658718 (-) /// hsa-mir-194-2 // chr11:64658827-64658911 (-) /// hsa-mir-6750 // chr11:64665835-64665909 (-)	miRNA-4_0	3-Dec-13	miRBase	MTI/---/TYMS/ENST00000005340/DVL2/ENST00000006967/JHDM1D/ENST00000008527/CRY1/ENST00000156471/AQR/ENST00000159060/NOX3/ENST00000160298/KIAA1543/ENST00000172853/NEB/ENST00000186436/TMEM131/ENST00000199320/DIMT1L/ENST00000201886/KHSRP/ENST00000202578/SIGLEC1/ENST00000215202/C21orf111/ENST00000215727/SERPIND1/ENST00000215780/GSTT2/ENST00000216194/ADSL/ENST00000216225/RBX1/ENST00000216452/PIGH/ENST00…	ENST00000307367/CLCN5/ENST00000307388/OR52A5/ENST00000307526/CMTM8/ENST00000307544/KIAA1217/ENST00000307602/HOOK3/ENST00000307805/ULK4/ENST00000308022/TMEM134/ENST00000308232/hCG_1793639/ENST00000308271/USP48/ENST00000308354/PDLIM2/ENST00000308378/WDR49/ENST00000308488/RSF1/ENST00000308547/PHC3/ENST00000308807/MLKL/ENST00000308982/ACAD9/ENST00000308987/CKS1B/ENST00000309168/C10orf110/ENST00000309…	MYH9/ENST00000358435/TOMM7/ENST00000358598/PRKAR1A/ENST00000358691/HELZ/ENST00000358715/HMMR/ENST00000358755/FZD6/ENST00000358857/ADRA1A/ENST00000358901/VCP/ENST00000358945/SCNN1A/ENST00000359019/ZDHHC17/ENST00000359069/NP_945352.1/ENST00000359213/B4GALT4/ENST00000359265/PDLIM5/ENST00000359305/TNPO3/ENST00000359308/XRCC6/ENST00000359530/ATP6V1H/ENST00000359684/DACH1/ENST00000359709/IFI16/ENST0000…
20505798	3.49288	0	3.7553		20505798	11.3356	15.2277	13.5119	4.07403	2.58585	4.18061	20505798	MIMAT0004954_st	MIMAT0004954	hsa-miR-543	miRNA	Homo sapiens	chr14:101498370-101498391 (+)	22	AAACAUUCGCGGUGCACUUCUU	---	hsa-mir-299 // chr14:101490131-101490193 (+) /// hsa-mir-376c // chr14:101506027-101506092 (+) /// hsa-mir-376a-1 // chr14:101507119-101507186 (+) /// hsa-mir-379 // chr14:101488403-101488469 (+) /// hsa-mir-380 // chr14:101491354-101491414 (+) /// hsa-mir-323a // chr14:101492069-101492154 (+) /// hsa-mir-329-1 // chr14:101493122-101493201 (+) /// hsa-mir-329-2 // chr14:101493437-101493520 (+) //…	miRNA-4_0	3-Dec-13	miRBase	/ENST00000005178/PDK4/ENST00000010299/FAM76A/ENST00000011691/SS18L2/ENST00000011989/CYP4F3/ENST00000021776/NP_001025037.1/ENST00000023165/KLRA1/ENST00000052754/DCN/ENST00000078652/Q6ZU30_HUMAN/ENST00000163059/COASY/ENST00000169551/C18orf55/ENST00000187910/PSG6/ENST00000190165/DMRT3/ENST00000204566/SPG21/ENST00000212369/SH3GLB1/ENST00000216014/KDELR3/ENST00000216038/C22orf28/ENST00000216171/SMCR7L…	ENST00000305188/ESCO2/ENST00000305242/ARMC4/ENST00000305366/TM4SF1/ENST00000305476/SEMA4C/ENST00000305575/GATM/ENST00000305754/OR5E1P/ENST00000306010/MGMT/ENST00000306118/KISS1/ENST00000306185/MRPL13/ENST00000306238/SCGB1D1/ENST00000306306/REEP4/ENST00000306467/CCDC100/ENST00000306481/ENST00000306549/PCDHB1/ENST00000307025/FOXB1/ENST00000307229/Q96AM0_HUMAN/ENST00000307247/SGK2/ENST00000307403/PR…	ENST00000358150/NP_997319.1/ENST00000358212/MYO5A/ENST00000358217/ENST00000358372/WTAP/ENST00000358377/WDR21A/ENST00000358470/STAT4/ENST00000358484/ARL17P1/ENST00000358526/AKAP4/ENST00000358527/C1orf176/ENST00000358545/TNFSF11/ENST00000358657/SLC4A8/ENST00000358680/ADC/ENST00000358691/HELZ/ENST00000358799/ENST00000358966/GGPS1/ENST00000358987/ENST00000359156/CD163/ENST00000359165/ENST00000359223/…
20502437	3.82898	0	3.5931		20502437	49.8097	50.9436	52.3944	11.1135	14.732	17.5053	20502437	MIMAT0001625_st	MIMAT0001625	hsa-miR-431-5p	miRNA	Homo sapiens	chr14:101347363-101347383 (+)	21	UGUCUUGCAGGCCGUCAUGCA	ENST00000534062 // antisense // exon // 1 /// OTTHUMT00000395127 // antisense // exon // 1	hsa-mir-127 // chr14:101349316-101349412 (+) /// hsa-mir-136 // chr14:101351039-101351120 (+) /// hsa-mir-337 // chr14:101340830-101340922 (+) /// hsa-mir-431 // chr14:101347344-101347457 (+) /// hsa-mir-433 // chr14:101348223-101348315 (+) /// hsa-mir-432 // chr14:101350820-101350913 (+) /// hsa-mir-665 // chr14:101341370-101341441 (+)	miRNA-4_0	3-Dec-13	miRBase	/ENST00000005995/PRSS21/ENST00000006658/SPATA20/ENST00000007390/C16orf42/ENST00000007722/ITGA3/ENST00000019103/SCTR/ENST00000040663/NP_115661.1/ENST00000045065/PARP3/ENST00000064571/CBLN4/ENST00000162330/BCAR1/ENST00000163059/COASY/ENST00000165524/PRLH/ENST00000170150/BPIL1/ENST00000172853/NEB/ENST00000177648/ALPK1/ENST00000181383/CPB2/ENST00000182290/TSPAN32/ENST00000191922/SLC9A3R2/ENST00000200…	GUSB/ENST00000305068/NP_659429.4/ENST00000305123/IRS1/ENST00000305253/TUB/ENST00000305631/DEGS2/ENST00000305768/CCDC123/ENST00000305798/TSPAN5/ENST00000305901/ONECUT1/ENST00000305922/Q96S03_HUMAN/ENST00000306129/PFTK1/ENST00000306279/ATOH8/ENST00000306601/ZNF692/ENST00000306875/PDF/ENST00000308259/MSRB3/ENST00000308342/NP_689973.2/ENST00000308354/PDLIM2/ENST00000308675/LINGO2/ENST00000308713/SEZ6…	TYW1/ENST00000359751/EFNA4/ENST00000359808/ENST00000359816/CLEC10A/ENST00000360039/GAL3ST4/ENST00000360121/SPN/ENST00000360134/ENST00000360249/ENST00000360469/CDH4/ENST00000360510/BBS1/ENST00000360523/Q8NHA3_HUMAN/ENST00000360544/Q96AS0_HUMAN/ENST00000360550/MAP1S/ENST00000360956/ISLR2/ENST00000361172/ENST00000361466/MYBPC1/ENST00000361512/ARSE/ENST00000361644/MAGEB3/ENST00000361660/ENST000003616…
20504431	2.04097	0	3.5914		20504431	5.9581	13.6203	7.04768	1.22546	2.53471	3.97471	20504431	MIMAT0003338_st	MIMAT0003338	hsa-miR-660-5p	miRNA	Homo sapiens	chrX:49777864-49777885 (+)	22	UACCCAUUGCAUAUCGGAGUUG	ENST00000376088 // sense // intron // 3 /// ENST00000376091 // sense // intron // 3 /// ENST00000482218 // sense // intron // 3 /// OTTHUMT00000056542 // sense // intron // 3 /// OTTHUMT00000056543 // sense // intron // 3 /// OTTHUMT00000109349 // sense // intron // 3	hsa-mir-188 // chrX:49768109-49768194 (+) /// hsa-mir-362 // chrX:49773572-49773636 (+) /// hsa-mir-500a // chrX:49773039-49773122 (+) /// hsa-mir-501 // chrX:49774330-49774413 (+) /// hsa-mir-502 // chrX:49779206-49779291 (+) /// hsa-mir-660 // chrX:49777849-49777945 (+) /// hsa-mir-500b // chrX:49775280-49775358 (+)	miRNA-4_0	3-Dec-13	miRBase	MTI/---/HUWE1/ENST00000003607/POLDIP2/ENST00000006275/TRAPPC6A/ENST00000017003/XYLT2/ENST00000078652/Q6ZU30_HUMAN/ENST00000156109/GPKOW/ENST00000164305/PIGB/ENST00000164316/NEDD4/ENST00000168977/ITGB1BP3/ENST00000169293/MASP1/ENST00000176763/STK10/ENST00000177648/ALPK1/ENST00000185206/CLIC5/ENST00000188403/NR1H4/ENST00000199706/MRPL28/ENST00000199764/CEACAM6/ENST00000206765/TGM1/ENST00000215885/P…	ENST00000306589/PRY_HUMAN/ENST00000306908/ZNF57/ENST00000307407/IL8/ENST00000307660/ENST00000308103/NP_061864.2/ENST00000308120/NP_001030017.1/ENST00000308982/ACAD9/ENST00000309009/ENST00000309092/MRPS21/ENST00000309251/Q14179_HUMAN/ENST00000309297/MYO1F/ENST00000309433/OR1S1/ENST00000309522/HADH/ENST00000309657/RCE1/ENST00000310159/TEX28P2/ENST00000310594/WNT5B/ENST00000310862/SLC25A30/ENST00000…	ENST00000360165/ENST00000360280/VPS13A/ENST00000360322/C1orf125/ENST00000360462/LOC642721/ENST00000360496/SNTB2/ENST00000360696/TITF1/ENST00000360833/ELMO3/ENST00000360900/ENST00000361028/ZSCAN12/ENST00000361127/LRIG2/ENST00000361168/ENST00000361226/RUSC2/ENST00000361264/WDR40A/ENST00000361298/NGFRAP1/ENST00000361518/ZNF511/ENST00000361540/DNASE2B/ENST00000361579/ENST00000361767/VDAC4/ENST0000036…
20501172	2.55213	0	3.4436		20501172	6.65417	13.3944	6.59637	2.07423	2.07423	3.3463	20501172	MIMAT0002890_st	MIMAT0002890	hsa-miR-299-5p	miRNA	Homo sapiens	chr14:101490137-101490158 (+)	22	UGGUUUACCGUCCCACAUACAU	ENST00000385016 // sense // exon // 1	hsa-mir-299 // chr14:101490131-101490193 (+) /// hsa-mir-379 // chr14:101488403-101488469 (+) /// hsa-mir-380 // chr14:101491354-101491414 (+) /// hsa-mir-323a // chr14:101492069-101492154 (+) /// hsa-mir-329-1 // chr14:101493122-101493201 (+) /// hsa-mir-329-2 // chr14:101493437-101493520 (+) /// hsa-mir-494 // chr14:101495971-101496051 (+) /// hsa-mir-495 // chr14:101500092-101500173 (+) /// hs…	miRNA-4_0	3-Dec-13	miRBase			---
20501250	3.2163	0	3.3964		20501250	70.5371	94.6657	78.9073	17.4765	26.1905	29.3809	20501250	MIMAT0000737_st	MIMAT0000737	hsa-miR-382-5p	miRNA	Homo sapiens	chr14:101520653-101520674 (+)	22	GAAGUUGUUCGUGGUGGAUUCG	ENST00000385009 // antisense // exon // 1	hsa-mir-134 // chr14:101521024-101521096 (+) /// hsa-mir-154 // chr14:101526092-101526175 (+) /// hsa-mir-377 // chr14:101528387-101528455 (+) /// hsa-mir-381 // chr14:101512257-101512331 (+) /// hsa-mir-382 // chr14:101520643-101520718 (+) /// hsa-mir-485 // chr14:101521756-101521828 (+) /// hsa-mir-487a // chr14:101518783-101518862 (+) /// hsa-mir-496 // chr14:101526910-101527011 (+) /// hsa-mi…	miRNA-4_0	3-Dec-13	miRBase	/ENST00000028008/RNASET2/ENST00000040877/TARBP1/ENST00000095634/ZNF275/ENST00000157600/LMCD1/ENST00000158771/DERL2/ENST00000161006/PRSS22/ENST00000170150/BPIL1/ENST00000170564/GPATCH1/ENST00000175238/ADAM7/ENST00000181839/CDC2L5/ENST00000199320/DIMT1L/ENST00000199447/TXNDC3/ENST00000200457/TRIP6/ENST00000203630/MLF2/ENST00000216071/C22orf31/ENST00000216075/MIOX/ENST00000216492/CHGA/ENST0000021682…	ENST00000309268/EEF1A1/ENST00000309737/RIC3/ENST00000309931/WDR69/ENST00000310340/PIGG/ENST00000310442/ZDHHC24/ENST00000310673/SPESP1/ENST00000310715/TTC18/ENST00000310999/MRPL11/ENST00000311117/MLL5/ENST00000312562/FOSL1/ENST00000312736/HPS4/ENST00000312777/TCHP/ENST00000312793/C1orf167/ENST00000312827/MLF1/ENST00000312962/NP_075384.3/ENST00000313164/C7/ENST00000313213/PFN4/ENST00000313250/DHRS4…	ZNF277P/ENST00000361824/ENST00000361874/DCTN1/ENST00000361886/FAM19A3/ENST00000361935/PKN2/ENST00000361956/SMOC1/ENST00000362026/NP_849155.2/ENST00000362066/ENST00000362077/SLC5A3/ENST00000362078/F5/ENST00000362090/SYNGAP1/ENST00000366560/FH/ENST00000366592/GPR137B/ENST00000366601/TBCE/ENST00000366641/EGLN1/ENST00000366682/ACTA1/ENST00000366683/ENST00000366684/ENST00000366794/PARP1/ENST0000036681…
20500724	3.7776	0	3.3266		20500724	13.3944	10.7682	12.8944	3.43453	3.28828	4.47321	20500724	MIMAT0000420_st	MIMAT0000420	hsa-miR-30b-5p	miRNA	Homo sapiens	chr8:135812813-135812834 (-)	22	UGUAAACAUCCUACACUCAGCU	---	hsa-mir-30d // chr8:135817119-135817188 (-) /// hsa-mir-30b // chr8:135812763-135812850 (-)	miRNA-4_0	3-Dec-13	miRBase	MTI/---/ELOVL4/ENST00000011619/RANBP9/ENST00000043402/RTN4R/ENST00000046967/ADRB1/ENST00000054666/VAMP3/ENST00000171757/P2RY10/ENST00000175238/ADAM7/ENST00000188312/ACTR6/ENST00000188790/FAP/ENST00000190165/DMRT3/ENST00000193422/EXDL2/ENST00000200135/ZW10/ENST00000202816/ESF1/ENST00000209884/KLHL20/ENST00000210444/NANS/ENST00000216024/DMC1/ENST00000216038/C22orf28/ENST00000216171/SMCR7L/ENST00000…	ALKBH3/ENST00000302874/ZCCHC4/ENST00000303068/ENST00000303071/DONSON/ENST00000303113/ENST00000303296/HIPK3/ENST00000303698/NFU1/ENST00000304031/HS1BP3/ENST00000304231/HOMER2/ENST00000304330/RPAP1/ENST00000304516/CCDC95/ENST00000304567/RRM2/ENST00000305218/STIP1/ENST00000305447/GRM5/ENST00000305536/ENST00000305560/SPATA5L1/ENST00000305663/TBC1D10B/ENST00000305949/MTBP/ENST00000306049/C17orf42/ENST…	ENST00000358359/HISPPD1/ENST00000358515/NIF3L1/ENST00000358622/ENST00000358691/HELZ/ENST00000358785/ZNF669/ENST00000358794/ENST00000358807/MICAL1/ENST00000358835/ENST00000358901/VCP/ENST00000359032/AP2A1/ENST00000359210/POLR3E/ENST00000359416/Q8N9A9_HUMAN/ENST00000359479/SLC33A1/ENST00000359550/Q6ZUH1_HUMAN/ENST00000359594/OR2T3/ENST00000359683/ENST00000359703/CPE/ENST00000359831/TRAF3IP2/ENST000…
20503104	3.03626	0	3.2759		20503104	42.888	48.7584	49.4789	10.6342	13.7838	20.0781	20503104	MIMAT0002176_st	MIMAT0002176	hsa-miR-485-3p	miRNA	Homo sapiens	chr14:101521801-101521822 (+)	22	GUCAUACACGGCUCUCCUCUCU	ENST00000385292 // sense // exon // 1	hsa-mir-134 // chr14:101521024-101521096 (+) /// hsa-mir-154 // chr14:101526092-101526175 (+) /// hsa-mir-377 // chr14:101528387-101528455 (+) /// hsa-mir-381 // chr14:101512257-101512331 (+) /// hsa-mir-382 // chr14:101520643-101520718 (+) /// hsa-mir-409 // chr14:101531637-101531715 (+) /// hsa-mir-485 // chr14:101521756-101521828 (+) /// hsa-mir-487a // chr14:101518783-101518862 (+) /// hsa-mi…	miRNA-4_0	3-Dec-13	miRBase	MTI/---/NFYB/ENST00000005374/C7orf24/ENST00000007969/LRRC23/ENST00000008311/ZNF200/ENST00000011473/SYPL1/ENST00000012049/QPCTL/ENST00000014761/RWDD2/ENST00000014935/DNASE1L1/ENST00000020945/SNAI2/ENST00000040663/NP_115661.1/ENST00000053867/GRN/ENST00000078652/Q6ZU30_HUMAN/ENST00000156471/AQR/ENST00000159647/PANX2/ENST00000164305/PIGB/ENST00000169551/C18orf55/ENST00000178640/MAP2K5/ENST00000182065…	ENST00000304874/ASL/ENST00000305249/TACR1/ENST00000305265/T183B_HUMAN/ENST00000305409/SCG2/ENST00000305531/FRMPD2/ENST00000305692/SF3B5/ENST00000305777/ENST00000306014/DDX54/ENST00000306024/LSM3/ENST00000306072/ISG20/ENST00000306268/FOXI1/ENST00000306433/POLR3D/ENST00000306465/ENST00000306535/Q6TXQ4_HUMAN/ENST00000306675/ADRA1B/ENST00000306801/RPTOR_HUMAN/ENST00000306833/NP_659410.3/ENST000003070…	NXF4/ENST00000360064/RYR2/ENST00000360085/PYY/ENST00000360121/SPN/ENST00000360220/SPATA13/ENST00000360274/PRKAR1B/ENST00000360382/ACN9/ENST00000360496/SNTB2/ENST00000360503/TMEM119/ENST00000360507/C2orf24/ENST00000360541/ETF1/ENST00000360568/P4HA2/ENST00000360589/ANKRD53/ENST00000360689/FUT8/ENST00000360719/CPT1B/ENST00000360742/C8orf41/ENST00000360937/ABP1/ENST00000361035/HAO2/ENST00000361071/GT…
20501224	2.00182	0	3.1737		20501224	22.3104	18.8341	21.54	3.27748	7.36421	11.7313	20501224	MIMAT0000720_st	MIMAT0000720	hsa-miR-376c-3p	miRNA	Homo sapiens	chr14:101506069-101506089 (+)	21	AACAUAGAGGAAAUUCCACGU	---	hsa-mir-376c // chr14:101506027-101506092 (+) /// hsa-mir-376a-1 // chr14:101507119-101507186 (+) /// hsa-mir-381 // chr14:101512257-101512331 (+) /// hsa-mir-376b // chr14:101506773-101506872 (+) /// hsa-mir-495 // chr14:101500092-101500173 (+) /// hsa-mir-539 // chr14:101513658-101513735 (+) /// hsa-mir-544a // chr14:101514995-101515085 (+) /// hsa-mir-376a-2 // chr14:101506406-101506485 (+) //…	miRNA-4_0	3-Dec-13	miRBase	MTI/---/IGF1R/ENST00000005284/CACNG3/ENST00000005374/C7orf24/ENST00000006777/NM_001040457.1/ENST00000010132/DYRK4/ENST00000014930/HEBP1/ENST00000023897/GABRA1/ENST00000040738/FAM44A/ENST00000052754/DCN/ENST00000053243/TNFRSF17/ENST00000054668/UTS2/ENST00000170564/GPATCH1/ENST00000172853/NEB/ENST00000188790/FAP/ENST00000194672/KIAA1411/ENST00000202788/MAPKAPK5/ENST00000215790/TBC1D10A/ENST00000216…	ENST00000306052/LRP8/ENST00000306185/MRPL13/ENST00000306215/TMEM22/ENST00000306627/UBE2E1/ENST00000306675/ADRA1B/ENST00000306730/AVEN/ENST00000306848/COMMD8/ENST00000306882/CDY1/ENST00000307518/ANKRD2/ENST00000308110/MUS81/ENST00000308128/DSG4/ENST00000308243/CRB3/ENST00000308742/ALG10B/ENST00000308893/TAOK2/ENST00000308942/SIPA1L2/ENST00000308976/DENND4A/ENST00000309137/NIP30_HUMAN/ENST000003092…	ENST00000360587/FBXL22/ENST00000360632/WWTR1/ENST00000360647/SLC12A8/ENST00000360825/PPP1R12A/ENST00000360870/TTN/ENST00000360951/ENST00000361004/NFE2L2/ENST00000361056/MEPE/ENST00000361078/PUM2/ENST00000361121/KIAA1704/ENST00000361271/PTPLA/ENST00000361384/DCLRE1A/ENST00000361424/TLR10/ENST00000361520/ABCA4/ENST00000361543/SGMS1/ENST00000361584/ZNF643/ENST00000361600/GPRASP1/ENST00000361611/ENST…
20500737	2.91862	0	3.1581		20500737	31.0943	40.9638	44.356	10.184	10.523	16.7381	20500737	MIMAT0000426_st	MIMAT0000426	hsa-miR-132-3p	miRNA	Homo sapiens	chr17:1953223-1953244 (-)	22	UAACAGUCUACAGCCAUGGUCG	---	hsa-mir-212 // chr17:1953565-1953674 (-) /// hsa-mir-132 // chr17:1953202-1953302 (-)	miRNA-4_0	3-Dec-13	miRBase	MTI/---/PDLIM7/ENST00000002165/FUCA2/ENST00000012049/QPCTL/ENST00000013807/ERCC1/ENST00000082259/DNAH2/ENST00000158166/CAMKK1/ENST00000163678/C16orf68/ENST00000170150/BPIL1/ENST00000173785/KLF6/ENST00000175506/ASNS/ENST00000182290/TSPAN32/ENST00000184956/NP_071353.4/ENST00000188790/FAP/ENST00000201886/KHSRP/ENST00000201979/REM1/ENST00000202773/RPL6/ENST00000202788/MAPKAPK5/ENST00000206513/CEBPE/E…	LRRC45/ENST00000306708/LRRC8E/ENST00000306779/XR_015528.1/ENST00000306802/KIAA1109/ENST00000306829/TLN2/ENST00000306848/COMMD8/ENST00000306910/ZNF584/ENST00000307017/USP38/ENST00000307767/FAM18B/ENST00000307998/EFEMP2/ENST00000308025/DDX23/ENST00000308091/RAPH1/ENST00000308109/hCG_27695/ENST00000308330/LEMD3/ENST00000308344/CLDN15/ENST00000308360/PIGS/ENST00000308696/PSMD1/ENST00000308982/ACAD9/E…	ENST00000358357/ENST00000358374/NP_653268.1/ENST00000358470/STAT4/ENST00000358475/ENST00000358543/NP_997296.1/ENST00000358604/CBWD2/ENST00000358617/PRAME/ENST00000358704/ZNF238/ENST00000358735/COL4A6/ENST00000358857/ADRA1A/ENST00000358864/TMC2/ENST00000358872/STK33/ENST00000358905/STK16/ENST00000358913/MYPN/ENST00000359069/NP_945352.1/ENST00000359253/C14orf48/ENST00000359305/TNPO3/ENST00000359512…
20500780	2.32702	0	3.1507		20500780	12.492	8.632	9.67943	1.93114	3.55264	4.86426	20500780	MIMAT0000450_st	MIMAT0000450	hsa-miR-149-5p	miRNA	Homo sapiens	chr2:241395432-241395454 (+)	23	UCUGGCUCCGUGUCUUCACUCCC	ENST00000264039 // sense // intron // 1 /// ENST00000404327 // antisense // intron // 1 /// ENST00000404891 // antisense // intron // 1 /// ENST00000420138 // sense // intron // 1 /// ENST00000426280 // sense // intron // 1 /// ENST00000469694 // sense // intron // 1 /// OTTHUMT00000257179 // sense // intron // 1 /// OTTHUMT00000325970 // sense // intron // 1 /// OTTHUMT00000325972 // sense // in…	---	miRNA-4_0	3-Dec-13	miRBase	MTI/---/FOXM1/ENST00000000233/ARF5/ENST00000004921/CCL18/ENST00000005905/KIAA0100/ENST00000007699/YBX2/ENST00000012443/PPP5C/ENST00000035383/LRRC7/ENST00000037502/MYOC/ENST00000072869/ADCK2/ENST00000078445/CREB3L3/ENST00000085219/CD22/ENST00000157600/LMCD1/ENST00000157775/KRT13/ENST00000164139/PYGM/ENST00000170150/BPIL1/ENST00000171000/RAPGEF3/ENST00000184956/NP_071353.4/ENST00000187608/CEACAM21/…	VAV1/ENST00000304372/KCTD19/ENST00000304678/GSG1L/ENST00000305202/EFCBP2/ENST00000305392/PTAFR/ENST00000305799/K0401_HUMAN/ENST00000306184/UBTD2/ENST00000306562/ZNF672/ENST00000306645/C17orf62/ENST00000306648/RGS12/ENST00000306960/CHRM1/ENST00000307013/CNTNAP2/ENST00000307046/IGF1/ENST00000307149/COG7/ENST00000307366/NP_001073970.1/ENST00000307521/GPR142/ENST00000308110/MUS81/ENST00000308511/KIAA…	ENST00000356852/NP_659482.3/ENST00000356948/PTBP1/ENST00000357155/MYBPHL/ENST00000357186/POT14_HUMAN/ENST00000357223/KIAA1822/ENST00000357236/C20orf12/ENST00000357396/ENST00000357440/SLC29A2/ENST00000357451/ACHE/ENST00000357454/ENST00000357466/ENST00000357495/ENST00000357501/ENST00000357532/ARRDC1/ENST00000357586/AP1B1/ENST00000357599/ENST00000357687/XR_017841.1/ENST00000358114/C2orf39/ENST000003…
20502130	2.84272	0	3.1135		20502130	11.3426	10.5021	10.9702	2.67349	3.14211	5.15408	20502130	MIMAT0001343_st	MIMAT0001343	hsa-miR-425-3p	miRNA	Homo sapiens	chr3:49057592-49057613 (-)	22	AUCGGGAAUGUCGUGUCCGCCC	ENST00000313778 // sense // intron // 1 /// ENST00000440857 // sense // intron // 1 /// ENST00000492585 // sense // intron // 1 /// ENST00000496568 // sense // intron // 1 /// OTTHUMT00000345586 // sense // intron // 1 /// OTTHUMT00000345587 // sense // intron // 1 /// OTTHUMT00000345595 // sense // intron // 1 /// OTTHUMT00000345596 // sense // intron // 1	hsa-mir-191 // chr3:49058051-49058142 (-) /// hsa-mir-425 // chr3:49057581-49057667 (-)	miRNA-4_0	3-Dec-13	miRBase	MTI/---/GCN1L1/ENST00000005284/CACNG3/ENST00000006275/TRAPPC6A/ENST00000011691/SS18L2/ENST00000167462/LLGL2/ENST00000167588/KRT20/ENST00000170168/REXO1/ENST00000171214/RDH8/ENST00000205402/DLD/ENST00000211238/CRISP2/ENST00000215071/PSMD8/ENST00000216286/NID2/ENST00000217131/CTSZ/ENST00000217159/SLCO4A1/ENST00000217260/RSPO4/ENST00000217455/ACOT8/ENST00000218507/CENPI/ENST00000221347/FCGBP/ENST000…	CCDC106/ENST00000309192/LOC731640/ENST00000310357/GPRC6A/ENST00000310528/SUGT1/ENST00000310725/RAB37/ENST00000311052/CARHSP1/ENST00000311438/SLC22A8/ENST00000311457/REC8/ENST00000311755/HIGD2BP/ENST00000312108/CHKB/ENST00000312251/NAGPA/ENST00000312283/NPEPL1/ENST00000312365/GABARAPL3/ENST00000312446/DNAH7/ENST00000313043/PARP10/ENST00000313182/C15orf44/ENST00000313266/Q8NAT4_HUMAN/ENST0000031369…	ENST00000360284/NR4A1/ENST00000360321/C20orf96/ENST00000360359/ANKS1A/ENST00000360469/CDH4/ENST00000360483/ENST00000360489/ENST00000360514/Q8IUS2_HUMAN/ENST00000360550/MAP1S/ENST00000360632/WWTR1/ENST00000360817/C1S/ENST00000360913/ENST00000360956/ISLR2/ENST00000361177/GPR123/ENST00000361193/SLC26A11/ENST00000361234/ENST00000361442/ANKRD13B/ENST00000361564/NP_067050.1/ENST00000361600/GPRASP1/ENST…
20501240	2.82137	0	3.0843		20501240	4.32386	6.92347	6.81897	1.49419	2.24285	2.07613	20501240	MIMAT0004689_st	MIMAT0004689	hsa-miR-377-5p	miRNA	Homo sapiens	chr14:101528393-101528414 (+)	22	AGAGGUUGCCCUUGGUGAAUUC	ENST00000362145 // sense // exon // 1	hsa-mir-134 // chr14:101521024-101521096 (+) /// hsa-mir-154 // chr14:101526092-101526175 (+) /// hsa-mir-369 // chr14:101531935-101532004 (+) /// hsa-mir-377 // chr14:101528387-101528455 (+) /// hsa-mir-382 // chr14:101520643-101520718 (+) /// hsa-mir-409 // chr14:101531637-101531715 (+) /// hsa-mir-412 // chr14:101531784-101531874 (+) /// hsa-mir-410 // chr14:101532249-101532328 (+) /// hsa-mir…	miRNA-4_0	3-Dec-13	miRBase	/ENST00000028008/RNASET2/ENST00000029410/B4GALT7/ENST00000078429/GNA11/ENST00000163678/C16orf68/ENST00000171214/RDH8/ENST00000194155/PCDHB2/ENST00000205143/DLL3/ENST00000205194/NAT14/ENST00000215071/PSMD8/ENST00000215375/ATP5D/ENST00000215376/C19orf26/ENST00000215742/THAP7/ENST00000216479/AHSA1/ENST00000217305/PDYN/ENST00000220058/MTFMT/ENST00000220676/RP1/ENST00000221265/PAF1/ENST00000221847/EBI…	Q9NQ27_HUMAN/ENST00000310101/PRLR/ENST00000310355/NP_001010878.1/ENST00000310473/UCP2/ENST00000310991/TMEM52/ENST00000311052/CARHSP1/ENST00000312827/MLF1/ENST00000312968/ATG9B/ENST00000313578/AQP11/ENST00000313599/CD163L1/ENST00000313760/---/ENST00000314295/XR_017335.1/ENST00000314393/ZHX2/ENST00000314399/C21orf55/ENST00000314571/TSEN2/ENST00000314584/SLC12A8/ENST00000315554/CDC42/ENST00000315660…	ENST00000362020/ENST00000362051/RBM34/ENST00000366480/OR2AK2/ENST00000366579/HEATR1/ENST00000366706/OBSCN/ENST00000366829/ENST00000366838/SRP9/ENST00000367048/ACAT2/ENST00000367481/ENST00000367621/VTA1/ENST00000367639/C1orf49/ENST00000367733/DNM3/ENST00000367892/ENST00000368246/ENST00000368247/ENST00000368298/LMNA/ENST00000368301/ENST00000368312/ENST00000368509/Q13060_HUMAN/ENST00000368510/ENST00…
20500758	2.28313	0	3.0393		20500758	28.7277	31.561	35.348	6.81501	9.46966	17.6889	20500758	MIMAT0000438_st	MIMAT0000438	hsa-miR-152-3p	miRNA	Homo sapiens	chr17:46114540-46114560 (-)	21	UCAGUGCAUGACAGAACUUGG	ENST00000006101 // sense // intron // 2 /// ENST00000580174 // sense // intron // 1 /// ENST00000582553 // sense // intron // 1 /// ENST00000584666 // sense // intron // 1 /// OTTHUMT00000442953 // sense // intron // 1 /// OTTHUMT00000442955 // sense // intron // 1 /// OTTHUMT00000442957 // sense // intron // 1	---	miRNA-4_0	3-Dec-13	miRBase	MTI/---/HS6ST2/ENST00000017003/XYLT2/ENST00000023897/GABRA1/ENST00000035383/LRRC7/ENST00000037243/GABARAPL2/ENST00000039007/OTC/ENST00000046794/LCP2/ENST00000050961/ZFHX4/ENST00000053468/MRPS10/ENST00000075322/ENPP2/ENST00000155858/TRPM5/ENST00000156084/OTUD5/ENST00000167218/PDCD2/ENST00000171000/RAPGEF3/ENST00000194530/ALS2CR2/ENST00000199706/MRPL28/ENST00000200181/ITGB4/ENST00000201586/SULT2B1/…	ENST00000305105/ZNHIT1/ENST00000305124/GAP43/ENST00000305299/ROBO1/ENST00000305352/EDG1/ENST00000305481/USP47/ENST00000305544/LAMB2/ENST00000305784/DTYMK/ENST00000305866/CCDC132/ENST00000305910/HIST3H3/ENST00000306103/HSPBAP1/ENST00000306384/VAMP5/ENST00000306533/O95745_HUMAN/ENST00000306560/HAS3/ENST00000306704/STRA13/ENST00000306735/ENST00000306851/B4GALT6/ENST00000307003/C7orf33/ENST0000030712…	Q86XP7_HUMAN/ENST00000357454/ENST00000357482/USP6/ENST00000357550/ENST00000357608/SMC3/ENST00000357610/AGBL2/ENST00000357613/TMEM170/ENST00000357757/BCL2L11/ENST00000357780/ENST00000357979/ZNF799/ENST00000358417/PCSK6/ENST00000358448/Q8N9P1_HUMAN/ENST00000358474/ENST00000358559/ENST00000358789/KLK10/ENST00000358801/TRIM41/ENST00000358897/FHAD1/ENST00000358911/LZTFL1/ENST00000358923/ENST0000035893…
20502445	2.3696	0	3.0275		20502445	4.02999	5.02061	6.8084	1.22399	1.57202	2.57989	20502445	MIMAT0001629_st	MIMAT0001629	hsa-miR-329-3p	miRNA	Homo sapiens	chr14:101493171-101493192 (+) // chr14:101493488-101493509 (+)	22	AACACACCUGGUUAACCUCUUU	---	hsa-mir-299 // chr14:101490131-101490193 (+) /// hsa-mir-379 // chr14:101488403-101488469 (+) /// hsa-mir-380 // chr14:101491354-101491414 (+) /// hsa-mir-323a // chr14:101492069-101492154 (+) /// hsa-mir-329-1 // chr14:101493122-101493201 (+) /// hsa-mir-329-2 // chr14:101493437-101493520 (+) /// hsa-mir-494 // chr14:101495971-101496051 (+) /// hsa-mir-495 // chr14:101500092-101500173 (+) /// hs…	miRNA-4_0	3-Dec-13	miRBase	/ENST00000005340/DVL2/ENST00000015926/GRIPAP1/ENST00000024061/SLC45A4/ENST00000029410/B4GALT7/ENST00000038176/NSMAF/ENST00000043402/RTN4R/ENST00000050961/ZFHX4/ENST00000055077/RFC2/ENST00000075430/CTDP1/ENST00000157600/LMCD1/ENST00000159647/PANX2/ENST00000162330/BCAR1/ENST00000166139/FSTL3/ENST00000168712/FGF4/ENST00000171000/RAPGEF3/ENST00000175506/ASNS/ENST00000203616/RBM41/ENST00000204566/SPG2…	ENST00000306910/ZNF584/ENST00000307013/CNTNAP2/ENST00000307121/CHD7/ENST00000307128/MYOZ2/ENST00000307257/C11orf63/ENST00000307366/NP_001073970.1/ENST00000307435/FAM90A1/ENST00000307768/JAGN1/ENST00000307961/RPL4/ENST00000308232/hCG_1793639/ENST00000308423/AOC3/ENST00000308546/RELA/ENST00000308639/ENST00000308647/ATAD3B/ENST00000308682/OR7D4/ENST00000308731/BTK/ENST00000308911/ENST00000308946/MYE…	ENST00000356766/PIWIL2/ENST00000356774/hCG_1995786/ENST00000356782/TPCN2/ENST00000356916/EIF4G3/ENST00000356965/ENST00000357097/NP_001013689.1/ENST00000357385/ENST00000357605/OR51D1/ENST00000357667/ENST00000357717/DCLRE1C/ENST00000357720/TRMT1/ENST00000357878/HMX3/ENST00000357885/BRD3/ENST00000357904/C14orf102/ENST00000357909/DPP9/ENST00000357924/PLA2G4F/ENST00000357961/SCN8A/ENST00000358387/C5or…
20517675	2.16275	0	2.9814		20517675	22.0902	21.75	22.7212	5.27495	5.72451	13.6419	20517675	MIMAT0016847_st	MIMAT0016847	hsa-miR-378c	miRNA	Homo sapiens	chr10:132760897-132760921 (-)	25	ACUGGACUUGGAGUCAGAAGAGUGG	---	---	miRNA-4_0	3-Dec-13	miRBase	MTI	---	ANO4
20517820	1.1315	2.36515	2.8555		20517820	42.5352	7.65508	5.37603	2.75365	8.37498	3.26015	20517820	MIMAT0017990_st	MIMAT0017990	hsa-miR-3613-5p	miRNA	Homo sapiens	chr13:50570601-50570622 (-)	22	UGUUGUACUUUUUUUUUUGUUC	ENST00000442421 // antisense // intron // 1 /// OTTHUMT00000044949 // antisense // intron // 1	---	miRNA-4_0	3-Dec-13	miRBase			---
20525623	1.71404	0.266404	2.8554		20525623	22.1759	20.561	22.0623	7.57242	3.70942	15.3825	20525623	MIMAT0027562_st	MIMAT0027562	hsa-miR-6831-5p	miRNA	Homo sapiens	chr5:139943312-139943335 (-)	24	UAGGUAGAGUGUGAGGAGGAGGUC	ENST00000354402 // sense // intron // 2 /// ENST00000356738 // sense // intron // 2 /// ENST00000357560 // sense // intron // 2 /// ENST00000358580 // sense // intron // 2 /// ENST00000412920 // sense // intron // 2 /// ENST00000467078 // sense // intron // 2 /// ENST00000503850 // sense // intron // 2 /// ENST00000505617 // sense // intron // 2 /// ENST00000506165 // sense // exon // 2 /// ENST0…	---	miRNA-4_0	3-Dec-13	miRBase			---
20500784	2.36309	0	2.845		20500784	3.63217	5.1828	5.02061	1.37747	1.22166	2.43901	20500784	MIMAT0000452_st	MIMAT0000452	hsa-miR-154-5p	miRNA	Homo sapiens	chr14:101526106-101526127 (+)	22	UAGGUUAUCCGUGUUGCCUUCG	---	hsa-mir-134 // chr14:101521024-101521096 (+) /// hsa-mir-154 // chr14:101526092-101526175 (+) /// hsa-mir-369 // chr14:101531935-101532004 (+) /// hsa-mir-377 // chr14:101528387-101528455 (+) /// hsa-mir-382 // chr14:101520643-101520718 (+) /// hsa-mir-409 // chr14:101531637-101531715 (+) /// hsa-mir-412 // chr14:101531784-101531874 (+) /// hsa-mir-410 // chr14:101532249-101532328 (+) /// hsa-mir…	miRNA-4_0	3-Dec-13	miRBase	MTI/---/DICER1/ENST00000005558/IFRD1/ENST00000011691/SS18L2/ENST00000058691/HEBP2/ENST00000160373/CTTNBP2/ENST00000160740/CIC/ENST00000167588/KRT20/ENST00000168977/ITGB1BP3/ENST00000196548/ZNF8/ENST00000204637/FLT3LG/ENST00000215780/GSTT2/ENST00000216014/KDELR3/ENST00000216144/CABP7/ENST00000216180/PNPLA3/ENST00000216392/PYGL/ENST00000216407/PSMC6/ENST00000216492/CHGA/ENST00000216802/PSME2/ENST00…	ENST00000303400/MAEA/ENST00000303596/THAP11/ENST00000303804/PRY/ENST00000304045/KLK7/ENST00000304283/ANKS3/ENST00000304298/HSPB2/ENST00000304402/GPR22/ENST00000304874/ASL/ENST00000304979/PPIH/ENST00000305043/SMN1/ENST00000305579/IL12A/ENST00000305815/SLC9A10/ENST00000305866/CCDC132/ENST00000306011/ATOH1/ENST00000306908/ZNF57/ENST00000306984/C7orf11/ENST00000307046/IGF1/ENST00000307106/Q8WVI0_HUMA…	ENST00000362079/MT-CO3/ENST00000366552/WDR64/ENST00000366583/LGALS8/ENST00000366592/GPR137B/ENST00000366599/B3GALNT2/ENST00000366600/ENST00000366633/C1orf136/ENST00000366634/ENST00000366931/LPA/ENST00000367026/TRAF3IP3/ENST00000367055/SOD2/ENST00000367096/IL20/ENST00000367098/ENST00000367167/TMEM81/ENST00000367222/OPTC/ENST00000367418/ENST00000367448/UCHL5/ENST00000367449/ENST00000367483/PRG4/ENS…
20504218	2.96332	0	2.8362		20504218	112.856	145.216	148.061	40.7508	43.1637	60.4661	20504218	MIMAT0003180_st	MIMAT0003180	hsa-miR-487b-3p	miRNA	Homo sapiens	chr14:101512842-101512863 (+)	22	AAUCGUACAGGGUCAUCCACUU	ENST00000553692 // sense // intron // 1 /// OTTHUMT00000414538 // sense // intron // 1	hsa-mir-134 // chr14:101521024-101521096 (+) /// hsa-mir-376c // chr14:101506027-101506092 (+) /// hsa-mir-376a-1 // chr14:101507119-101507186 (+) /// hsa-mir-381 // chr14:101512257-101512331 (+) /// hsa-mir-382 // chr14:101520643-101520718 (+) /// hsa-mir-376b // chr14:101506773-101506872 (+) /// hsa-mir-485 // chr14:101521756-101521828 (+) /// hsa-mir-487a // chr14:101518783-101518862 (+) /// h…	miRNA-4_0	3-Dec-13	miRBase	/ENST00000003084/CFTR/ENST00000004921/CCL18/ENST00000010299/FAM76A/ENST00000020945/SNAI2/ENST00000038176/NSMAF/ENST00000039007/OTC/ENST00000040663/NP_115661.1/ENST00000053867/GRN/ENST00000156109/GPKOW/ENST00000159647/PANX2/ENST00000163678/C16orf68/ENST00000168869/RGS11/ENST00000168977/ITGB1BP3/ENST00000176183/DRD4/ENST00000185162/PSME4/ENST00000192314/GAL3ST2/ENST00000195649/SNAP91/ENST0000019858…	ENST00000307435/FAM90A1/ENST00000308109/hCG_27695/ENST00000308317/SIP1/ENST00000308420/RLN2/ENST00000308428/CKMT2/ENST00000308744/NPFFR2/ENST00000308894/Q9P058_HUMAN/ENST00000308919/CYP2W1/ENST00000308979/TLR1/ENST00000309092/MRPS21/ENST00000309311/EEF2/ENST00000309377/C11orf17/ENST00000309733/C4orf32/ENST00000309874/Q8TCB4_HUMAN/ENST00000310015/SP3/ENST00000310125/TFDP3/ENST00000310346/TBX5/ENST…	ENST00000360085/PYY/ENST00000360121/SPN/ENST00000360280/VPS13A/ENST00000360333/ERV3/ENST00000360375/LRRCC1/ENST00000360507/C2orf24/ENST00000360947/ZNF219/ENST00000361061/Q8N962_HUMAN/ENST00000361113/ZNF627/ENST00000361263/LOC731104/ENST00000361283/C13orf8/ENST00000361337/TOP1/ENST00000361352/LOH11CR2A/ENST00000361450/PPP2R3B/ENST00000361469/JAK3/ENST00000361478/PJA1/ENST00000361490/HPS1/ENST00000…
20515627	1.94978	0.266404	2.7603		20515627	23.8221	22.2465	31.0191	5.10527	10.9467	13.9864	20515627	MIMAT0015072_st	MIMAT0015072	hsa-miR-320e	miRNA	Homo sapiens	chr19:47212551-47212568 (-)	18	AAAGCUGGGUUGAGAAGG	ENST00000291281 // sense // intron // 3 /// ENST00000433867 // sense // intron // 4 /// ENST00000595132 // sense // intron // 3 /// ENST00000595515 // sense // intron // 4 /// ENST00000597641 // sense // intron // 2 /// ENST00000598633 // sense // intron // 4 /// ENST00000600194 // sense // intron // 2 /// ENST00000601605 // sense // intron // 2 /// ENST00000601806 // sense // intron // 4 /// OTT…	---	miRNA-4_0	3-Dec-13	miRBase	MTI	---	ALDH6A1
20502129	2.49163	0	2.7418		20502129	98.0828	104.295	120.597	29.1905	36.2626	56.5421	20502129	MIMAT0003393_st	MIMAT0003393	hsa-miR-425-5p	miRNA	Homo sapiens	chr3:49057632-49057654 (-)	23	AAUGACACGAUCACUCCCGUUGA	ENST00000313778 // sense // intron // 1 /// ENST00000440857 // sense // intron // 1 /// ENST00000492585 // sense // intron // 1 /// ENST00000496568 // sense // intron // 1 /// OTTHUMT00000345586 // sense // intron // 1 /// OTTHUMT00000345587 // sense // intron // 1 /// OTTHUMT00000345595 // sense // intron // 1 /// OTTHUMT00000345596 // sense // intron // 1	hsa-mir-191 // chr3:49058051-49058142 (-) /// hsa-mir-425 // chr3:49057581-49057667 (-)	miRNA-4_0	3-Dec-13	miRBase	MTI	---	NADK
20500163	1.924	0.266404	2.6911		20500163	21.6632	35.386	26.2514	6.4284	9.54225	16.8325	20500163	MIMAT0000088_st	MIMAT0000088	hsa-miR-30a-3p	miRNA	Homo sapiens	chr6:72113257-72113278 (-)	22	CUUUCAGUCGGAUGUUUGCAGC	ENST00000413945 // sense // intron // 3 /// ENST00000436803 // sense // intron // 3 /// ENST00000602823 // sense // intron // 2 /// OTTHUMT00000041155 // sense // intron // 3 /// OTTHUMT00000041167 // sense // intron // 3 /// OTTHUMT00000467928 // sense // intron // 2	---	miRNA-4_0	3-Dec-13	miRBase	MTI/---/FBLN1/ENST00000005386/NP_078880.1/ENST00000014930/HEBP1/ENST00000016913/MS4A12/ENST00000045065/PARP3/ENST00000055335/PPP1R3F/ENST00000072644/YIPF1/ENST00000084795/RPL18/ENST00000159060/NOX3/ENST00000167586/KRT14/ENST00000170564/GPATCH1/ENST00000178640/MAP2K5/ENST00000191922/SLC9A3R2/ENST00000194672/KIAA1411/ENST00000195455/C4orf6/ENST00000196169/TDRD3/ENST00000200652/SLC22A4/ENST000002059…	NP_659429.4/ENST00000305242/ARMC4/ENST00000305628/SIGLEC7/ENST00000305784/DTYMK/ENST00000305824/ENST00000306061/MT1JP/ENST00000306108/NP_060380.2/ENST00000306256/RER1/ENST00000306601/ZNF692/ENST00000306732/PITX2/ENST00000306827/GOLGA2LY1/ENST00000306984/C7orf11/ENST00000307121/CHD7/ENST00000307138/GARNL1/ENST00000307529/NM_024687.2/ENST00000307671/ATP9B/ENST00000308091/RAPH1/ENST00000308103/NP_06…	SH2D1A/ENST00000360057/TPK1/ENST00000360254/DISP1/ENST00000360309/TLE6/ENST00000360357/ZNF461/ENST00000360416/MYH10/ENST00000360464/LOC650722/ENST00000360590/ENST00000360845/ENST00000360948/NTRK3/ENST00000361200/DUSP27/ENST00000361226/RUSC2/ENST00000361466/MYBPC1/ENST00000361570/CDKN2A/ENST00000361575/RPL39/ENST00000361600/GPRASP1/ENST00000361625/ZFYVE9/ENST00000361685/ENST00000361935/PKN2/ENST00…
20503107	2.76239	0	2.6666		20503107	3.70199	5.02061	4.34608	1.26206	1.77646	1.90017	20503107	MIMAT0026559_st	MIMAT0026559	hsa-miR-487a-5p	miRNA	Homo sapiens	chr14:101518795-101518816 (+)	22	GUGGUUAUCCCUGCUGUGUUCG	---	hsa-mir-134 // chr14:101521024-101521096 (+) /// hsa-mir-154 // chr14:101526092-101526175 (+) /// hsa-mir-377 // chr14:101528387-101528455 (+) /// hsa-mir-381 // chr14:101512257-101512331 (+) /// hsa-mir-382 // chr14:101520643-101520718 (+) /// hsa-mir-485 // chr14:101521756-101521828 (+) /// hsa-mir-487a // chr14:101518783-101518862 (+) /// hsa-mir-496 // chr14:101526910-101527011 (+) /// hsa-mi…	miRNA-4_0	3-Dec-13	miRBase			---
20502455	3.20512	0	2.6614		20502455	39.4269	45.0003	41.2277	13.9786	14.5686	19.0548	20502455	MIMAT0001638_st	MIMAT0001638	hsa-miR-409-5p	miRNA	Homo sapiens	chr14:101531651-101531673 (+)	23	AGGUUACCCGAGCAACUUUGCAU	---	hsa-mir-154 // chr14:101526092-101526175 (+) /// hsa-mir-369 // chr14:101531935-101532004 (+) /// hsa-mir-377 // chr14:101528387-101528455 (+) /// hsa-mir-409 // chr14:101531637-101531715 (+) /// hsa-mir-412 // chr14:101531784-101531874 (+) /// hsa-mir-410 // chr14:101532249-101532328 (+) /// hsa-mir-485 // chr14:101521756-101521828 (+) /// hsa-mir-496 // chr14:101526910-101527011 (+) /// hsa-mir…	miRNA-4_0	3-Dec-13	miRBase	/ENST00000006658/SPATA20/ENST00000007403/CRLF1/ENST00000019019/FTSJ1/ENST00000045065/PARP3/ENST00000053468/MRPS10/ENST00000072644/YIPF1/ENST00000075322/ENPP2/ENST00000085219/CD22/ENST00000168977/ITGB1BP3/ENST00000170168/REXO1/ENST00000195455/C4orf6/ENST00000196548/ZNF8/ENST00000198587/IGSF9/ENST00000201031/TFAP2C/ENST00000203407/UQCRC1/ENST00000205948/APOH/ENST00000211936/ZNF184/ENST00000215781/O…	MXD3/ENST00000303545/RNF139/ENST00000303569/CRTC2/ENST00000303659/DTNB/ENST00000303700/RHOH/ENST00000303992/Q8N666_HUMAN/ENST00000304119/ENST00000304271/C11orf24/ENST00000304338/KIAA1622/ENST00000304516/CCDC95/ENST00000305043/SMN1/ENST00000305202/EFCBP2/ENST00000305326/TTLL6/ENST00000305458/C20orf168/ENST00000305465/OR1M1/ENST00000305481/USP47/ENST00000305748/KRT73/ENST00000305869/CCL11/ENST00000…	ENST00000359333/TMEM139/ENST00000359353/DDX42/ENST00000359376/PLCG2/ENST00000359413/NUAK1/ENST00000359541/ENST00000359704/IBRDC1/ENST00000359762/SLC22A20/ENST00000359895/PDLIM7/ENST00000359918/ART5/ENST00000360008/POLN/ENST00000360054/CCNL2/ENST00000360058/TOP3A/ENST00000360090/LCE1B/ENST00000360507/C2orf24/ENST00000360543/DTX2/ENST00000360899/C14orf70/ENST00000360941/Q8N7X2_HUMAN/ENST00000361168…
20500146	2.91578	0	2.6478		20500146	2885.82	2958.15	3615.31	1018.93	1105.51	1475.91	20500146	MIMAT0000078_st	MIMAT0000078	hsa-miR-23a-3p	miRNA	Homo sapiens	chr19:13947409-13947429 (-)	21	AUCACAUUGCCAGGGAUUUCC	---	hsa-mir-23a // chr19:13947401-13947473 (-) /// hsa-mir-24-2 // chr19:13947101-13947173 (-) /// hsa-mir-27a // chr19:13947254-13947331 (-)	miRNA-4_0	3-Dec-13	miRBase	MTI/---/FASTKD5/ENST00000005905/KIAA0100/ENST00000007722/ITGA3/ENST00000007735/KRT33A/ENST00000011691/SS18L2/ENST00000014930/HEBP1/ENST00000056217/ARHGEF5/ENST00000095634/ZNF275/ENST00000163059/COASY/ENST00000168148/SPP2/ENST00000171111/KEAP1/ENST00000172853/NEB/ENST00000175506/ASNS/ENST00000177648/ALPK1/ENST00000185885/UBE2D1/ENST00000187879/ZNF222/ENST00000198587/IGSF9/ENST00000215956/NHP2L1/EN…	NDUFA3/ENST00000303586/ZNF30/ENST00000303646/CAMTA1/ENST00000303778/SDCCAG10/ENST00000303921/GPR37/ENST00000303961/EGLN2/ENST00000303982/TSPY1_HUMAN/ENST00000304236/RAB40A/ENST00000304402/GPR22/ENST00000304421/FSHR/ENST00000304718/ZNF403/ENST00000304800/NM_014187.2/ENST00000304842/TPST1/ENST00000304863/UQCRFS1/ENST00000304954/CSN3/ENST00000305043/SMN1/ENST00000305124/GAP43/ENST00000305188/ESCO2/E…	MPPED2/ENST00000358277/ENST00000358296/ZNF100/ENST00000358337/WDR55/ENST00000358372/WTAP/ENST00000358475/ENST00000358491/ZNF724P/ENST00000358617/PRAME/ENST00000358657/SLC4A8/ENST00000358738/ZBTB1/ENST00000358828/ENST00000358869/FAM114A1/ENST00000359003/NCOA6/ENST00000359033/ENST00000359069/NP_945352.1/ENST00000359128/NLRC3/ENST00000359133/ERO1L/ENST00000359156/CD163/ENST00000359310/LOC729516/ENST…
20504419	2.2127	0	2.5969		20504419	5.39731	3.08402	5.22341	1.70405	1.33411	2.18376	20504419	MIMAT0004813_st	MIMAT0004813	hsa-miR-411-3p	miRNA	Homo sapiens	chr14:101489712-101489733 (+)	22	UAUGUAACACGGUCCACUAACC	---	hsa-mir-299 // chr14:101490131-101490193 (+) /// hsa-mir-379 // chr14:101488403-101488469 (+) /// hsa-mir-380 // chr14:101491354-101491414 (+) /// hsa-mir-323a // chr14:101492069-101492154 (+) /// hsa-mir-329-1 // chr14:101493122-101493201 (+) /// hsa-mir-329-2 // chr14:101493437-101493520 (+) /// hsa-mir-494 // chr14:101495971-101496051 (+) /// hsa-mir-411 // chr14:101489662-101489757 (+) /// hs…	miRNA-4_0	3-Dec-13	miRBase	/ENST00000006967/JHDM1D/ENST00000008527/CRY1/ENST00000014761/RWDD2/ENST00000019019/FTSJ1/ENST00000037502/MYOC/ENST00000039007/OTC/ENST00000169551/C18orf55/ENST00000179259/C12orf5/ENST00000188312/ACTR6/ENST00000202917/OAS1/ENST00000209875/CBX5/ENST00000211314/TMEM14A/ENST00000211936/ZNF184/ENST00000215980/CENPM/ENST00000216407/PSMC6/ENST00000216517/C14orf145/ENST00000216802/PSME2/ENST00000218197/S…	ENST00000309758/HSPA6/ENST00000309851/GSTM1/ENST00000309881/CD36/ENST00000310271/ALAS1/ENST00000310326/NSUN5/ENST00000310346/TBX5/ENST00000310528/SUGT1/ENST00000310836/UGT8/ENST00000310917/EVC2/ENST00000310991/TMEM52/ENST00000310992/KLF14/ENST00000311030/AGL/ENST00000311086/ENST00000311164/Q5VUS1_HUMAN/ENST00000311755/HIGD2BP/ENST00000312637/TMEM157/ENST00000313237/PHF21B/ENST00000313294/Q8NA31_H…	ENST00000361463/ENST00000361470/MAGEE1/ENST00000361493/ENST00000361559/MAP2/ENST00000361604/C14orf68/ENST00000361619/ENST00000361629/ENST00000361671/MAK10/ENST00000361703/ENST00000361745/DMAP1/ENST00000361952/CCDC16/ENST00000361996/BNIPL/ENST00000362066/ENST00000366617/SLC35F3/ENST00000366618/ENST00000366621/KCNK1/ENST00000366659/ARV1/ENST00000366794/PARP1/ENST00000366812/ACBD3/ENST00000366899/DU…
20501244	3.29092	0	2.5891		20501244	167.736	161.613	166.823	57.0029	60.2532	75.8608	20501244	MIMAT0000733_st	MIMAT0000733	hsa-miR-379-5p	miRNA	Homo sapiens	chr14:101488408-101488428 (+)	21	UGGUAGACUAUGGAACGUAGG	ENST00000362218 // sense // exon // 1	hsa-mir-299 // chr14:101490131-101490193 (+) /// hsa-mir-379 // chr14:101488403-101488469 (+) /// hsa-mir-380 // chr14:101491354-101491414 (+) /// hsa-mir-323a // chr14:101492069-101492154 (+) /// hsa-mir-329-1 // chr14:101493122-101493201 (+) /// hsa-mir-329-2 // chr14:101493437-101493520 (+) /// hsa-mir-494 // chr14:101495971-101496051 (+) /// hsa-mir-411 // chr14:101489662-101489757 (+) /// hs…	miRNA-4_0	3-Dec-13	miRBase	MTI/---/IL11/ENST00000003084/CFTR/ENST00000005284/CACNG3/ENST00000006777/NM_001040457.1/ENST00000007414/OSBPL7/ENST00000013222/INMT/ENST00000016913/MS4A12/ENST00000035307/CHGUT_HUMAN/ENST00000040877/TARBP1/ENST00000156109/GPKOW/ENST00000156476/KLK13/ENST00000164133/PPP2R5B/ENST00000171757/P2RY10/ENST00000177694/TBX21/ENST00000195419/XPO1/ENST00000200639/LAMP2/ENST00000203630/MLF2/ENST00000216099/…	TCAP/ENST00000310125/TFDP3/ENST00000310246/ANGEL2/ENST00000310248/OR10AD1/ENST00000310418/CLTB/ENST00000310638/CYP4A11/ENST00000310702/C9orf53/ENST00000311141/ENST00000311320/RIN1/ENST00000311393/C9orf130/ENST00000311591/OR9Q2/ENST00000311694/C12orf51/ENST00000311764/ZNF408/ENST00000311967/NRF1/ENST00000312006/GAL3ST3/ENST00000312438/CLCF1/ENST00000312777/TCHP/ENST00000313010/PRCP/ENST00000313164…	ENST00000361061/Q8N962_HUMAN/ENST00000361157/IFI6/ENST00000361409/ARHGEF11/ENST00000361441/ENST00000361453/MT-ND2/ENST00000361490/HPS1/ENST00000361493/ENST00000361567/MT-ND5/ENST00000361623/CSAG2/ENST00000361675/CALD1/ENST00000361935/PKN2/ENST00000362020/ENST00000362050/CSAG1/ENST00000362090/SYNGAP1/ENST00000366486/OR5AV1P/ENST00000366533/C1orf101/ENST00000366548/EXO1/ENST00000366581/HEATR1/ENST0…
20503800	3.64868	0	2.5666		20503800	328.75	318.38	299.362	116.894	135.894	116.657	20503800	MIMAT0002814_st	MIMAT0002814	hsa-miR-432-5p	miRNA	Homo sapiens	chr14:101350833-101350855 (+)	23	UCUUGGAGUAGGUCAUUGGGUGG	ENST00000534062 // antisense // exon // 1 /// OTTHUMT00000395127 // antisense // exon // 1	hsa-mir-127 // chr14:101349316-101349412 (+) /// hsa-mir-136 // chr14:101351039-101351120 (+) /// hsa-mir-337 // chr14:101340830-101340922 (+) /// hsa-mir-431 // chr14:101347344-101347457 (+) /// hsa-mir-433 // chr14:101348223-101348315 (+) /// hsa-mir-432 // chr14:101350820-101350913 (+) /// hsa-mir-665 // chr14:101341370-101341441 (+)	miRNA-4_0	3-Dec-13	miRBase	/ENST00000000442/ESRRA/ENST00000002501/DBNDD1/ENST00000007264/RPUSD1/ENST00000007403/CRLF1/ENST00000042931/BEST2/ENST00000056233/NFE2L3/ENST00000095634/ZNF275/ENST00000156626/ST6GALNAC1/ENST00000157600/LMCD1/ENST00000161006/PRSS22/ENST00000173785/KLF6/ENST00000182290/TSPAN32/ENST00000196968/GSTP1/ENST00000206542/OSGEP/ENST00000210227/ROD1/ENST00000215061/OCEL1/ENST00000215095/STX1B2/ENST000002159…	TTLL6/ENST00000305447/GRM5/ENST00000305628/SIGLEC7/ENST00000305641/LCMT2/ENST00000305949/MTBP/ENST00000306279/ATOH8/ENST00000306433/POLR3D/ENST00000306682/RASL2_HUMAN/ENST00000306716/LOC650332/ENST00000306731/C20orf62/ENST00000306960/CHRM1/ENST00000307366/NP_001073970.1/ENST00000307395/GP9/ENST00000308344/CLDN15/ENST00000308428/ENST00000308478/LRRN3/ENST00000308696/PSMD1/ENST00000308763/MRVI1/ENS…	PCNT/ENST00000359577/CAGE1/ENST00000359637/CFH/ENST00000359699/MTTP/ENST00000359826/Q6ZMS0_HUMAN/ENST00000359900/KBTBD4/ENST00000360008/POLN/ENST00000360016/BRD4/ENST00000360259/ENST00000360260/ENST00000360284/ENST00000360415/ENST00000360461/PLEKHG4/ENST00000360521/PFKFB3/ENST00000360591/STYXL1/ENST00000360719/CPT1B/ENST00000360740/Q9UHZ6_HUMAN/ENST00000360845/GNL3L/ENST00000360899/C14orf70/ENST0…
20500723	2.26771	0	2.563		20500723	88.8969	87.5593	95.7728	25.4872	32.9862	52.6665	20500723	MIMAT0000419_st	MIMAT0000419	hsa-miR-27b-3p	miRNA	Homo sapiens	chr9:97847787-97847807 (+)	21	UUCACAGUGGCUAAGUUCUGC	ENST00000297979 // sense // intron // 14 /// ENST00000375315 // sense // intron // 15 /// ENST00000428313 // sense // intron // 15 /// ENST00000463372 // sense // intron // 5 /// ENST00000468164 // sense // intron // 4 /// ENST00000471978 // sense // intron // 5 /// ENST00000478473 // sense // intron // 6 /// OTTHUMT00000053196 // sense // intron // 5 /// OTTHUMT00000053197 // sense // intron // …	hsa-mir-24-1 // chr9:97848303-97848370 (+) /// hsa-mir-23b // chr9:97847490-97847586 (+) /// hsa-mir-27b // chr9:97847727-97847823 (+) /// hsa-mir-3074 // chr9:97848296-97848376 (-)	miRNA-4_0	3-Dec-13	miRBase	MTI/---/TMTC1/ENST00000005340/DVL2/ENST00000012049/QPCTL/ENST00000014761/RWDD2/ENST00000019103/SCTR/ENST00000025429/DERA/ENST00000026218/PIGQ/ENST00000039007/OTC/ENST00000045065/PARP3/ENST00000086933/GSCL/ENST00000158526/FAM50A/ENST00000159060/NOX3/ENST00000164227/BCL3/ENST00000182377/MLSTD1/ENST00000188312/ACTR6/ENST00000196169/TDRD3/ENST00000199447/TXNDC3/ENST00000204279/YPEL3/ENST00000206020/S…	ENST00000300145/XRCC6BP1/ENST00000300406/GNGT2/ENST00000300682/NP_001036038.1/ENST00000300823/ZNF226/ENST00000300873/GNG8/ENST00000300901/ARHGAP23/ENST00000300965/NP_001028721.1/ENST00000301037/SG494_HUMAN/ENST00000301057/TP53I13/ENST00000301284/NP_001001520.1/ENST00000301452/ASAH3/ENST00000301744/ZNF597/ENST00000301774/BEST1/ENST00000301906/SCARA5/ENST00000302056/SOCS6/ENST00000302177/FOXA3/ENST…	ENST00000361381/MT-ND4/ENST00000361681/MT-ND6/ENST00000361700/UBOX5/ENST00000361907/BCOR/ENST00000361944/CTR9/ENST00000361963/CDY1_HUMAN/ENST00000366519/Q6ZUZ0_HUMAN/ENST00000366618/SLC35F3/ENST00000366628/C1orf57/ENST00000366636/C1orf136/ENST00000366641/EGLN1/ENST00000366706/OBSCN/ENST00000366709/ENST00000366753/WNT3A/ENST00000366902/HLX1/ENST00000366903/ENST00000366906/AGPAT4/ENST00000366920/EN…
20532594	3.16601	0	2.5239		20532594	5.10687	4.92463	6.14329	2.36891	1.91892	2.11395	20532594	14qII-22_x_st	14qII-22	14qII-22	CDBox	Homo sapiens	chr14:101449263-101449333 (+)	71	TGGATCGATGATGACTACCGGTGGCGTATGAGTCATATGTGATGAATACGTGTTTGGAACTCTGAGGTCCA	---	---	miRNA-4_0	3-Dec-13	snoRNABase			---
20503103	2.96867	0	2.5167		20503103	22.8637	21.4861	28.8908	9.21036	8.87184	10.8958	20503103	MIMAT0002175_st	MIMAT0002175	hsa-miR-485-5p	miRNA	Homo sapiens	chr14:101521764-101521785 (+)	22	AGAGGCUGGCCGUGAUGAAUUC	ENST00000385292 // sense // exon // 1	hsa-mir-134 // chr14:101521024-101521096 (+) /// hsa-mir-154 // chr14:101526092-101526175 (+) /// hsa-mir-377 // chr14:101528387-101528455 (+) /// hsa-mir-381 // chr14:101512257-101512331 (+) /// hsa-mir-382 // chr14:101520643-101520718 (+) /// hsa-mir-409 // chr14:101531637-101531715 (+) /// hsa-mir-485 // chr14:101521756-101521828 (+) /// hsa-mir-487a // chr14:101518783-101518862 (+) /// hsa-mi…	miRNA-4_0	3-Dec-13	miRBase	MTI/---/TP53/ENST00000007390/C16orf42/ENST00000007969/LRRC23/ENST00000008311/ZNF200/ENST00000023939/C20orf43/ENST00000035383/LRRC7/ENST00000159647/PANX2/ENST00000168712/FGF4/ENST00000182065/CUL1/ENST00000191922/SLC9A3R2/ENST00000193403/ACTN1/ENST00000194155/PCDHB2/ENST00000194214/C1orf41/ENST00000205055/NP_060460.3/ENST00000205194/NAT14/ENST00000215071/PSMD8/ENST00000215587/POLR2E/ENST00000215742…	PRPF8/ENST00000305105/ZNHIT1/ENST00000305126/TGFBI/ENST00000305265/T183B_HUMAN/ENST00000305738/NP_612151.1/ENST00000305958/SMOX/ENST00000306103/HSPBAP1/ENST00000306243/CHST14/ENST00000306279/ATOH8/ENST00000306308/PSG11/ENST00000306858/FAM83B/ENST00000307048/NR_002157.1/ENST00000307518/ANKRD2/ENST00000307584/NP_001018126.1/ENST00000307790/ASCC2/ENST00000307877/SRP68/ENST00000307961/ENST00000308092…	AGBL5/ENST00000360165/ENST00000360220/SPATA13/ENST00000360543/DTX2/ENST00000360564/MMP17/ENST00000360844/Q6UXG0_HUMAN/ENST00000360852/Q8N377_HUMAN/ENST00000360853/ENST00000360961/BRP44L/ENST00000361093/GART/ENST00000361157/IFI6/ENST00000361198/LDB1/ENST00000361284/OR10Z1/ENST00000361298/NGFRAP1/ENST00000361463/ENST00000361467/FAM5B/ENST00000361604/C14orf68/ENST00000361826/OXCT2/ENST00000361891/IL…
20500144	2.46655	0	2.4901		20500144	824.009	940.855	972.796	292.169	334.447	499.893	20500144	MIMAT0000077_st	MIMAT0000077	hsa-miR-22-3p	miRNA	Homo sapiens	chr17:1617208-1617229 (-)	22	AAGCUGCCAGUUGAAGAACUGU	ENST00000334146 // sense // exon // 3 /// ENST00000362190 // sense // exon // 1 /// ENST00000570416 // sense // exon // 2 /// ENST00000571091 // sense // exon // 2 /// ENST00000571595 // sense // exon // 2 /// ENST00000573075 // sense // exon // 3 /// ENST00000573127 // sense // exon // 3 /// ENST00000574016 // sense // exon // 3 /// ENST00000574306 // sense // exon // 2 /// ENST00000575626 // se…	---	miRNA-4_0	3-Dec-13	miRBase	MTI/---/STX4/ENST00000014930/HEBP1/ENST00000025429/DERA/ENST00000045065/PARP3/ENST00000072869/ADCK2/ENST00000078445/CREB3L3/ENST00000158526/FAM50A/ENST00000161863/YTHDC2/ENST00000162749/TNFRSF1A/ENST00000164640/PDZD4/ENST00000171000/RAPGEF3/ENST00000171111/KEAP1/ENST00000173527/ISOC1/ENST00000176763/STK10/ENST00000177648/ALPK1/ENST00000188312/ACTR6/ENST00000200963/KLHDC5/ENST00000205948/APOH/ENST…	MYOZ2/ENST00000307365/DDIT4/ENST00000307395/GP9/ENST00000307431/CNTNAP4/ENST00000307504/DNAI2/ENST00000307584/NP_001018126.1/ENST00000307599/GOT1L1/ENST00000307885/ADCY6/ENST00000308488/RSF1/ENST00000308639/RELA/ENST00000308710/ENST00000308807/ENST00000309047/Q9P156_HUMAN/ENST00000309268/EEF1A1/ENST00000309276/PPM1J/ENST00000309324/NP_991330.1/ENST00000309519/B4GALT2/ENST00000309602/LRFN4/ENST000…	ENST00000359582/AGBL5/ENST00000359596/RYR1/ENST00000359758/SPAG11B/ENST00000359863/ENST00000359918/ART5/ENST00000359957/BRMS1/ENST00000359996/SIAH1/ENST00000360004/HLA-DRB1/ENST00000360131/ENST00000360154/Q5TFB2_HUMAN/ENST00000360378/ENST00000360431/ENST00000360510/BBS1/ENST00000360665/LOC131873/ENST00000360696/TITF1/ENST00000360786/GJA10/ENST00000360960/RHOA/ENST00000361014/ENST00000361088/CASP8…
20532608	2.50229	0	2.4803		20532608	6.12721	5.37929	8.51538	2.56588	2.30616	3.10856	20532608	14qII-3_st	14qII-3	14qII-3	CDBox	Homo sapiens	chr14:101419686-101419759 (+)	74	TGGACCAATGATGACCACTGGTGGCGTTTGAGTCATGGACGATGAATACTACGTGTCTGAAACTCTGAGGTCCA	---	---	miRNA-4_0	3-Dec-13	snoRNABase			---
20500424	1.75785	0.266404	2.4779		20500424	21.3944	27.3102	20.5757	5.10699	11.2169	13.7944	20500424	MIMAT0000245_st	MIMAT0000245	hsa-miR-30d-5p	miRNA	Homo sapiens	chr8:135817162-135817183 (-)	22	UGUAAACAUCCCCGACUGGAAG	---	hsa-mir-30d // chr8:135817119-135817188 (-) /// hsa-mir-30b // chr8:135812763-135812850 (-)	miRNA-4_0	3-Dec-13	miRBase	MTI/---/ZBTB4/ENST00000003100/CYP51A1/ENST00000043402/RTN4R/ENST00000046967/ADRB1/ENST00000054666/VAMP3/ENST00000056217/ARHGEF5/ENST00000171757/P2RY10/ENST00000175238/ADAM7/ENST00000188790/FAP/ENST00000190165/DMRT3/ENST00000193422/EXDL2/ENST00000202816/ESF1/ENST00000210444/NANS/ENST00000211936/ZNF184/ENST00000216024/DMC1/ENST00000216038/C22orf28/ENST00000216268/ZBED4/ENST00000216279/CCNK/ENST0000…	ENST00000305949/MTBP/ENST00000306010/MGMT/ENST00000306215/TMEM22/ENST00000306507/FOXD4L1/ENST00000306730/AVEN/ENST00000306908/ZNF57/ENST00000307216/TMEM87A/ENST00000307229/Q96AM0_HUMAN/ENST00000307236/E2F6/ENST00000307365/DDIT4/ENST00000307503/AGXT/ENST00000307720/PPID/ENST00000307796/DHFRP1/ENST00000307984/RAPGEF6/ENST00000308064/CHST1/ENST00000308110/MUS81/ENST00000308271/USP48/ENST00000308497/…	AP2A1/ENST00000359173/ENST00000359210/POLR3E/ENST00000359401/ENST00000359479/SLC33A1/ENST00000359550/Q6ZUH1_HUMAN/ENST00000359558/CALCR/ENST00000359568/PCNT/ENST00000359683/NIF3L1/ENST00000359703/CPE/ENST00000359878/KCTD18/ENST00000359982/SIGLEC6/ENST00000360098/Q6ZT00_HUMAN/ENST00000360249/ENST00000360271/UAP1L1/ENST00000360329/FAM30A/ENST00000360456/SCN2A/ENST00000360563/PIK3CD/ENST00000360568/…
20500157	2.60209	0	2.4707		20500157	868.886	952.865	957.501	297.994	361.626	487.788	20500157	MIMAT0000084_st	MIMAT0000084	hsa-miR-27a-3p	miRNA	Homo sapiens	chr19:13947261-13947281 (-)	21	UUCACAGUGGCUAAGUUCCGC	---	hsa-mir-23a // chr19:13947401-13947473 (-) /// hsa-mir-24-2 // chr19:13947101-13947173 (-) /// hsa-mir-27a // chr19:13947254-13947331 (-)	miRNA-4_0	3-Dec-13	miRBase	MTI/---/SUN2/ENST00000005340/DVL2/ENST00000012049/QPCTL/ENST00000014761/RWDD2/ENST00000019103/SCTR/ENST00000025429/DERA/ENST00000026218/PIGQ/ENST00000039007/OTC/ENST00000040877/TARBP1/ENST00000045065/PARP3/ENST00000078131/Q9NU98_HUMAN/ENST00000086933/GSCL/ENST00000158526/FAM50A/ENST00000159060/NOX3/ENST00000164227/BCL3/ENST00000182377/MLSTD1/ENST00000188312/ACTR6/ENST00000199447/TXNDC3/ENST000002…	ZNF597/ENST00000301774/BEST1/ENST00000301838/FADD/ENST00000301906/SCARA5/ENST00000302056/SOCS6/ENST00000302177/FOXA3/ENST00000302708/ALKBH3/ENST00000302850/INSR/ENST00000303059/OR5T3/ENST00000303210/GNB2/ENST00000303251/MXD3/ENST00000303498/BTD/ENST00000303775/N6AMT1/ENST00000304076/VAV1/ENST00000304129/AFAP1L2/ENST00000304222/ADORA2B/ENST00000304488/Q9NT31_HUMAN/ENST00000304546/ECEL1/ENST0000030…	ENST00000360388/SLC35F1/ENST00000360476/NMB/ENST00000360489/ENST00000360614/ENST00000360826/Q96HT7_HUMAN/ENST00000360830/RPS24/ENST00000360935/P54762-3/ENST00000360937/ABP1/ENST00000361004/NFE2L2/ENST00000361193/SLC26A11/ENST00000361298/NGFRAP1/ENST00000361328/ENST00000361681/MT-ND6/ENST00000361700/UBOX5/ENST00000361907/BCOR/ENST00000361944/CTR9/ENST00000361963/CDY1_HUMAN/ENST00000361989/ENST0000…
20500161	2.34656	0	2.4218		20500161	172.747	186.624	171.956	54.6055	71.6734	99.7194	20500161	MIMAT0000086_st	MIMAT0000086	hsa-miR-29a-3p	miRNA	Homo sapiens	chr7:130561507-130561528 (-)	22	UAGCACCAUCUGAAAUCGGUUA	ENST00000362111 // sense // exon // 1 /// ENST00000447430 // antisense // intron // 2 /// OTTHUMT00000338093 // antisense // intron // 2	hsa-mir-29a // chr7:130561506-130561569 (-) /// hsa-mir-29b-1 // chr7:130562218-130562298 (-)	miRNA-4_0	3-Dec-13	miRBase	MTI/---/PAN2/ENST00000000233/ARF5/ENST00000004103/TMEM176A/ENST00000005286/TMEM132A/ENST00000005374/C7orf24/ENST00000008180/IL32/ENST00000008311/ZNF200/ENST00000044462/PSMA4/ENST00000061240/TLL1/ENST00000075322/ENPP2/ENST00000156825/MBD3/ENST00000162391/FOXJ2/ENST00000162749/TNFRSF1A/ENST00000164305/PIGB/ENST00000177694/TBX21/ENST00000190611/OSBPL6/ENST00000202556/PPP1R13B/ENST00000204113/RGS1/EN…	PLEKHB2/ENST00000303921/GPR37/ENST00000303927/PRKCDBP/ENST00000303992/Q8N666_HUMAN/ENST00000304332/H2AFY/ENST00000304374/DRD5/ENST00000304381/TMC7/ENST00000304449/NKRF/ENST00000304457/EXOSC10/ENST00000304636/COL3A1/ENST00000304887/MUC7/ENST00000304979/PPIH/ENST00000305124/GAP43/ENST00000305299/ROBO1/ENST00000305326/TTLL6/ENST00000305377/OR9K2/ENST00000305799/K0401_HUMAN/ENST00000305815/SLC9A10/EN…	ENST00000359433/LYCAT/ENST00000359595/HAPLN3/ENST00000359597/TP53/ENST00000359625/DDAH1/ENST00000359638/SH3GLB2/ENST00000359702/Q9UNM4_HUMAN/ENST00000359725/GH2/ENST00000359742/GRIP1/ENST00000359957/BRMS1/ENST00000360057/TPK1/ENST00000360218/CTSE/ENST00000360238/CUEDC1/ENST00000360321/C20orf96/ENST00000360449/CPNE8/ENST00000360724/MGAT4B/ENST00000360788/Q6ZP05_HUMAN/ENST00000360951/ENST0000036102…
20502456	3.04929	0	2.3657		20502456	308.895	309.184	326.781	116.043	132.958	152.79	20502456	MIMAT0001639_st	MIMAT0001639	hsa-miR-409-3p	miRNA	Homo sapiens	chr14:101531683-101531704 (+)	22	GAAUGUUGCUCGGUGAACCCCU	---	hsa-mir-154 // chr14:101526092-101526175 (+) /// hsa-mir-369 // chr14:101531935-101532004 (+) /// hsa-mir-377 // chr14:101528387-101528455 (+) /// hsa-mir-409 // chr14:101531637-101531715 (+) /// hsa-mir-412 // chr14:101531784-101531874 (+) /// hsa-mir-410 // chr14:101532249-101532328 (+) /// hsa-mir-485 // chr14:101521756-101521828 (+) /// hsa-mir-496 // chr14:101526910-101527011 (+) /// hsa-mir…	miRNA-4_0	3-Dec-13	miRBase	MTI/---/IFNG/ENST00000006967/JHDM1D/ENST00000007510/SNX26/ENST00000010404/MGST1/ENST00000013807/ERCC1/ENST00000014761/RWDD2/ENST00000023064/SLC7A9/ENST00000043402/RTN4R/ENST00000167462/LLGL2/ENST00000181092/SP140/ENST00000182377/MLSTD1/ENST00000184183/ROPN1/ENST00000188312/ACTR6/ENST00000190165/DMRT3/ENST00000200135/ZW10/ENST00000202788/MAPKAPK5/ENST00000211122/GSTA3/ENST00000211936/ZNF184/ENST00…	ICT1/ENST00000302068/FGB/ENST00000302085/SMAD1/ENST00000302091/Q8N799_HUMAN/ENST00000302378/NME6/ENST00000302819/ACOX2/ENST00000302826/PGM2/ENST00000303251/MXD3/ENST00000303319/C2orf25/ENST00000304231/HOMER2/ENST00000304363/SUV420H1/ENST00000304400/PAM/ENST00000305064/CLDN15/ENST00000305754/OR5E1P/ENST00000305783/NP_057209.3/ENST00000306090/GNAS/ENST00000306120/ENST00000306268/FOXI1/ENST000003063…	ENST00000358830/TSKS_HUMAN/ENST00000358855/NOL8/ENST00000358869/FAM114A1/ENST00000358985/DIP2A/ENST00000359263/FER1L3/ENST00000359333/TMEM139/ENST00000359362/ENO1P/ENST00000359370/FGF1/ENST00000359686/ATP11C/ENST00000359747/DSG4/ENST00000359805/ENST00000359897/Q6ZS19_HUMAN/ENST00000360029/KCTD8/ENST00000360116/ENST00000360171/CBWD3/ENST00000360322/C1orf125/ENST00000360527/CUL4B/ENST00000360544/Q9…
20500438	1.88064	0.266404	2.3495		20500438	25.5521	19.3574	31.8513	8.6101	8.71512	16.188	20500438	MIMAT0000253_st	MIMAT0000253	hsa-miR-10a-5p	miRNA	Homo sapiens	chr17:46657266-46657288 (-)	23	UACCCUGUAGAUCCGAAUUUGUG	ENST00000332503 // sense // 5UTR // 1 /// ENST00000460160 // sense // intron // 1 /// ENST00000465846 // antisense // intron // 2 /// ENST00000472863 // sense // intron // 1 /// ENST00000476342 // sense // intron // 1 /// ENST00000489475 // sense // intron // 1 /// ENST00000498678 // sense // intron // 1 /// ENST00000548801 // sense // exon // 1 /// ENST00000552000 // sense // intron // 1 /// OTT…	---	miRNA-4_0	3-Dec-13	miRBase	MTI/---/RLIM/ENST00000005198/MAP3K9/ENST00000006658/SPATA20/ENST00000009589/RPS20/ENST00000011691/SS18L2/ENST00000020673/PSD/ENST00000043402/RTN4R/ENST00000055335/PPP1R3F/ENST00000159087/TMEM16H/ENST00000162330/BCAR1/ENST00000171757/P2RY10/ENST00000201031/TFAP2C/ENST00000214869/TMED1/ENST00000215061/OCEL1/ENST00000215770/ENST00000215882/SLC25A1/ENST00000215885/PLA2G3/ENST00000215904/PDXP/ENST0000…	ENST00000305476/SEMA4C/ENST00000306145/CYHR1/ENST00000306315/ZNF608/ENST00000306601/ZNF692/ENST00000306750/NFS1/ENST00000306768/ENST00000307033/OR4D5/ENST00000307169/INSM2/ENST00000307271/GIMAP8/ENST00000307363/GLB1/ENST00000307404/BOP1/ENST00000307633/HARS/ENST00000307741/THOP1/ENST00000308018/MRPS12/ENST00000308027/SLC16A13/ENST00000308170/APOF/ENST00000308387/CKAP4/ENST00000308461/HLA-DPB1/ENS…	ENST00000361409/ARHGEF11/ENST00000361467/FAM5B/ENST00000361539/ENST00000361623/CSAG2/ENST00000361661/SLC26A1/ENST00000361669/GRM3/ENST00000361757/SBNO2/ENST00000361831/ENST00000361971/PLXNB3/ENST00000362050/CSAG1/ENST00000365711/Q6ZVY8_HUMAN/ENST00000366479/OR2L2/ENST00000366709/OBSCN/ENST00000366917/MARK1/ENST00000366975/NSL1/ENST00000367091/FAIM3/ENST00000367179/MDM4/ENST00000367182/ENST0000036…
20500444	2.41943	0	2.3474		20500444	481.546	511.172	537.993	188.944	185.47	292.153	20500444	MIMAT0000256_st	MIMAT0000256	hsa-miR-181a-5p	miRNA	Homo sapiens	chr1:198828237-198828259 (-) // chr9:127454759-127454781 (+)	23	AACAUUCAACGCUGUCGGUGAGU	ENST00000432296 // sense // intron // 2 /// OTTHUMT00000087434 // sense // intron // 2	hsa-mir-181b-1 // chr1:198828002-198828111 (-) /// hsa-mir-181a-1 // chr1:198828173-198828282 (-)	miRNA-4_0	3-Dec-13	miRBase	MTI/---/TNIP1/ENST00000005257/RALA/ENST00000007516/NDUFAB1/ENST00000011691/SS18L2/ENST00000011989/CYP4F3/ENST00000021776/NP_001025037.1/ENST00000023897/GABRA1/ENST00000038176/NSMAF/ENST00000052754/DCN/ENST00000156471/AQR/ENST00000156476/KLK13/ENST00000163059/COASY/ENST00000169551/C18orf55/ENST00000173785/KLF6/ENST00000181092/SP140/ENST00000186436/TMEM131/ENST00000190165/DMRT3/ENST00000196520/ZNF5…	ENST00000306185/MRPL13/ENST00000306215/TMEM22/ENST00000306315/ZNF608/ENST00000307121/CHD7/ENST00000307165/OR51I1/ENST00000307229/Q96AM0_HUMAN/ENST00000307365/DDIT4/ENST00000307431/CNTNAP4/ENST00000307602/HOOK3/ENST00000307658/ZNF17/ENST00000308347/NR_002593.1/ENST00000308650/ZNF699/ENST00000308696/PSMD1/ENST00000308942/SIPA1L2/ENST00000308978/WDR60/ENST00000308979/TLR1/ENST00000308987/CKS1B/ENST0…	SNX11/ENST00000359245/LRBA/ENST00000359316/MOSC2/ENST00000359354/FGFR2/ENST00000359454/NP_001004331.1/ENST00000359491/ESR2/ENST00000359518/ENST00000359578/C21orf114/ENST00000359688/OR13G1/ENST00000359774/WDSUB1/ENST00000359790/XR_017859.1/ENST00000359806/TBXA2R/ENST00000359817/NM_207362.2/ENST00000359846/NT5C1B/ENST00000359865/KIAA0802/ENST00000359933/YN003_HUMAN/ENST00000360062/ARNT2/ENST0000036…
20502122	1.94701	0.266404	2.3463		20502122	5.61512	6.00787	6.79709	1.67674	2.90455	3.64524	20502122	MIMAT0001339_st	MIMAT0001339	hsa-miR-422a	miRNA	Homo sapiens	chr15:64163188-64163209 (-)	22	ACUGGACUUAGGGUCAGAAGGC	---	---	miRNA-4_0	3-Dec-13	miRBase	MTI/---/MLF1/ENST00000022615/VDAC3/ENST00000031146/SLC39A9/ENST00000046794/LCP2/ENST00000054650/THAP3/ENST00000158009/FNDC8/ENST00000159060/NOX3/ENST00000160298/KIAA1543/ENST00000163416/GOLGA5/ENST00000168869/RGS11/ENST00000170564/GPATCH1/ENST00000177648/ALPK1/ENST00000190839/HLA-DQA2/ENST00000194672/KIAA1411/ENST00000198939/CHERP/ENST00000202578/SIGLEC1/ENST00000205135/PLEKHG2/ENST00000206765/TG…	ENST00000301328/GLOD4/ENST00000301587/ATP5H/ENST00000301714/Q96RY9_HUMAN/ENST00000301788/POLR2G/ENST00000301981/LRRC28/ENST00000302390/ENST00000302617/OR6Y1/ENST00000303115/IL7R/ENST00000303260/ARFRP1/ENST00000303296/HIPK3/ENST00000303310/Q8NHA6_HUMAN/ENST00000303746/KREMEN2/ENST00000303903/SYCE1/ENST00000303927/PRKCDBP/ENST00000304267/SEC61A2/ENST00000304351/MFSD7/ENST00000304516/CCDC95/ENST0000…	ENST00000355703/PCNXL3/ENST00000355731/RPL23A/ENST00000355733/ENST00000355791/ENST00000355810/ENST00000356250/ENST00000356492/MPP3/ENST00000356565/ENST00000356742/HVCN1/ENST00000356767/ENST00000356798/ITGAL/ENST00000356826/PPP2R2B/ENST00000357001/GUCA2A/ENST00000357003/ADPRH/ENST00000357081/ENST00000357156/DYNLRB1/ENST00000357166/ZDHHC9/ENST00000357204/ENST00000357288/Q8IZW4_HUMAN/ENST00000357375…
20526885	1.27937	1.61252	2.3447		20526885	21.556	18.5253	18.7837	6.85447	4.21038	20.162	20526885	MIMAT0028235_st	MIMAT0028235	hsa-miR-7162-3p	miRNA	Homo sapiens	chr10:30657526-30657544 (-)	19	UCUGAGGUGGAACAGCAGC	ENST00000340929 // sense // exon // 7 /// ENST00000471055 // sense // exon // 6 /// ENST00000488290 // sense // exon // 5 /// OTTHUMT00000047421 // sense // exon // 7 /// OTTHUMT00000047427 // sense // exon // 5 /// OTTHUMT00000047430 // sense // exon // 6	---	miRNA-4_0	3-Dec-13	miRBase			---
20500777	1.39652	1.06562	2.3433		20500777	6.4255	9.04697	8.96658	4.86774	1.56696	5.31089	20500777	MIMAT0004607_st	MIMAT0004607	hsa-miR-138-1-3p	miRNA	Homo sapiens	chr3:44155766-44155787 (+)	22	GCUACUUCACAACACCAGGGCC	---	---	miRNA-4_0	3-Dec-13	miRBase	/ENST00000005905/KIAA0100/ENST00000056233/NFE2L3/ENST00000072644/YIPF1/ENST00000155840/KCNQ1/ENST00000173898/TRO/ENST00000198767/RRN3/ENST00000200691/MT3/ENST00000202773/RPL6/ENST00000204566/SPG21/ENST00000215061/OCEL1/ENST00000215770/---/ENST00000215917/SRR1L_HUMAN/ENST00000215919/PATZ1/ENST00000216155/SYNGR1/ENST00000216180/PNPLA3/ENST00000216465/GSTZ1/ENST00000216605/MTHFD1/ENST00000216639/VRK…	ENST00000311242/TANC2/ENST00000311320/RIN1/ENST00000311401/MUM1/ENST00000311463/DAK/ENST00000311470/TRPV6/ENST00000311923/MOS/ENST00000312030/Q9NYS9_HUMAN/ENST00000312659/TNFRSF10C/ENST00000313294/Q8NA31_HUMAN/ENST00000313472/OR8H3/ENST00000313565/NP_060000.1/ENST00000313857/BMP1/ENST00000314084/PRR13/ENST00000314265/DEFB104A/ENST00000314351/ADAMTS6/ENST00000315616/RPUSD2/ENST00000315723/OBSCN/EN…	CNKSR1/ENST00000361549/NP_009007.2/ENST00000361681/MT-ND6/ENST00000361822/ZNF277P/ENST00000361823/TRPM3/ENST00000362091/FBXO18/ENST00000366492/OR2W5/ENST00000366548/EXO1/ENST00000366554/OPN3/ENST00000366783/ENST00000366859/RNASET2/ENST00000366946/KCTD3/ENST00000367157/NUAK2/ENST00000367185/PIK3C2B/ENST00000367345/ULBP1/ENST00000367355/C1orf98/ENST00000367356/ENST00000367376/ENST00000367502/SHPRH/…
20503805	2.63562	0	2.3337		20503805	7.21369	5.49797	7.92232	2.76898	2.76898	3.22434	20503805	MIMAT0002817_st	MIMAT0002817	hsa-miR-495-3p	miRNA	Homo sapiens	chr14:101500141-101500162 (+)	22	AAACAAACAUGGUGCACUUCUU	---	hsa-mir-299 // chr14:101490131-101490193 (+) /// hsa-mir-376c // chr14:101506027-101506092 (+) /// hsa-mir-376a-1 // chr14:101507119-101507186 (+) /// hsa-mir-380 // chr14:101491354-101491414 (+) /// hsa-mir-323a // chr14:101492069-101492154 (+) /// hsa-mir-329-1 // chr14:101493122-101493201 (+) /// hsa-mir-329-2 // chr14:101493437-101493520 (+) /// hsa-mir-376b // chr14:101506773-101506872 (+) /…	miRNA-4_0	3-Dec-13	miRBase	MTI/---/MEIS1/ENST00000000233/ARF5/ENST00000011619/RANBP9/ENST00000022615/VDAC3/ENST00000025008/RB1CC1/ENST00000043402/RTN4R/ENST00000054950/RCN1/ENST00000055077/RFC2/ENST00000075503/STYK1/ENST00000168977/ITGB1BP3/ENST00000170168/REXO1/ENST00000175091/LAPTM4A/ENST00000188312/ACTR6/ENST00000202773/RPL6/ENST00000202788/MAPKAPK5/ENST00000206262/RGS17/ENST00000210444/NANS/ENST00000215574/CDC34/ENST00…	CXCL11/ENST00000306670/DNAH6/ENST00000306842/OR8B12/ENST00000307116/ENST00000307365/DDIT4/ENST00000307431/CNTNAP4/ENST00000307433/CNBP/ENST00000307526/CMTM8/ENST00000307720/PPID/ENST00000307984/RAPGEF6/ENST00000308108/CCNE2/ENST00000308268/PSMA8/ENST00000308269/hCG_2026038/ENST00000308783/FBXL11/ENST00000308940/OR10H5/ENST00000309137/NIP30_HUMAN/ENST00000309268/EEF1A1/ENST00000309366/FKBP2/ENST00…	KIAA0692/ENST00000358026/SMARCA4/ENST00000358117/MPPED2/ENST00000358120/OR2L13/ENST00000358197/ENST00000358251/TXNDC5/ENST00000358262/ENST00000358575/ENST00000358622/ENST00000358665/ENST00000358674/PCDH20/ENST00000358704/ZNF238/ENST00000358725/STT3A/ENST00000358797/NUDT3/ENST00000358954/AASS/ENST00000359165/ENST00000359308/XRCC6/ENST00000359429/RPE/ENST00000359441/ENST00000359473/Q8NH52_HUMAN/ENS…
20500721	2.47994	0	2.3303		20500721	946.666	994.514	1049.48	360.714	386.07	560.706	20500721	MIMAT0000418_st	MIMAT0000418	hsa-miR-23b-3p	miRNA	Homo sapiens	chr9:97847547-97847567 (+)	21	AUCACAUUGCCAGGGAUUACC	ENST00000297979 // sense // intron // 14 /// ENST00000375315 // sense // intron // 15 /// ENST00000428313 // sense // intron // 15 /// ENST00000463372 // sense // intron // 5 /// ENST00000468164 // sense // intron // 4 /// ENST00000471978 // sense // intron // 5 /// ENST00000478473 // sense // intron // 6 /// OTTHUMT00000053196 // sense // intron // 5 /// OTTHUMT00000053197 // sense // intron // …	hsa-mir-24-1 // chr9:97848303-97848370 (+) /// hsa-mir-23b // chr9:97847490-97847586 (+) /// hsa-mir-27b // chr9:97847727-97847823 (+) /// hsa-mir-3074 // chr9:97848296-97848376 (-)	miRNA-4_0	3-Dec-13	miRBase	MTI/---/CMTM4/ENST00000005340/DVL2/ENST00000005905/KIAA0100/ENST00000007722/ITGA3/ENST00000007735/KRT33A/ENST00000011691/SS18L2/ENST00000014930/HEBP1/ENST00000039007/OTC/ENST00000056217/ARHGEF5/ENST00000095634/ZNF275/ENST00000163059/COASY/ENST00000168148/SPP2/ENST00000171111/KEAP1/ENST00000172853/NEB/ENST00000175506/ASNS/ENST00000177648/ALPK1/ENST00000187879/ZNF222/ENST00000198587/IGSF9/ENST00000…	ENST00000303778/SDCCAG10/ENST00000303921/GPR37/ENST00000303961/EGLN2/ENST00000303982/TSPY1_HUMAN/ENST00000304236/RAB40A/ENST00000304338/KIAA1622/ENST00000304402/GPR22/ENST00000304421/FSHR/ENST00000304601/TTC15/ENST00000304718/ZNF403/ENST00000304842/TPST1/ENST00000304863/UQCRFS1/ENST00000304883/TACR3/ENST00000304954/CSN3/ENST00000305043/SMN1/ENST00000305124/GAP43/ENST00000305188/ESCO2/ENST00000305…	ENST00000357992/ELK4/ENST00000358007/APOLD1/ENST00000358117/MPPED2/ENST00000358277/ENST00000358296/ZNF100/ENST00000358337/WDR55/ENST00000358372/WTAP/ENST00000358475/ENST00000358617/PRAME/ENST00000358657/ENST00000358738/ZBTB1/ENST00000358828/ENST00000358848/BLOC1S2/ENST00000358869/FAM114A1/ENST00000359003/NCOA6/ENST00000359033/ENST00000359128/NLRC3/ENST00000359134/ENST00000359156/CD163/ENST0000035…
20500433	1.91695	0.266404	2.3294		20500433	23.7276	11.3801	14.061	5.48921	7.56377	7.23527	20500433	MIMAT0004552_st	MIMAT0004552	hsa-miR-139-3p	miRNA	Homo sapiens	chr11:72326110-72326132 (-)	23	UGGAGACGCGGCCCUGUUGGAGU	ENST00000334456 // sense // intron // 2 /// ENST00000376450 // sense // intron // 1 /// ENST00000418754 // sense // intron // 2 /// ENST00000444035 // sense // intron // 2 /// ENST00000485058 // sense // intron // 3 /// ENST00000535701 // sense // intron // 2 /// ENST00000536308 // sense // intron // 1 /// ENST00000537631 // sense // intron // 2 /// ENST00000538749 // sense // intron // 3 /// ENS…	---	miRNA-4_0	3-Dec-13	miRBase	MTI/---/MTDH/ENST00000006275/TRAPPC6A/ENST00000006777/NM_001040457.1/ENST00000007660/DLX6/ENST00000014930/HEBP1/ENST00000041337/EDC4/ENST00000053867/GRN/ENST00000066014/IFRD2/ENST00000086933/GSCL/ENST00000156499/KLK14/ENST00000163678/C16orf68/ENST00000168977/ITGB1BP3/ENST00000170168/REXO1/ENST00000177694/TBX21/ENST00000185907/RP11-98I6.3/ENST00000193391/IMPG2/ENST00000194155/PCDHB2/ENST0000020018…	GRM5/ENST00000305457/C15orf27/ENST00000305784/DTYMK/ENST00000305901/ONECUT1/ENST00000306085/Q6PJS5_HUMAN/ENST00000306129/PFTK1/ENST00000306177/USP42/ENST00000306368/NP_057578.1/ENST00000306385/BMP1/ENST00000306648/RGS12/ENST00000306688/LRRC45/ENST00000306704/STRA13/ENST00000307013/CNTNAP2/ENST00000307025/FOXB1/ENST00000307755/METTL7B/ENST00000307790/ASCC2/ENST00000308074/ENST00000308344/CLDN15/EN…	ENST00000359435/ENST00000359593/AP4M1/ENST00000359698/TRDN/ENST00000359734/ENST00000359865/KIAA0802/ENST00000359889/ENST00000359901/AN36B_HUMAN/ENST00000359984/ENST00000360059/GTPBP4/ENST00000360085/PYY/ENST00000360089/KIRREL/ENST00000360127/NP_001013694.3/ENST00000360132/CASP10/ENST00000360323/HLA-G/ENST00000360415/CRCP_HUMAN/ENST00000360523/Q8NHA3_HUMAN/ENST00000360646/Q6VEP3_HUMAN/ENST00000360…
20501239	1.57637	0.808936	2.3168		20501239	6.62677	8.70856	9.75757	2.61659	2.60301	6.64836	20501239	MIMAT0000729_st	MIMAT0000729	hsa-miR-376a-3p	miRNA	Homo sapiens	chr14:101506455-101506475 (+) // chr14:101507162-101507182 (+)	21	AUCAUAGAGGAAAAUCCACGU	---	hsa-mir-376c // chr14:101506027-101506092 (+) /// hsa-mir-376a-1 // chr14:101507119-101507186 (+) /// hsa-mir-381 // chr14:101512257-101512331 (+) /// hsa-mir-376b // chr14:101506773-101506872 (+) /// hsa-mir-495 // chr14:101500092-101500173 (+) /// hsa-mir-539 // chr14:101513658-101513735 (+) /// hsa-mir-544a // chr14:101514995-101515085 (+) /// hsa-mir-376a-2 // chr14:101506406-101506485 (+) //…	miRNA-4_0	3-Dec-13	miRBase	MTI/---/SRSF11/ENST00000005374/C7orf24/ENST00000007516/NDUFAB1/ENST00000011898/TSPAN9/ENST00000014930/HEBP1/ENST00000022615/VDAC3/ENST00000035383/LRRC7/ENST00000055335/PPP1R3F/ENST00000058691/HEBP2/ENST00000156471/AQR/ENST00000156476/KLK13/ENST00000170564/GPATCH1/ENST00000188790/FAP/ENST00000193391/IMPG2/ENST00000204307/NDUFB2/ENST00000204517/TFAP4/ENST00000206423/CCDC80/ENST00000211936/ZNF184/EN…	CENPN/ENST00000305958/SMOX/ENST00000306184/UBTD2/ENST00000306670/DNAH6/ENST00000306882/CDY1/ENST00000307221/DNAJB7/ENST00000307431/CNTNAP4/ENST00000307504/DNAI2/ENST00000307720/PPID/ENST00000307877/SRP68/ENST00000308110/MUS81/ENST00000308624/SNTG2/ENST00000309062/CCDC36/ENST00000309582/LOC729317/ENST00000309632/NP_899231.1/ENST00000309758/HSPA6/ENST00000309771/NP_079466.2/ENST00000309784/IFT80/EN…	OXCT2/ENST00000361847/RAGE/ENST00000361905/TEAD1/ENST00000362066/ENST00000366474/OR2T1/ENST00000366485/ENST00000366558/KMO/ENST00000366589/ERO1LB/ENST00000366834/ENST00000366922/ENST00000366923/EPRS/ENST00000366955/CENPF/ENST00000366956/PTPN14/ENST00000367028/ENST00000367102/SERAC1/ENST00000367104/ENST00000367106/DYRK3/ENST00000367108/ENST00000367109/ENST00000367167/TMEM81/ENST00000367180/MDM4/EN…
20518788	1.60038	0.716536	2.2925		20518788	3.47664	4.14567	8.62357	1.69288	2.1205	2.87356	20518788	MIMAT0018932_st	MIMAT0018932	hsa-miR-378f	miRNA	Homo sapiens	chr1:24255611-24255630 (+)	20	ACUGGACUUGGAGCCAGAAG	ENST00000536471 // antisense // intron // 2	---	miRNA-4_0	3-Dec-13	miRBase			---
20502441	3.60318	0	2.2924		20502441	80.7108	80.3151	82.5152	33.5022	36.0611	36.7518	20502441	MIMAT0001627_st	MIMAT0001627	hsa-miR-433-3p	miRNA	Homo sapiens	chr14:101348286-101348307 (+)	22	AUCAUGAUGGGCUCCUCGGUGU	ENST00000384837 // sense // exon // 1 /// ENST00000534062 // antisense // exon // 1 /// OTTHUMT00000395127 // antisense // exon // 1	hsa-mir-127 // chr14:101349316-101349412 (+) /// hsa-mir-136 // chr14:101351039-101351120 (+) /// hsa-mir-337 // chr14:101340830-101340922 (+) /// hsa-mir-431 // chr14:101347344-101347457 (+) /// hsa-mir-433 // chr14:101348223-101348315 (+) /// hsa-mir-432 // chr14:101350820-101350913 (+) /// hsa-mir-665 // chr14:101341370-101341441 (+)	miRNA-4_0	3-Dec-13	miRBase	MTI/---/CFTR/ENST00000003084/ENST00000003583/C1orf201/ENST00000004921/CCL18/ENST00000011473/SYPL1/ENST00000040877/TARBP1/ENST00000043410/PHF23/ENST00000066544/CDC27/ENST00000167588/KRT20/ENST00000169551/C18orf55/ENST00000180173/MTMR7/ENST00000181092/SP140/ENST00000196520/ZNF586/ENST00000199764/CEACAM6/ENST00000202625/TGM6/ENST00000211314/TMEM14A/ENST00000212369/SH3GLB1/ENST00000215659/MAPK12/ENST…	RBM14/ENST00000310969/ENST00000311277/MAP9/ENST00000311322/LPL/ENST00000311400/ENST00000311459/ENST00000311764/ZNF408/ENST00000311966/ENST00000312202/MCTP1/ENST00000312239/HP1BP3/ENST00000312251/NAGPA/ENST00000312439/PSG1/ENST00000312629/RPS6KB2/ENST00000312847/Q562P8_HUMAN/ENST00000312938/ZBTB11/ENST00000313223/DNAHL1/ENST00000313298/GALE/ENST00000313342/PDE4DIP/ENST00000313380/Q96T57_HUMAN/ENST…	PRMT1/ENST00000361360/POU3F3/ENST00000361383/CTNNBL1/ENST00000361436/RPL12/ENST00000361500/ENST00000361575/RPL39/ENST00000361743/C7orf49/ENST00000361847/RAGE/ENST00000361963/CDY1_HUMAN/ENST00000366468/PGBD2/ENST00000366480/OR2AK2/ENST00000366706/OBSCN/ENST00000366879/ENST00000366890/TAF1A/ENST00000366923/EPRS/ENST00000367034/MRPL18/ENST00000367101/SERAC1/ENST00000367184/PIK3C2B/ENST00000367351/UL…
20500189	2.04195	0	2.2705		20500189	2.8659	5.15525	4.05221	1.42879	1.73496	2.06342	20500189	MIMAT0004515_st	MIMAT0004515	hsa-miR-29b-2-5p	miRNA	Homo sapiens	chr1:207975837-207975858 (-)	22	CUGGUUUCACAUGGUGGCUUAG	---	hsa-mir-29b-2 // chr1:207975788-207975868 (-) /// hsa-mir-29c // chr1:207975197-207975284 (-)	miRNA-4_0	3-Dec-13	miRBase	MTI/---/CDK13/ENST00000004921/CCL18/ENST00000005286/TMEM132A/ENST00000006750/CD79B/ENST00000007403/CRLF1/ENST00000013807/ERCC1/ENST00000014761/RWDD2/ENST00000029410/B4GALT7/ENST00000075322/ENPP2/ENST00000158009/FNDC8/ENST00000158526/FAM50A/ENST00000170150/BPIL1/ENST00000175506/ASNS/ENST00000187762/TMEM38A/ENST00000195455/C4orf6/ENST00000209540/OR1I1/ENST00000215069/C19orf15/ENST00000215582/C19orf…	ENST00000304177/C15orf40/ENST00000304526/INSL5/ENST00000304808/PAFAH1B2/ENST00000304883/TACR3/ENST00000304954/CSN3/ENST00000305165/REG3A/ENST00000305249/TACR1/ENST00000305368/ITIH5/ENST00000305409/SCG2/ENST00000305419/C17orf28/ENST00000305783/NP_057209.3/ENST00000305869/CCL11/ENST00000306071/CHRNB1/ENST00000306082/GNAS/ENST00000306090/ENST00000306120/ENST00000306292/Q9UI74_HUMAN/ENST00000306306/R…	ENST00000360090/LCE1B/ENST00000360124/CYP2D6/ENST00000360125/TSTA3/ENST00000360144/FGFR2/ENST00000360423/ENST00000361077/ENST00000361200/DUSP27/ENST00000361297/ENST00000361451/ZNF266/ENST00000361520/ABCA4/ENST00000361579/ENST00000361657/GAPVD1/ENST00000361876/Q5T5W8_HUMAN/ENST00000361935/PKN2/ENST00000361984/CXorf22/ENST00000366469/ENST00000366470/ENST00000366471/ENST00000366552/WDR64/ENST0000036…
20515645	2.12789	0	2.2674		20515645	3.50033	5.88102	5.67673	2.49654	2.07772	1.93266	20515645	MIMAT0015085_st	MIMAT0015085	hsa-miR-3200-3p	miRNA	Homo sapiens	chr22:31127597-31127618 (+)	22	CACCUUGCGCUACUCAGGUCUG	ENST00000332585 // sense // intron // 1 /// ENST00000382310 // sense // intron // 1 /// ENST00000403222 // sense // intron // 2 /// ENST00000407373 // sense // intron // 1 /// ENST00000438716 // sense // intron // 2 /// ENST00000446658 // sense // intron // 1 /// OTTHUMT00000321547 // sense // intron // 1 /// OTTHUMT00000321548 // sense // intron // 1 /// OTTHUMT00000321551 // sense // intron // …	---	miRNA-4_0	3-Dec-13	miRBase	MTI	---	STX2
20500715	1.82417	0.266404	2.261		20500715	216.26	249.794	278.894	70.8459	115.697	159.016	20500715	MIMAT0000415_st	MIMAT0000415	hsa-let-7i-5p	miRNA	Homo sapiens	chr12:62997471-62997492 (+)	22	UGAGGUAGUAGUUUGUGCUGUU	ENST00000362309 // sense // exon // 1 /// ENST00000550290 // sense // intron // 1 /// OTTHUMT00000406740 // antisense // 5UTR // 1 /// OTTHUMT00000406759 // sense // intron // 1	---	miRNA-4_0	3-Dec-13	miRBase	MTI/---/DDOST/ENST00000005386/NP_078880.1/ENST00000007699/YBX2/ENST00000011684/PLEKHG6/ENST00000024061/SLC45A4/ENST00000025469/PLEKHO1/ENST00000038176/NSMAF/ENST00000039007/OTC/ENST00000042931/BEST2/ENST00000161006/PRSS22/ENST00000162044/TMEM161A/ENST00000167462/LLGL2/ENST00000170564/GPATCH1/ENST00000181092/SP140/ENST00000200135/ZW10/ENST00000202625/TGM6/ENST00000202788/MAPKAPK5/ENST00000203556/G…	ENST00000303728/PRY_HUMAN/ENST00000303731/TRAPPC1/ENST00000303904/COPS6/ENST00000304191/FAM103A1/ENST00000304298/HSPB2/ENST00000304506/IL13/ENST00000304543/ZFX/ENST00000304584/TAPT1/ENST00000304621/C18orf17/ENST00000304672/PTCRA/ENST00000304874/ASL/ENST00000304954/CSN3/ENST00000305108/NINJ2/ENST00000305319/LOC257039/ENST00000305344/HTR1E/ENST00000305392/PTAFR/ENST00000305447/GRM5/ENST00000305795/…	ENST00000360467/COL4A2/ENST00000360510/BBS1/ENST00000360514/Q8IUS2_HUMAN/ENST00000360543/DTX2/ENST00000360639/C15orf39/ENST00000360702/PARVB/ENST00000360752/ENST00000360820/SCYL2/ENST00000360844/Q6UXG0_HUMAN/ENST00000360915/ENST00000360945/NP_997260.1/ENST00000361121/KIAA1704/ENST00000361127/LRIG2/ENST00000361141/CMTM1/ENST00000361227/MT-ND3/ENST00000361254/CD300LF/ENST00000361304/Q9UI23_HUMAN/EN…
20500162	1.9813	0	2.2571		20500162	69.1818	79.5709	89.528	26.1744	32.1821	50.8817	20500162	MIMAT0000087_st	MIMAT0000087	hsa-miR-30a-5p	miRNA	Homo sapiens	chr6:72113298-72113319 (-)	22	UGUAAACAUCCUCGACUGGAAG	ENST00000413945 // sense // intron // 3 /// ENST00000436803 // sense // intron // 3 /// ENST00000602823 // sense // intron // 2 /// OTTHUMT00000041155 // sense // intron // 3 /// OTTHUMT00000041167 // sense // intron // 3 /// OTTHUMT00000467928 // sense // intron // 2	---	miRNA-4_0	3-Dec-13	miRBase	MTI/---/EEF2/ENST00000011473/SYPL1/ENST00000043402/RTN4R/ENST00000046967/ADRB1/ENST00000054666/VAMP3/ENST00000066544/CDC27/ENST00000165698/REEP1/ENST00000171757/P2RY10/ENST00000175238/ADAM7/ENST00000182290/TSPAN32/ENST00000188312/ACTR6/ENST00000188790/FAP/ENST00000190165/DMRT3/ENST00000193422/EXDL2/ENST00000194530/ALS2CR2/ENST00000202816/ESF1/ENST00000210444/NANS/ENST00000216038/C22orf28/ENST0000…	C20orf62/ENST00000306851/B4GALT6/ENST00000307365/DDIT4/ENST00000307526/CMTM8/ENST00000307712/SEC23A/ENST00000307720/PPID/ENST00000307796/DHFRP1/ENST00000307984/RAPGEF6/ENST00000308064/CHST1/ENST00000308110/MUS81/ENST00000308271/USP48/ENST00000308497/STOX2/ENST00000308547/PHC3/ENST00000308824/MYT1/ENST00000308910/GCET2/ENST00000309241/PPARGC1B/ENST00000309255/STX7/ENST00000309433/OR1S1/ENST0000030…	ENST00000358807/MICAL1/ENST00000358835/ENST00000358901/VCP/ENST00000358966/GGPS1/ENST00000359032/AP2A1/ENST00000359210/POLR3E/ENST00000359401/ENST00000359526/DNMT1/ENST00000359550/Q6ZUH1_HUMAN/ENST00000359568/PCNT/ENST00000359594/OR2T3/ENST00000359683/NIF3L1/ENST00000359703/CPE/ENST00000359709/IFI16/ENST00000359867/CSNK1E/ENST00000359878/KCTD18/ENST00000359982/SIGLEC6/ENST00000360059/GTPBP4/ENST0…
20504433	2.14824	0	2.2523		20504433	25.8944	34.2995	38.0544	13.0556	12.0989	18.7277	20504433	MIMAT0003339_st	MIMAT0003339	hsa-miR-421	miRNA	Homo sapiens	chrX:73438227-73438249 (-)	23	AUCAACAGACAUUAAUUGGGCGC	ENST00000602420 // sense // intron // 4 /// ENST00000602812 // sense // intron // 5 /// ENST00000603037 // sense // intron // 1 /// ENST00000603672 // sense // intron // 5 /// OTTHUMT00000467491 // sense // intron // 5 /// OTTHUMT00000467492 // sense // intron // 4 /// OTTHUMT00000468297 // sense // intron // 5 /// OTTHUMT00000468301 // sense // intron // 1	hsa-mir-421 // chrX:73438212-73438296 (-) /// hsa-mir-374b // chrX:73438382-73438453 (-) /// hsa-mir-374c // chrX:73438384-73438453 (+)	miRNA-4_0	3-Dec-13	miRBase	MTI/---/LEPREL4/ENST00000005286/TMEM132A/ENST00000009589/RPS20/ENST00000012049/QPCTL/ENST00000052754/DCN/ENST00000056217/ARHGEF5/ENST00000075503/STYK1/ENST00000082259/DNAH2/ENST00000159060/NOX3/ENST00000171111/KEAP1/ENST00000182290/TSPAN32/ENST00000188376/SLC25A3/ENST00000188403/NR1H4/ENST00000195649/SNAP91/ENST00000196169/TDRD3/ENST00000198801/MOGAT2/ENST00000205386/LAMB4/ENST00000207771/VNN3/EN…	GSG1L/ENST00000304932/SUGT1L1/ENST00000305031/CHSS3_HUMAN/ENST00000305123/IRS1/ENST00000305386/MGAT2/ENST00000305409/SCG2/ENST00000305435/NRG4/ENST00000305605/ADAL/ENST00000305807/PIGC/ENST00000306026/USP19/ENST00000306222/HR/ENST00000306247/MLKL/ENST00000306735/C18orf22/ENST00000306984/C7orf11/ENST00000307000/PAH/ENST00000308074/ENST00000308206/ENST00000308366/PLA2G1B/ENST00000308624/SNTG2/ENST0…	ENST00000359452/RGR/ENST00000359462/PCBP2/ENST00000359554/Q6ZNB5_HUMAN/ENST00000359610/OR6K2/ENST00000359634/SLC39A10/ENST00000359638/SH3GLB2/ENST00000359724/ENST00000359887/CTAG1B/ENST00000359900/ENST00000360051/SEPT2/ENST00000360204/ZNF681/ENST00000360261/ENST00000360379/ENST00000360396/CTAG1A/ENST00000360476/NMB/ENST00000360527/CUL4B/ENST00000360574/SLC6A3/ENST00000360579/VPS29/ENST00000360716…
20538199	1.71048	0.266404	2.2521		20538199	25.8085	32.5168	32.736	7.93121	17.7765	17.0594	20538199	U50_st	U50	U50	CDBox	Homo sapiens	chr6:86387012-86387086 (-)	75	TATCTGTGATGATCTTATCCCGAACCTGAACTTCTGTTGAAAAAAAAAAACTTTTACGGATCTGGCTTCTGAGAT	---	---	miRNA-4_0	3-Dec-13	snoRNABase			---
20500187	1.75494	0.266404	2.2519		20500187	3.71402	4.71548	7.31124	1.63368	2.33597	2.93837	20500187	MIMAT0004514_st	MIMAT0004514	hsa-miR-29b-1-5p	miRNA	Homo sapiens	chr7:130562266-130562289 (-)	24	GCUGGUUUCAUAUGGUGGUUUAGA	ENST00000447430 // antisense // intron // 2 /// OTTHUMT00000338093 // antisense // intron // 2	hsa-mir-29a // chr7:130561506-130561569 (-) /// hsa-mir-29b-1 // chr7:130562218-130562298 (-)	miRNA-4_0	3-Dec-13	miRBase	/ENST00000004921/CCL18/ENST00000005286/TMEM132A/ENST00000005374/C7orf24/ENST00000013807/ERCC1/ENST00000013894/ABHD5/ENST00000014935/DNASE1L1/ENST00000019019/FTSJ1/ENST00000029410/B4GALT7/ENST00000075322/ENPP2/ENST00000082259/DNAH2/ENST00000156109/GPKOW/ENST00000158009/FNDC8/ENST00000164139/PYGM/ENST00000169551/C18orf55/ENST00000181092/SP140/ENST00000182290/TSPAN32/ENST00000201979/REM1/ENST0000020…	ENST00000305368/ITIH5/ENST00000305409/SCG2/ENST00000305783/NP_057209.3/ENST00000305815/SLC9A10/ENST00000305869/CCL11/ENST00000306071/CHRNB1/ENST00000306292/Q9UI74_HUMAN/ENST00000306306/REEP4/ENST00000306882/CDY1/ENST00000307149/COG7/ENST00000307521/GPR142/ENST00000308103/NP_061864.2/ENST00000308511/KIAA1967/ENST00000308528/LYG1_HUMAN/ENST00000308644/MRPL30/ENST00000308664/ATP2A2/ENST00000308713/S…	ENST00000359790/XR_017859.1/ENST00000359914/CHCHD2/ENST00000360090/LCE1B/ENST00000360125/TSTA3/ENST00000360422/OPRM1/ENST00000360423/ENST00000360431/ENST00000360790/ENST00000360863/RGS22/ENST00000360906/NLRC4/ENST00000360995/AEBP2/ENST00000361077/ENST00000361079/PRAMEF7/ENST00000361134/SLC34A3/ENST00000361200/DUSP27/ENST00000361271/PTPLA/ENST00000361304/Q9UI23_HUMAN/ENST00000361487/PAX9/ENST00000…
20500771	3.44866	0	2.2449		20500771	598.228	547.685	543.131	252.422	255.243	244.148	20500771	MIMAT0000446_st	MIMAT0000446	hsa-miR-127-3p	miRNA	Homo sapiens	chr14:101349372-101349393 (+)	22	UCGGAUCCGUCUGAGCUUGGCU	ENST00000534062 // antisense // exon // 1 /// OTTHUMT00000395127 // antisense // exon // 1	hsa-mir-127 // chr14:101349316-101349412 (+) /// hsa-mir-136 // chr14:101351039-101351120 (+) /// hsa-mir-337 // chr14:101340830-101340922 (+) /// hsa-mir-431 // chr14:101347344-101347457 (+) /// hsa-mir-433 // chr14:101348223-101348315 (+) /// hsa-mir-432 // chr14:101350820-101350913 (+) /// hsa-mir-665 // chr14:101341370-101341441 (+)	miRNA-4_0	3-Dec-13	miRBase	MTI/---/SETD8/ENST00000000233/ARF5/ENST00000007403/CRLF1/ENST00000007414/OSBPL7/ENST00000007660/DLX6/ENST00000007735/KRT33A/ENST00000007969/LRRC23/ENST00000011684/PLEKHG6/ENST00000012049/QPCTL/ENST00000019103/SCTR/ENST00000043402/RTN4R/ENST00000078527/PIGV/ENST00000157600/LMCD1/ENST00000160262/ICAM3/ENST00000161006/PRSS22/ENST00000168148/SPP2/ENST00000187608/CEACAM21/ENST00000199706/MRPL28/ENST00…	ENST00000301906/SCARA5/ENST00000302006/IRX1/ENST00000302334/BFSP2/ENST00000302938/FAM71B/ENST00000303596/THAP11/ENST00000304222/ADORA2B/ENST00000304374/DRD5/ENST00000304521/NFRKB/ENST00000304566/Q7RTU4_HUMAN/ENST00000304987/SNF1LK2/ENST00000305815/SLC9A10/ENST00000306121/SNX7/ENST00000306145/CYHR1/ENST00000306412/HOXD12/ENST00000306682/RASL2_HUMAN/ENST00000306688/LRRC45/ENST00000306708/LRRC8E/ENS…	ENST00000359315/C19orf20/ENST00000359358/KLHL14/ENST00000359574/LFNG/ENST00000359593/AP4M1/ENST00000359739/ENST00000359751/EFNA4/ENST00000359758/ENST00000359762/SLC22A20/ENST00000359787/MB/ENST00000359935/ENST00000359957/BRMS1/ENST00000360090/LCE1B/ENST00000360379/SPRR2F/ENST00000360591/STYXL1/ENST00000360962/C11orf80/ENST00000361193/SLC26A11/ENST00000361467/FAM5B/ENST00000361669/GRM3/ENST0000036…
20517832	2.00415	0	2.2364		20517832	3.49085	3.8848	3.27118	1.20599	1.42553	2.30699	20517832	MIMAT0018000_st	MIMAT0018000	hsa-miR-23c	miRNA	Homo sapiens	chrX:20035219-20035240 (-)	22	AUCACAUUGCCAGUGAUUACCC	ENST00000379643 // sense // intron // 10 /// ENST00000379651 // sense // intron // 9 /// ENST00000443379 // sense // intron // 8 /// ENST00000452324 // sense // intron // 9 /// ENST00000485173 // sense // intron // 5 /// ENST00000543767 // sense // intron // 7 /// OTTHUMT00000056001 // sense // intron // 9 /// OTTHUMT00000056002 // sense // intron // 5 /// OTTHUMT00000056003 // sense // intron //…	---	miRNA-4_0	3-Dec-13	miRBase			---
20500159	1.50358	0.808936	2.2224		20500159	26.7054	28.0301	42.6984	10.1583	11.16	25.6853	20500159	MIMAT0004502_st	MIMAT0004502	hsa-miR-28-3p	miRNA	Homo sapiens	chr3:188406622-188406643 (+)	22	CACUAGAUUGUGAGCUCCUGGA	ENST00000312675 // sense // intron // 6 /// ENST00000415906 // sense // intron // 1 /// ENST00000448637 // sense // intron // 6 /// ENST00000471917 // sense // intron // 2 /// ENST00000543006 // sense // intron // 6 /// OTTHUMT00000344030 // sense // intron // 6 /// OTTHUMT00000344031 // sense // intron // 6 /// OTTHUMT00000344045 // sense // intron // 2 /// OTTHUMT00000344048 // sense // intron …	---	miRNA-4_0	3-Dec-13	miRBase	MTI/---/SFXN1/ENST00000003084/CFTR/ENST00000005558/IFRD1/ENST00000006777/NM_001040457.1/ENST00000007699/YBX2/ENST00000019103/SCTR/ENST00000031146/SLC39A9/ENST00000058691/HEBP2/ENST00000156626/ST6GALNAC1/ENST00000159060/NOX3/ENST00000166345/TRIP13/ENST00000168148/SPP2/ENST00000174618/MNT/ENST00000177648/ALPK1/ENST00000177694/TBX21/ENST00000194152/PCDHB4/ENST00000211238/CRISP2/ENST00000211936/ZNF18…	ENST00000307599/GOT1L1/ENST00000307616/C11orf40/ENST00000307814/RBM23/ENST00000308108/CCNE2/ENST00000308110/MUS81/ENST00000308142/HES3/ENST00000308227/RNASE8/ENST00000308378/WDR49/ENST00000308403/KIAA1632/ENST00000308580/TMOD3/ENST00000308799/FBXW10/ENST00000309496/ENST00000309536/SLC26A7/ENST00000309582/LOC729317/ENST00000309668/INHBC/ENST00000309784/IFT80/ENST00000309878/PCP4L1/ENST00000309930/…	ENST00000361466/MYBPC1/ENST00000361484/LRRC10/ENST00000361487/PAX9/ENST00000361542/Q8IYX2_HUMAN/ENST00000361597/NXF5/ENST00000361658/ULK2/ENST00000361669/GRM3/ENST00000361685/ENST00000361688/OR10R3P/ENST00000361858/INPP5F/ENST00000361867/CABYR/ENST00000362078/F5/ENST00000366535/ADSS/ENST00000366540/AKT3/ENST00000366649/C1orf131/ENST00000366651/ENST00000366667/AGT/ENST00000366874/A3QK37_HUMAN/ENST…
20532589	1.95427	0.266404	2.1508		20532589	20.561	35.3944	23.1024	10.9129	14.4338	10.7284	20532589	14qII-1_st	14qII-1	14qII-1	CDBox	Homo sapiens	chr14:101416170-101416240 (+)	71	TGGACCTATGATGATGACTGGTGGCGTATGAGTCATTGACGGTGAATACAGGTCTGGAAGTCTGAGGTCCA	---	---	miRNA-4_0	3-Dec-13	snoRNABase			---
20501201	2.15708	0	2.1448		20501201	43.2304	42.0351	48.8327	16.6499	19.738	27.3693	20501201	MIMAT0000705_st	MIMAT0000705	hsa-miR-362-5p	miRNA	Homo sapiens	chrX:49773576-49773599 (+)	24	AAUCCUUGGAACCUAGGUGUGAGU	ENST00000376088 // sense // intron // 3 /// ENST00000376091 // sense // intron // 3 /// ENST00000482218 // sense // intron // 3 /// OTTHUMT00000056542 // sense // intron // 3 /// OTTHUMT00000056543 // sense // intron // 3 /// OTTHUMT00000109349 // sense // intron // 3	hsa-mir-188 // chrX:49768109-49768194 (+) /// hsa-mir-362 // chrX:49773572-49773636 (+) /// hsa-mir-500a // chrX:49773039-49773122 (+) /// hsa-mir-501 // chrX:49774330-49774413 (+) /// hsa-mir-502 // chrX:49779206-49779291 (+) /// hsa-mir-532 // chrX:49767754-49767844 (+) /// hsa-mir-660 // chrX:49777849-49777945 (+) /// hsa-mir-500b // chrX:49775280-49775358 (+)	miRNA-4_0	3-Dec-13	miRBase	MTI/---/NOMO3/ENST00000005226/USH1C/ENST00000007735/KRT33A/ENST00000015926/GRIPAP1/ENST00000045065/PARP3/ENST00000064571/CBLN4/ENST00000066544/CDC27/ENST00000158166/CAMKK1/ENST00000162044/TMEM161A/ENST00000171214/RDH8/ENST00000176183/DRD4/ENST00000182290/TSPAN32/ENST00000184956/NP_071353.4/ENST00000188312/ACTR6/ENST00000198587/IGSF9/ENST00000199706/MRPL28/ENST00000201961/C20orf112/ENST00000203556…	ENST00000306758/NP_001017992.1/ENST00000306793/GFRA2/ENST00000306862/C5orf34/ENST00000306894/SLC1A5/ENST00000307002/OR10G6/ENST00000307017/USP38/ENST00000307046/IGF1/ENST00000307275/HEXIM2/ENST00000307468/ZIK1/ENST00000307499/C6orf88/ENST00000307633/HARS/ENST00000307796/DHFRP1/ENST00000307998/EFEMP2/ENST00000308110/MUS81/ENST00000308641/APOBEC4/ENST00000308769/RFWD2/ENST00000308893/TAOK2/ENST0000…	QSOX2/ENST00000358754/C20orf3/ENST00000358802/Q6ZTH0_HUMAN/ENST00000358839/PTMA/ENST00000359003/NCOA6/ENST00000359062/PDE3A/ENST00000359068/ENST00000359094/MAP2K6/ENST00000359106/CACNA1G/ENST00000359195/PIK3CG/ENST00000359345/SLFNL1/ENST00000359435/ENST00000359445/EFTUD1/ENST00000359518/ENST00000359554/Q6ZNB5_HUMAN/ENST00000359803/MDK/ENST00000360116/FAM83D/ENST00000360170/BCL2L7P1/ENST0000036026…
20500713	1.87315	0.266404	2.1393		20500713	53.8086	41.9948	50.1839	15.8547	23.9057	30.5611	20500713	MIMAT0000414_st	MIMAT0000414	hsa-let-7g-5p	miRNA	Homo sapiens	chr3:52302352-52302373 (-)	22	UGAGGUAGUAGUUUGUACAGUU	ENST00000296490 // sense // intron // 2 /// ENST00000362280 // sense // exon // 1 /// ENST00000463624 // sense // intron // 3 /// ENST00000469000 // sense // intron // 2 /// OTTHUMT00000317919 // sense // intron // 2 /// OTTHUMT00000350829 // sense // intron // 3 /// OTTHUMT00000350830 // sense // intron // 2	---	miRNA-4_0	3-Dec-13	miRBase	MTI/---/SART3/ENST00000002596/HS3ST1/ENST00000007390/C16orf42/ENST00000007699/YBX2/ENST00000011684/PLEKHG6/ENST00000025469/PLEKHO1/ENST00000038176/NSMAF/ENST00000042931/BEST2/ENST00000078652/Q6ZU30_HUMAN/ENST00000156109/GPKOW/ENST00000161006/PRSS22/ENST00000162044/TMEM161A/ENST00000163416/GOLGA5/ENST00000167462/LLGL2/ENST00000181092/SP140/ENST00000202788/MAPKAPK5/ENST00000203556/GMIP/ENST00000204…	SSX2_HUMAN/ENST00000304191/FAM103A1/ENST00000304298/HSPB2/ENST00000304506/IL13/ENST00000304543/ZFX/ENST00000304584/TAPT1/ENST00000304621/C18orf17/ENST00000304672/PTCRA/ENST00000304745/FCRL3/ENST00000304874/ASL/ENST00000304904/PROL1/ENST00000304954/CSN3/ENST00000304959/HLA-DPA1/ENST00000305108/NINJ2/ENST00000305231/UGT2B7/ENST00000305319/LOC257039/ENST00000305344/HTR1E/ENST00000305392/PTAFR/ENST00…	ENST00000358378/MUC5AC/ENST00000358453/Q96MK9_HUMAN/ENST00000358715/HMMR/ENST00000359079/SGMS2/ENST00000359109/EPB41L4A/ENST00000359253/C14orf48/ENST00000359454/NP_001004331.1/ENST00000359579/AKR1B10/ENST00000359603/ENST00000359659/ENST00000359720/Q8N646_HUMAN/ENST00000359893/Q3LIC9_HUMAN/ENST00000359951/RPL34/ENST00000360202/ENST00000360260/ENST00000360412/SUHW2/ENST00000360429/PHLPPL/ENST000003…
20501293	1.72593	0.266404	2.1357		20501293	13.8019	15.2757	14.061	9.02703	4.21038	8.0072	20501293	MIMAT0000760_st	MIMAT0000760	hsa-miR-331-3p	miRNA	Homo sapiens	chr12:95702256-95702276 (+)	21	GCCCCUGGGCCUAUCCUAGAA	---	hsa-mir-331 // chr12:95702196-95702289 (+) /// hsa-mir-3685 // chr12:95703699-95703760 (+)	miRNA-4_0	3-Dec-13	miRBase	MTI/---/E2F2/ENST00000000233/ARF5/ENST00000005284/CACNG3/ENST00000005905/KIAA0100/ENST00000006251/ARHGAP8/ENST00000007264/RPUSD1/ENST00000007414/OSBPL7/ENST00000007969/LRRC23/ENST00000012443/PPP5C/ENST00000014935/DNASE1L1/ENST00000019103/SCTR/ENST00000042931/BEST2/ENST00000046967/ADRB1/ENST00000072869/ADCK2/ENST00000155840/KCNQ1/ENST00000157812/PSMC4/ENST00000162330/BCAR1/ENST00000163059/COASY/EN…	TBC1D21/ENST00000300591/LOXHD1/ENST00000300658/PERLD1/ENST00000300737/STIM1/ENST00000300954/PCSK4/ENST00000300961/JSRP1/ENST00000301073/ZNF524/ENST00000301420/KLK1/ENST00000301458/CD320/ENST00000301459/RCOR2/ENST00000301490/NUDT8/ENST00000301634/TK1/ENST00000301873/LTBP3/ENST00000301906/SCARA5/ENST00000302014/CD14/ENST00000302250/C1orf179/ENST00000302390/ENST00000302514/C1QTNF4/ENST00000302517/CX…	RANGAP1/ENST00000356328/RUNDC2B/ENST00000356485/Q96NB7_HUMAN/ENST00000356533/OPRL1/ENST00000356575/MEGF6/ENST00000356703/SH3BP1/ENST00000356816/ENST00000356873/C9orf166/ENST00000356955/ENST00000356976/PICK1/ENST00000357316/PLEC1/ENST00000357389/ENST00000357418/NP_001074298.1/ENST00000357422/CCR3/ENST00000357485/ARID5A/ENST00000357501/TMEM79/ENST00000357646/ENST00000358078/ACCN4/ENST00000358173/EP…
20500778	1.89127	0.266404	2.1231		20500778	4.37071	6.01836	8.34507	2.5017	3.03636	3.01982	20500778	MIMAT0000449_st	MIMAT0000449	hsa-miR-146a-5p	miRNA	Homo sapiens	chr5:159912379-159912400 (+)	22	UGAGAACUGAAUUCCAUGGGUU	ENST00000517927 // sense // exon // 2 /// OTTHUMT00000374137 // sense // exon // 2	---	miRNA-4_0	3-Dec-13	miRBase	MTI/---/MSC/ENST00000006750/CD79B/ENST00000008527/CRY1/ENST00000022615/VDAC3/ENST00000052754/DCN/ENST00000156471/AQR/ENST00000160827/KIF22/ENST00000163059/COASY/ENST00000164305/PIGB/ENST00000167218/PDCD2/ENST00000167462/LLGL2/ENST00000172853/NEB/ENST00000177648/ALPK1/ENST00000194672/KIAA1411/ENST00000209718/KRT23/ENST00000215061/OCEL1/ENST00000215743/MMP11/ENST00000216027/HSCB/ENST00000216155/SYN…	ENST00000305523/KCNC3/ENST00000305623/AKR1CL1/ENST00000305631/DEGS2/ENST00000305866/CCDC132/ENST00000305879/FAM112B/ENST00000306108/NP_060380.2/ENST00000306118/KISS1/ENST00000306129/PFTK1/ENST00000306184/UBTD2/ENST00000306279/ATOH8/ENST00000306304/STK32A/ENST00000306311/HNRPA3/ENST00000306422/OTP/ENST00000306564/PMCHL2/ENST00000306758/NP_001017992.1/ENST00000306894/SLC1A5/ENST00000307431/CNTNAP4/…	Q9UI51_HUMAN/ENST00000366917/MARK1/ENST00000366957/ENST00000366976/NSL1/ENST00000367030/ENST00000367174/TIAM2/ENST00000367381/ATP6V1G3/ENST00000367421/CFHR1/ENST00000367424/ENST00000367428/CFH/ENST00000367429/ENST00000367434/B3GALT2/ENST00000367502/SHPRH/ENST00000367520/GLT25D2/ENST00000367579/MR1/ENST00000367647/ENST00000367807/BLZF1/ENST00000367913/HSD17B7/ENST00000368007/NIT1/ENST00000368009/E…
20503908	1.73424	0.266404	2.1094		20503908	39.8748	40.7008	38.6657	19.5546	12.4509	27.4608	20503908	MIMAT0004780_st	MIMAT0004780	hsa-miR-532-3p	miRNA	Homo sapiens	chrX:49767810-49767831 (+)	22	CCUCCCACACCCAAGGCUUGCA	ENST00000376088 // sense // intron // 3 /// ENST00000376091 // sense // intron // 3 /// ENST00000482218 // sense // intron // 3 /// OTTHUMT00000056542 // sense // intron // 3 /// OTTHUMT00000056543 // sense // intron // 3 /// OTTHUMT00000109349 // sense // intron // 3	hsa-mir-188 // chrX:49768109-49768194 (+) /// hsa-mir-362 // chrX:49773572-49773636 (+) /// hsa-mir-500a // chrX:49773039-49773122 (+) /// hsa-mir-501 // chrX:49774330-49774413 (+) /// hsa-mir-532 // chrX:49767754-49767844 (+) /// hsa-mir-500b // chrX:49775280-49775358 (+)	miRNA-4_0	3-Dec-13	miRBase	MTI/---/C20orf24/ENST00000005905/KIAA0100/ENST00000007510/SNX26/ENST00000011684/PLEKHG6/ENST00000020673/PSD/ENST00000026218/PIGQ/ENST00000054650/THAP3/ENST00000064780/TNFRSF19L/ENST00000156084/OTUD5/ENST00000159647/PANX2/ENST00000169565/CACNG5/ENST00000177694/TBX21/ENST00000193403/ACTN1/ENST00000202017/PDRG1/ENST00000204679/GNPTG/ENST00000206380/TMEM101/ENST00000215770/ENST00000215794/USP18/ENST0…	ENST00000308271/USP48/ENST00000308354/PDLIM2/ENST00000308677/PRKACA/ENST00000308731/BTK/ENST00000309469/ATG4D/ENST00000309575/CHST2/ENST00000309664/LMAN1L/ENST00000309851/GSTM1/ENST00000309874/Q8TCB4_HUMAN/ENST00000309955/CFLAR/ENST00000310263/KY/ENST00000310373/GP6/ENST00000310473/UCP2/ENST00000310512/BCDIN3/ENST00000310594/WNT5B/ENST00000310725/RAB37/ENST00000310729/FGFR1/ENST00000310914/IQCF1/…	ENST00000358622/ENST00000358927/AVPR2/ENST00000359005/TRAPPC4/ENST00000359167/WDHD1/ENST00000359238/SNX11/ENST00000359373/ENST00000359396/TRPV6/ENST00000359435/NP_001028721.1/ENST00000359479/SLC33A1/ENST00000359530/ATP6V1H/ENST00000359636/ME3/ENST00000359662/TRAF2/ENST00000359737/KIAA1683/ENST00000359816/CLEC10A/ENST00000359924/BBC3/ENST00000359976/INE1/ENST00000360228/CACNA1A/ENST00000360244/ENS…
20500718	1.79811	0.266404	2.1013		20500718	87.061	109.116	111.872	34.7978	47.8944	68.7277	20500718	MIMAT0000417_st	MIMAT0000417	hsa-miR-15b-5p	miRNA	Homo sapiens	chr3:160122395-160122416 (+)	22	UAGCAGCACAUCAUGGUUUACA	ENST00000344722 // sense // intron // 4 /// ENST00000357388 // sense // intron // 5 /// ENST00000360111 // sense // intron // 5 /// ENST00000462787 // sense // intron // 4 /// ENST00000467468 // sense // intron // 4 /// ENST00000468653 // sense // intron // 5 /// ENST00000469762 // sense // intron // 5 /// ENST00000469858 // sense // intron // 3 /// ENST00000470240 // sense // intron // 2 /// ENS…	hsa-mir-16-2 // chr3:160122533-160122613 (+) /// hsa-mir-15b // chr3:160122376-160122473 (+)	miRNA-4_0	3-Dec-13	miRBase	MTI/---/PPT1/ENST00000000442/ESRRA/ENST00000008391/TFAP2D/ENST00000021763/GPR124/ENST00000040877/TARBP1/ENST00000075322/ENPP2/ENST00000164305/PIGB/ENST00000167588/KRT20/ENST00000168148/SPP2/ENST00000187397/ARP21_HUMAN/ENST00000200135/ZW10/ENST00000200383/ACOX3/ENST00000202967/SIRT4/ENST00000204517/TFAP4/ENST00000206380/TMEM101/ENST00000206544/SLC22A17/ENST00000215473/PCDH11Y/ENST00000215780/GSTT2…	ENST00000301480/ZNF560/ENST00000302071/SESN1/ENST00000302092/ENST00000302196/IL1RAPL1/ENST00000302259/DDI1/ENST00000302273/VPREB1/ENST00000302279/FNTA/ENST00000302445/KARS/ENST00000302509/UMOD/ENST00000302533/WIBG/ENST00000302708/ALKBH3/ENST00000302850/INSR/ENST00000303165/MXD3/ENST00000303577/PCBP1/ENST00000303592/KCNJ4/ENST00000303645/MRAP/ENST00000304056/KBTBD2/ENST00000304457/EXOSC10/ENST0000…	PCNT/ENST00000359695/OR11H12/ENST00000359704/IBRDC1/ENST00000359957/BRMS1/ENST00000359996/SIAH1/ENST00000360031/ENTPD6/ENST00000360119/NLGN1/ENST00000360165/ENST00000360253/ENST00000360284/NR4A1/ENST00000360321/C20orf96/ENST00000360496/SNTB2/ENST00000360706/NP_001025056.1/ENST00000360793/CYB561/ENST00000360809/IARS/ENST00000360840/MRPL37/ENST00000360863/RGS22/ENST00000360958/TPM2/ENST00000360960/…
20500143	1.37521	1.25225	2.093		20500143	3.58664	6.15758	6.18447	2.10885	1.6569	4.26305	20500143	MIMAT0004495_st	MIMAT0004495	hsa-miR-22-5p	miRNA	Homo sapiens	chr17:1617246-1617267 (-)	22	AGUUCUUCAGUGGCAAGCUUUA	ENST00000334146 // sense // exon // 3 /// ENST00000362190 // sense // exon // 1 /// ENST00000570416 // sense // exon // 2 /// ENST00000571091 // sense // exon // 2 /// ENST00000571595 // sense // exon // 2 /// ENST00000573075 // sense // exon // 3 /// ENST00000573127 // sense // exon // 3 /// ENST00000574016 // sense // exon // 3 /// ENST00000574306 // sense // exon // 2 /// ENST00000575626 // se…	---	miRNA-4_0	3-Dec-13	miRBase	MTI/---/SMCR7L/ENST00000006750/CD79B/ENST00000013894/ABHD5/ENST00000054950/RCN1/ENST00000056217/ARHGEF5/ENST00000162330/BCAR1/ENST00000178640/MAP2K5/ENST00000187762/TMEM38A/ENST00000196169/TDRD3/ENST00000200135/ZW10/ENST00000211238/CRISP2/ENST00000215071/PSMD8/ENST00000215659/MAPK12/ENST00000215780/GSTT2/ENST00000215917/SRR1L_HUMAN/ENST00000216155/SYNGR1/ENST00000216252/PHF5A/ENST00000216330/FKBP…	ENST00000310865/NM_001080535.1/ENST00000311052/CARHSP1/ENST00000311320/RIN1/ENST00000311351/LSM1/ENST00000311893/ISCU/ENST00000311926/Q2QD04_HUMAN/ENST00000311943/SCFD1/ENST00000312542/TMEM81/ENST00000312579/CCDC85B/ENST00000312916/AGGF1/ENST00000313667/ARHGEF2/ENST00000313708/EBF1/ENST00000313878/Q8NBV6_HUMAN/ENST00000314748/RECQL/ENST00000315090/DMGDH/ENST00000315274/MMP1/ENST00000315796/NP_954…	C1orf67/ENST00000366890/TAF1A/ENST00000366892/PARK2/ENST00000366984/ATF3/ENST00000366988/NENF/ENST00000367034/MRPL18/ENST00000367049/CR1L/ENST00000367167/ENST00000367182/MDM4/ENST00000367197/ETNK2/ENST00000367483/PRG4/ENST00000367486/ENST00000367523/UTRN/ENST00000367621/VTA1/ENST00000367661/PAPPA2/ENST00000367721/FASLG/ENST00000367799/ENST00000367870/MAEL/ENST00000367872/ENST00000367888/MGST3/ENS…
20504585	1.64017	0.503747	2.0912		20504585	27.6851	43.2009	38.2277	11.6778	17.7202	24.1617	20504585	MIMAT0022838_st	MIMAT0022838	hsa-miR-1185-1-3p	miRNA	Homo sapiens	chr14:101509366-101509387 (+)	22	AUAUACAGGGGGAGACUCUUAU	---	hsa-mir-376c // chr14:101506027-101506092 (+) /// hsa-mir-376a-1 // chr14:101507119-101507186 (+) /// hsa-mir-381 // chr14:101512257-101512331 (+) /// hsa-mir-376b // chr14:101506773-101506872 (+) /// hsa-mir-487a // chr14:101518783-101518862 (+) /// hsa-mir-495 // chr14:101500092-101500173 (+) /// hsa-mir-539 // chr14:101513658-101513735 (+) /// hsa-mir-544a // chr14:101514995-101515085 (+) /// …	miRNA-4_0	3-Dec-13	miRBase			---
20500152	2.04011	0	2.0835		20500152	664.191	762.344	808.147	317.894	297.805	477.901	20500152	MIMAT0000082_st	MIMAT0000082	hsa-miR-26a-5p	miRNA	Homo sapiens	chr12:58218441-58218462 (-) // chr3:38010904-38010925 (+)	22	UUCAAGUAAUCCAGGAUAGGCU	ENST00000398073 // sense // intron // 5 /// ENST00000547701 // sense // intron // 5 /// ENST00000548823 // sense // intron // 2 /// ENST00000549039 // sense // intron // 1 /// ENST00000550144 // sense // intron // 4 /// ENST00000551594 // sense // intron // 5 /// OTTHUMT00000409353 // sense // intron // 5 /// OTTHUMT00000409354 // sense // intron // 2 /// OTTHUMT00000409357 // sense // intron // …	---	miRNA-4_0	3-Dec-13	miRBase	MTI/---/MCL1/ENST00000007510/SNX26/ENST00000007735/KRT33A/ENST00000013070/C14orf130/ENST00000013807/ERCC1/ENST00000021776/NP_001025037.1/ENST00000037243/GABARAPL2/ENST00000039007/OTC/ENST00000056233/NFE2L3/ENST00000058691/HEBP2/ENST00000095634/ZNF275/ENST00000158771/DERL2/ENST00000186436/TMEM131/ENST00000193422/EXDL2/ENST00000194530/ALS2CR2/ENST00000196169/TDRD3/ENST00000199320/DIMT1L/ENST0000020…	ENST00000309071/C4orf21/ENST00000309602/LRFN4/ENST00000309881/CD36/ENST00000309902/ZNF407/ENST00000309931/WDR69/ENST00000309955/CFLAR/ENST00000309965/Q9NWC8_HUMAN/ENST00000310018/ATP6V0A4/ENST00000310027/C1orf61/ENST00000310164/ZCCHC12/ENST00000310463/CCDC74B/ENST00000310534/LIG4/ENST00000310673/SPESP1/ENST00000311011/PLEKHA8/ENST00000311234/INTS6/ENST00000311350/HERPUD2/ENST00000311351/LSM1/ENST…	NSL1/ENST00000367096/IL20/ENST00000367098/ENST00000367174/TIAM2/ENST00000367287/TIMM17A/ENST00000367393/C1orf53/ENST00000367412/F13B/ENST00000367495/RAB32/ENST00000367497/IVNS1ABP/ENST00000367534/ARPC5/ENST00000367579/MR1/ENST00000367625/TOR3A/ENST00000367669/RFWD2/ENST00000367730/DNM3/ENST00000367733/ENST00000367763/SCYL1BP1/ENST00000367788/ENST00000367790/ENST00000367795/ENST00000367798/AHI1/EN…
20500735	1.60172	0.716536	2.0797		20500735	55.2266	71.9458	71.6166	26.0628	23.7699	51.0611	20500735	MIMAT0000425_st	MIMAT0000425	hsa-miR-130a-3p	miRNA	Homo sapiens	chr11:57408725-57408746 (+)	22	CAGUGCAAUGUUAAAAGGGCAU	ENST00000528466 // sense // intron // 1 /// ENST00000530595 // sense // intron // 1 /// OTTHUMT00000393362 // sense // intron // 1 /// OTTHUMT00000393363 // sense // intron // 1	---	miRNA-4_0	3-Dec-13	miRBase	MTI/---/CTSA/ENST00000008527/CRY1/ENST00000014761/RWDD2/ENST00000040877/TARBP1/ENST00000055077/RFC2/ENST00000056217/ARHGEF5/ENST00000075322/ENPP2/ENST00000084798/CA11/ENST00000169551/C18orf55/ENST00000190165/DMRT3/ENST00000199706/MRPL28/ENST00000202773/RPL6/ENST00000206765/TGM1/ENST00000209718/KRT23/ENST00000209884/KLHL20/ENST00000215555/MARCH2/ENST00000215591/POLRMT/ENST00000215631/GADD45B/ENST0…	ENST00000302327/ING2/ENST00000302373/MPHOSPH9/ENST00000302378/NME6/ENST00000302530/ATPAF2/ENST00000303103/SNRPB/ENST00000303151/POP7/ENST00000303204/PRELID1/ENST00000303498/BTD/ENST00000303645/MRAP/ENST00000303721/NP_060761.2/ENST00000303924/HAS2/ENST00000304177/C15orf40/ENST00000304418/OR5AU1/ENST00000304593/C2orf33/ENST00000304718/ZNF403/ENST00000304855/DOCK11/ENST00000305124/GAP43/ENST00000305…	ENST00000356774/hCG_1995786/ENST00000357039/PXMP3/ENST00000357175/ENST00000357311/SRPK2/ENST00000357430/ACSL3/ENST00000357872/LAEVR_HUMAN/ENST00000358017/FAM49B/ENST00000358080/SFMBT1/ENST00000358090/ENST00000358147/WDSUB1/ENST00000358150/NP_997319.1/ENST00000358173/EPHB4/ENST00000358186/BDH1/ENST00000358229/ENPP1/ENST00000358254/SYT16/ENST00000358361/GRIK2/ENST00000358417/PCSK6/ENST00000358469/M…
20501160	1.04361	3.07845	2.0797		20501160	8.37355	3.12225	3.91884	1.58128	1.43477	5.02061	20501160	MIMAT0000681_st	MIMAT0000681	hsa-miR-29c-3p	miRNA	Homo sapiens	chr1:207975210-207975231 (-)	22	UAGCACCAUUUGAAAUCGGUUA	---	hsa-mir-29b-2 // chr1:207975788-207975868 (-) /// hsa-mir-29c // chr1:207975197-207975284 (-)	miRNA-4_0	3-Dec-13	miRBase	MTI/---/FAM126B/ENST00000000233/ARF5/ENST00000004103/TMEM176A/ENST00000005286/TMEM132A/ENST00000005374/C7orf24/ENST00000008180/IL32/ENST00000044462/PSMA4/ENST00000061240/TLL1/ENST00000075322/ENPP2/ENST00000162391/FOXJ2/ENST00000162749/TNFRSF1A/ENST00000164305/PIGB/ENST00000177694/TBX21/ENST00000187397/ARP21_HUMAN/ENST00000190165/DMRT3/ENST00000190611/OSBPL6/ENST00000190839/HLA-DQA2/ENST0000020103…	ENST00000302509/UMOD/ENST00000302622/OR6Q1/ENST00000302708/ALKBH3/ENST00000302755/ANKRD49/ENST00000302857/Q9HAI8_HUMAN/ENST00000302979/POLR1D/ENST00000303562/FOS/ENST00000303646/CAMTA1/ENST00000303746/KREMEN2/ENST00000303908/PLEKHB2/ENST00000303921/GPR37/ENST00000303992/Q8N666_HUMAN/ENST00000304332/H2AFY/ENST00000304381/TMC7/ENST00000304449/NKRF/ENST00000304457/EXOSC10/ENST00000304636/COL3A1/ENST…	ENST00000359702/Q9UNM4_HUMAN/ENST00000359705/ENST00000359742/GRIP1/ENST00000359957/BRMS1/ENST00000360010/HKR1/ENST00000360057/TPK1/ENST00000360238/CUEDC1/ENST00000360321/C20orf96/ENST00000360449/CPNE8/ENST00000360724/MGAT4B/ENST00000360788/Q6ZP05_HUMAN/ENST00000360951/ENST00000361055/UBE1C/ENST00000361168/CLK2/ENST00000361193/SLC26A11/ENST00000361220/ANKRD13B/ENST00000361288/TAF11/ENST00000361295…
20500422	1.83074	0.266404	2.0744		20500422	86.3962	103.485	117.946	38.1599	44.954	68.8668	20500422	MIMAT0000244_st	MIMAT0000244	hsa-miR-30c-5p	miRNA	Homo sapiens	chr1:41222972-41222994 (+) // chr6:72086706-72086728 (-)	23	UGUAAACAUCCUACACUCUCAGC	ENST00000308733 // sense // intron // 4 /// ENST00000372651 // sense // intron // 5 /// ENST00000372652 // sense // intron // 5 /// ENST00000372653 // sense // intron // 10 /// ENST00000372654 // sense // intron // 6 /// ENST00000372669 // sense // intron // 5 /// ENST00000414185 // sense // intron // 1 /// ENST00000416859 // sense // intron // 3 /// ENST00000424419 // sense // intron // 2 /// EN…	hsa-mir-30c-1 // chr1:41222956-41223044 (+) /// hsa-mir-30e // chr1:41220027-41220118 (+)	miRNA-4_0	3-Dec-13	miRBase	MTI/---/CELSR3/ENST00000005180/CCL26/ENST00000043402/RTN4R/ENST00000046967/ADRB1/ENST00000054666/VAMP3/ENST00000171757/P2RY10/ENST00000188312/ACTR6/ENST00000188790/FAP/ENST00000190165/DMRT3/ENST00000193422/EXDL2/ENST00000202816/ESF1/ENST00000210444/NANS/ENST00000211936/ZNF184/ENST00000216038/C22orf28/ENST00000216279/CCNK/ENST00000216330/FKBP3/ENST00000216605/MTHFD1/ENST00000216832/PNN/ENST0000021…	ENST00000305560/SPATA5L1/ENST00000305575/GATM/ENST00000305663/TBC1D10B/ENST00000305904/DYNLRB2/ENST00000305949/MTBP/ENST00000306215/TMEM22/ENST00000306311/HNRPA3/ENST00000306730/AVEN/ENST00000307114/GTPBP2/ENST00000307365/DDIT4/ENST00000307546/MAGI3/ENST00000307648/Q8NGF2_HUMAN/ENST00000307720/PPID/ENST00000308064/CHST1/ENST00000308110/MUS81/ENST00000308271/USP48/ENST00000308497/STOX2/ENST0000030…	KIAA0692/ENST00000358026/SMARCA4/ENST00000358107/PAPD1/ENST00000358146/ENST00000358285/REV3L/ENST00000358622/ENST00000358666/UBL5/ENST00000358691/HELZ/ENST00000358785/ZNF669/ENST00000358807/MICAL1/ENST00000358835/ENST00000358901/VCP/ENST00000359032/AP2A1/ENST00000359210/POLR3E/ENST00000359246/PHF2/ENST00000359416/Q8N9A9_HUMAN/ENST00000359530/ATP6V1H/ENST00000359594/OR2T3/ENST00000359683/NIF3L1/EN…
20500126	1.24411	1.67072	2.0588		20500126	15.1909	18.2963	21.8653	5.07111	7.80311	17.5981	20500126	MIMAT0000068_st	MIMAT0000068	hsa-miR-15a-5p	miRNA	Homo sapiens	chr13:50623303-50623324 (-)	22	UAGCAGCACAUAAUGGUUUGUG	ENST00000235290 // sense // intron // 4 /// ENST00000421758 // sense // exon // 3 /// ENST00000425586 // sense // intron // 4 /// ENST00000433070 // sense // intron // 3 /// ENST00000443587 // sense // intron // 5 /// ENST00000449579 // sense // exon // 4 /// ENST00000458725 // sense // intron // 4 /// OTTHUMT00000044954 // sense // intron // 3 /// OTTHUMT00000044955 // sense // exon // 3 /// OTT…	hsa-mir-15a // chr13:50623255-50623337 (-) /// hsa-mir-16-1 // chr13:50623109-50623197 (-)	miRNA-4_0	3-Dec-13	miRBase	MTI/---/BTRC/ENST00000008391/TFAP2D/ENST00000021763/GPR124/ENST00000025469/PLEKHO1/ENST00000035307/CHGUT_HUMAN/ENST00000040877/TARBP1/ENST00000075322/ENPP2/ENST00000164305/PIGB/ENST00000169293/MASP1/ENST00000186436/TMEM131/ENST00000187397/ARP21_HUMAN/ENST00000188790/FAP/ENST00000200135/ZW10/ENST00000200383/ACOX3/ENST00000201031/TFAP2C/ENST00000202967/SIRT4/ENST00000206544/SLC22A17/ENST00000215473…	TSPAN5/ENST00000305921/PPM1D/ENST00000305988/ADRB2/ENST00000306442/PPIC/ENST00000306589/PRY_HUMAN/ENST00000306730/AVEN/ENST00000306796/DUS1L/ENST00000307102/MAP2K1/ENST00000307259/ENST00000307431/CNTNAP4/ENST00000307471/CCDC126/ENST00000307729/MLLT10/ENST00000307971/WFDC5/ENST00000307980/RAD9A/ENST00000308127/SSH3/ENST00000308227/RNASE8/ENST00000308428/CKMT2/ENST00000308440/ANKRD13D/ENST000003084…	IFT140/ENST00000361418/KIF21A/ENST00000361429/hCG_1790474/ENST00000361442/ANKRD13B/ENST00000361478/PJA1/ENST00000361488/FAM110B/ENST00000361538/PECI/ENST00000361560/WNT8A/ENST00000361611/PSMB5/ENST00000361690/ENST00000361738/FAM63A/ENST00000361743/C7orf49/ENST00000361847/RAGE/ENST00000361853/CTNNBIP1/ENST00000361874/DCTN1/ENST00000361891/ILF2/ENST00000361907/BCOR/ENST00000361961/ENST00000361963/C…
20500448	2.3512	0	2.0549		20500448	3.67479	3.94782	2.91472	1.58478	1.63575	1.87989	20500448	MIMAT0000258_st	MIMAT0000258	hsa-miR-181c-5p	miRNA	Homo sapiens	chr19:13985539-13985560 (+)	22	AACAUUCAACCUGUCGGUGAGU	ENST00000591161 // sense // intron // 1 /// ENST00000591727 // sense // intron // 1 /// OTTHUMT00000457943 // sense // intron // 1 /// OTTHUMT00000457944 // sense // intron // 1	hsa-mir-181c // chr19:13985513-13985622 (+) /// hsa-mir-181d // chr19:13985689-13985825 (+)	miRNA-4_0	3-Dec-13	miRBase	MTI/---/ISCA1/ENST00000007722/ITGA3/ENST00000011292/CPA1/ENST00000011653/CD4/ENST00000011691/SS18L2/ENST00000011989/CYP4F3/ENST00000021776/NP_001025037.1/ENST00000023897/GABRA1/ENST00000038176/NSMAF/ENST00000052754/DCN/ENST00000066544/CDC27/ENST00000156476/KLK13/ENST00000163059/COASY/ENST00000169551/C18orf55/ENST00000173785/KLF6/ENST00000186436/TMEM131/ENST00000190165/DMRT3/ENST00000196520/ZNF586…	MGMT/ENST00000306177/USP42/ENST00000306185/MRPL13/ENST00000306215/TMEM22/ENST00000307025/FOXB1/ENST00000307121/CHD7/ENST00000307229/Q96AM0_HUMAN/ENST00000307365/DDIT4/ENST00000307431/CNTNAP4/ENST00000307602/HOOK3/ENST00000307658/ZNF17/ENST00000308208/CCDC63/ENST00000308347/NR_002593.1/ENST00000308942/SIPA1L2/ENST00000308978/WDR60/ENST00000308987/CKS1B/ENST00000309092/MRPS21/ENST00000309096/GPBP1/…	GOLGA8A/ENST00000359316/MOSC2/ENST00000359354/FGFR2/ENST00000359451/WASF1/ENST00000359454/NP_001004331.1/ENST00000359687/KLHL5/ENST00000359688/OR13G1/ENST00000359806/TBXA2R/ENST00000359865/KIAA0802/ENST00000359933/YN003_HUMAN/ENST00000359963/NP_055221.1/ENST00000359969/FAM84A/ENST00000360031/ENTPD6/ENST00000360040/Q14236_HUMAN/ENST00000360096/ARL9/ENST00000360255/LPHN2/ENST00000360371/ENST0000036…
20500188	1.74883	0.266404	2.044		20500188	4.31197	3.10427	3.33699	1.20848	1.99836	2.16574	20500188	MIMAT0000100_st	MIMAT0000100	hsa-miR-29b-3p	miRNA	Homo sapiens	chr1:207975795-207975817 (-) // chr7:130562226-130562248 (-)	23	UAGCACCAUUUGAAAUCAGUGUU	---	hsa-mir-29b-2 // chr1:207975788-207975868 (-) /// hsa-mir-29c // chr1:207975197-207975284 (-)	miRNA-4_0	3-Dec-13	miRBase	MTI/---/MKI67/ENST00000000233/ARF5/ENST00000004103/TMEM176A/ENST00000005286/TMEM132A/ENST00000005374/C7orf24/ENST00000007264/RPUSD1/ENST00000008180/IL32/ENST00000019103/SCTR/ENST00000025399/STRAP/ENST00000044462/PSMA4/ENST00000075322/ENPP2/ENST00000156825/MBD3/ENST00000162391/FOXJ2/ENST00000162749/TNFRSF1A/ENST00000164305/PIGB/ENST00000168712/FGF4/ENST00000177694/TBX21/ENST00000190165/DMRT3/ENST0…	ENST00000304449/NKRF/ENST00000304457/EXOSC10/ENST00000304568/TM4SF20/ENST00000304636/COL3A1/ENST00000304773/GLP2R/ENST00000304887/MUC7/ENST00000304979/PPIH/ENST00000305124/GAP43/ENST00000305299/ROBO1/ENST00000305326/TTLL6/ENST00000305377/OR9K2/ENST00000305799/K0401_HUMAN/ENST00000305815/SLC9A10/ENST00000305861/B3GALT1/ENST00000305866/CCDC132/ENST00000305921/PPM1D/ENST00000306096/RAB31/ENST0000030…	ENST00000359068/ENST00000359128/ENST00000359238/SNX11/ENST00000359361/ARSF/ENST00000359433/LYCAT/ENST00000359526/DNMT1/ENST00000359595/HAPLN3/ENST00000359625/ENST00000359638/SH3GLB2/ENST00000359702/Q9UNM4_HUMAN/ENST00000359705/ENST00000359742/GRIP1/ENST00000359957/BRMS1/ENST00000360010/HKR1/ENST00000360057/TPK1/ENST00000360218/CTSE/ENST00000360238/CUEDC1/ENST00000360321/C20orf96/ENST00000360449/C…
20503803	2.48278	0	2.0386		20503803	199.419	224.061	227.47	103.986	94.3944	122.221	20503803	MIMAT0002816_st	MIMAT0002816	hsa-miR-494-3p	miRNA	Homo sapiens	chr14:101496018-101496039 (+)	22	UGAAACAUACACGGGAAACCUC	---	hsa-mir-299 // chr14:101490131-101490193 (+) /// hsa-mir-379 // chr14:101488403-101488469 (+) /// hsa-mir-380 // chr14:101491354-101491414 (+) /// hsa-mir-323a // chr14:101492069-101492154 (+) /// hsa-mir-329-1 // chr14:101493122-101493201 (+) /// hsa-mir-329-2 // chr14:101493437-101493520 (+) /// hsa-mir-494 // chr14:101495971-101496051 (+) /// hsa-mir-495 // chr14:101500092-101500173 (+) /// hs…	miRNA-4_0	3-Dec-13	miRBase	MTI/---/BCL2L11/ENST00000023165/KLRA1/ENST00000038176/NSMAF/ENST00000040738/FAM44A/ENST00000050961/ZFHX4/ENST00000156476/KLK13/ENST00000159060/NOX3/ENST00000160382/ACTL6B/ENST00000168712/FGF4/ENST00000172853/NEB/ENST00000175091/LAPTM4A/ENST00000175238/ADAM7/ENST00000187910/PSG6/ENST00000205135/PLEKHG2/ENST00000216442/ATP6V1D/ENST00000216479/AHSA1/ENST00000216774/SRP54/ENST00000216923/ZFP64/ENST00…	SCN11A/ENST00000302641/PRSS27/ENST00000303536/ACYP2/ENST00000303700/RHOH/ENST00000303735/NP_775783.1/ENST00000304661/C1GALT1C1/ENST00000304718/ZNF403/ENST00000304874/ASL/ENST00000305242/ARMC4/ENST00000305409/SCG2/ENST00000305754/OR5E1P/ENST00000305949/MTBP/ENST00000306052/LRP8/ENST00000306634/LOC643205/ENST00000306732/PITX2/ENST00000306984/C7orf11/ENST00000307358/HTRA3/ENST00000307403/PRR8/ENST00…	ENST00000360220/SPATA13/ENST00000360345/CLEC4C/ENST00000360374/OR5B21/ENST00000360382/ACN9/ENST00000360568/P4HA2/ENST00000360749/BCAS3/ENST00000360773/PAQR3/ENST00000360863/RGS22/ENST00000361137/MAGEB4/ENST00000361210/PTGER3/ENST00000361384/DCLRE1A/ENST00000361387/ENST00000361439/NSMCE1/ENST00000361470/MAGEE1/ENST00000361473/ENST00000361488/FAM110B/ENST00000361549/NP_009007.2/ENST00000361600/GPRA…
20532590	1.8294	0.266404	2.0234		20532590	20.6985	35.5495	24.4065	13.809	14.5355	10.8001	20532590	14qII-1_x_st	14qII-1	14qII-1	CDBox	Homo sapiens	chr14:101416170-101416240 (+)	71	TGGACCTATGATGATGACTGGTGGCGTATGAGTCATTGACGGTGAATACAGGTCTGGAAGTCTGAGGTCCA	---	---	miRNA-4_0	3-Dec-13	snoRNABase			---
20500112	1.9786	0	2.0181		20500112	521.947	590.394	660.626	226.086	301.182	363.728	20500112	MIMAT0000062_st	MIMAT0000062	hsa-let-7a-5p	miRNA	Homo sapiens	chr11:122017276-122017297 (-) // chr22:46508632-46508653 (+) // chr9:96938244-96938265 (+)	22	UGAGGUAGUAGGUUGUAUAGUU	ENST00000360737 // sense // exon // 5 /// OTTHUMT00000316781 // sense // exon // 5	hsa-let-7a-3 // chr22:46508629-46508702 (+) /// hsa-let-7b // chr22:46509566-46509648 (+) /// hsa-mir-4763 // chr22:46509446-46509537 (+)	miRNA-4_0	3-Dec-13	miRBase	MTI/---/CCNG1/ENST00000007390/C16orf42/ENST00000007699/YBX2/ENST00000008938/PGLYRP1/ENST00000011684/PLEKHG6/ENST00000025469/PLEKHO1/ENST00000038176/NSMAF/ENST00000042931/BEST2/ENST00000045083/C20orf175/ENST00000046794/LCP2/ENST00000156109/GPKOW/ENST00000161006/PRSS22/ENST00000162044/TMEM161A/ENST00000167462/LLGL2/ENST00000181092/SP140/ENST00000196489/ZNF416/ENST00000200135/ZW10/ENST00000203556/GM…	ENST00000305344/HTR1E/ENST00000305392/PTAFR/ENST00000305476/SEMA4C/ENST00000305481/USP47/ENST00000305575/GATM/ENST00000305949/MTBP/ENST00000305958/SMOX/ENST00000305988/ADRB2/ENST00000306125/QARS/ENST00000306318/GBX2/ENST00000306533/O95745_HUMAN/ENST00000306562/ZNF672/ENST00000306730/AVEN/ENST00000306735/C18orf22/ENST00000307632/OR52K1/ENST00000307886/CTSW/ENST00000307971/WFDC5/ENST00000307980/RAD…	ENST00000361314/GPX7/ENST00000361362/ZFP2/ENST00000361466/MYBPC1/ENST00000361473/ENST00000361549/NP_009007.2/ENST00000361576/ZNF358/ENST00000361579/ENST00000361685/ENST00000361732/ENST00000361743/C7orf49/ENST00000361804/ENST00000361851/MT-ATP8/ENST00000361874/DCTN1/ENST00000361899/MT-ATP6/ENST00000361918/SELM_HUMAN/ENST00000361951/DARS2/ENST00000362016/HTR4/ENST00000366478/ENST00000366482/OR5AT1/…
20503886	1.5415	0.808936	2.0139		20503886	22.7685	21.1874	29.7619	9.06886	10.1597	19.0773	20503886	MIMAT0004776_st	MIMAT0004776	hsa-miR-505-5p	miRNA	Homo sapiens	chrX:139006355-139006376 (-)	22	GGGAGCCAGGAAGUAUUGAUGU	ENST00000370557 // sense // intron // 1 /// ENST00000485626 // sense // intron // 1 /// OTTHUMT00000058566 // sense // intron // 1 /// OTTHUMT00000058570 // sense // intron // 1	---	miRNA-4_0	3-Dec-13	miRBase	MTI/---/SET/ENST00000005340/DVL2/ENST00000006750/CD79B/ENST00000007264/RPUSD1/ENST00000015926/GRIPAP1/ENST00000162330/BCAR1/ENST00000163059/COASY/ENST00000178640/MAP2K5/ENST00000200676/CETP/ENST00000215754/MIF/ENST00000216117/HMOX1/ENST00000216185/TXN2/ENST00000217026/MYBL2/ENST00000217386/OXT/ENST00000219797/MYST1/ENST00000221722/PEG3/ENST00000221973/LIM2/ENST00000223298/TMEM176B/ENST00000225428…	PPP1R14B/ENST00000309668/INHBC/ENST00000309874/Q8TCB4_HUMAN/ENST00000310054/ENST00000310325/CTSF/ENST00000310858/TNS1/ENST00000311181/B3GNT1/ENST00000311668/TNK1/ENST00000312175/BANF1/ENST00000312293/FOLR1/ENST00000312499/C16orf75/ENST00000312957/JAM2/ENST00000313122/CPA5/ENST00000313154/SLC6A13/ENST00000313184/Q8N1N1_HUMAN/ENST00000313698/ACAD10/ENST00000314151/NP_775890.2/ENST00000314586/EXOC3L…	ENST00000360475/ENST00000360496/SNTB2/ENST00000360527/CUL4B/ENST00000360565/NP_067051.1/ENST00000360668/MAP1LC3A/ENST00000360716/CCDC135/ENST00000360833/ELMO3/ENST00000360986/CPZ/ENST00000360998/STRBP/ENST00000361019/ABTB1/ENST00000361061/Q8N962_HUMAN/ENST00000361168/ENST00000361215/PPP1R3E/ENST00000361427/HMGN2/ENST00000361488/FAM110B/ENST00000361837/C16orf59/ENST00000361853/CTNNBIP1/ENST0000036…
20532609	2.27349	0	2.0068		20532609	4.91283	4.80732	6.46165	2.49362	2.60426	2.9075	20532609	14qII-3_x_st	14qII-3	14qII-3	CDBox	Homo sapiens	chr14:101419686-101419759 (+)	74	TGGACCAATGATGACCACTGGTGGCGTTTGAGTCATGGACGATGAATACTACGTGTCTGAAACTCTGAGGTCCA	---	---	miRNA-4_0	3-Dec-13	snoRNABase			---
20500743	-2.34121	0.769613	0.4945		20500743	3.13773	3.74698	3.36022	8.04902	5.99314	6.77144	20500743	MIMAT0000430_st	MIMAT0000430	hsa-miR-138-5p	miRNA	Homo sapiens	chr16:56892439-56892461 (+) // chr3:44155726-44155748 (+)	23	AGCUGGUGUUGUGAAUCAGGCCG	---	---	miRNA-4_0	3-Dec-13	miRBase	MTI/---/HIST1H2BJ/ENST00000005286/TMEM132A/ENST00000007510/SNX26/ENST00000007699/YBX2/ENST00000010132/DYRK4/ENST00000042931/BEST2/ENST00000052754/DCN/ENST00000064324/FOXC1/ENST00000095634/ZNF275/ENST00000156499/KLK14/ENST00000157812/PSMC4/ENST00000158009/FNDC8/ENST00000159087/TMEM16H/ENST00000162749/TNFRSF1A/ENST00000184956/NP_071353.4/ENST00000187397/ARP21_HUMAN/ENST00000187608/CEACAM21/ENST0000…	N6AMT1/ENST00000304478/RNMTL1/ENST00000304678/GSG1L/ENST00000304749/CST1/ENST00000305220/C10orf93/ENST00000305476/SEMA4C/ENST00000305481/USP47/ENST00000305544/LAMB2/ENST00000305803/RAB4A/ENST00000306243/CHST14/ENST00000306306/REEP4/ENST00000306357/STX8/ENST00000307003/C7orf33/ENST00000307149/COG7/ENST00000307637/C3AR1/ENST00000307872/MUSTN1/ENST00000308110/MUS81/ENST00000308192/PLG/ENST0000030847…	PDLIM7/ENST00000359900/ENST00000359988/NRAP/ENST00000360008/POLN/ENST00000360116/ENST00000360125/TSTA3/ENST00000360238/CUEDC1/ENST00000360254/DISP1/ENST00000360439/SIN3A/ENST00000360581/ENST00000360702/PARVB/ENST00000360845/ENST00000361505/NP/ENST00000361941/SORBS1/ENST00000361965/EPS8L3/ENST00000362017/C1orf68/ENST00000362091/FBXO18/ENST00000366688/ENST00000366701/Q6ZR70_HUMAN/ENST00000366802/Q9…
20505746	-1.85958	2.36515	0.4752		20505746	18.6782	19.5168	11.8945	41.5611	27.4203	35.462	20505746	MIMAT0004911_st	MIMAT0004911	hsa-miR-874-3p	miRNA	Homo sapiens	chr5:136983271-136983292 (-)	22	CUGCCCUGGCCCGAGGGACCGA	ENST00000309755 // sense // intron // 8 /// ENST00000502381 // sense // intron // 3 /// ENST00000504208 // sense // intron // 6 /// ENST00000505853 // sense // intron // 7 /// ENST00000506491 // sense // intron // 6 /// ENST00000506873 // sense // intron // 3 /// ENST00000508657 // sense // intron // 8 /// ENST00000541417 // sense // intron // 6 /// OTTHUMT00000251220 // sense // intron // 8 /// …	---	miRNA-4_0	3-Dec-13	miRBase	MTI/---/CBX6/ENST00000000442/ESRRA/ENST00000002829/SEMA3F/ENST00000004921/CCL18/ENST00000005286/TMEM132A/ENST00000005905/KIAA0100/ENST00000005995/PRSS21/ENST00000006101/COPZ2/ENST00000006658/SPATA20/ENST00000006750/CD79B/ENST00000007403/CRLF1/ENST00000008180/IL32/ENST00000012443/PPP5C/ENST00000020673/PSD/ENST00000041337/EDC4/ENST00000062104/NNAT/ENST00000155840/KCNQ1/ENST00000156825/MBD3/ENST0000…	NUDT9/ENST00000302250/C1orf179/ENST00000302824/STARD5/ENST00000302904/UBTF/ENST00000303165/MXD3/ENST00000303210/GNB2/ENST00000303375/MRC2/ENST00000303434/TRABD/ENST00000304031/ENST00000304062/NM_006651.3/ENST00000304166/ADCYAP1R1/ENST00000304189/FAM110A/ENST00000304231/HOMER2/ENST00000304330/RPAP1/ENST00000304501/SOX7/ENST00000304546/ECEL1/ENST00000304566/Q7RTU4_HUMAN/ENST00000304678/GSG1L/ENST00…	KCNH2/ENST00000354862/IFRD2/ENST00000354870/ENST00000355005/PTPRS/ENST00000355040/DNAJC4/ENST00000355119/LIMS2/ENST00000355130/ENST00000355148/Q6ZTC5_HUMAN/ENST00000355319/DRD2/ENST00000355341/ENST00000355389/C19orf50/ENST00000355414/CGB/ENST00000355469/NFAM1/ENST00000355572/PDLIM7/ENST00000355664/ENST00000355677/PC/ENST00000355868/WDR88/ENST00000356090/NCDN/ENST00000356132/ENST00000356213/ENST00…
20500767	-2.0761	1.67072	0.4651		20500767	3.35808	4.3652	3.3745	7.98965	6.11624	10.0635	20500767	MIMAT0004603_st	MIMAT0004603	hsa-miR-125b-2-3p	miRNA	Homo sapiens	chr21:17962610-17962631 (+)	22	UCACAAGUCAGGCUCUUGGGAC	ENST00000400178 // sense // intron // 5 /// ENST00000418813 // sense // intron // 3 /// ENST00000428669 // sense // intron // 5 /// ENST00000441820 // sense // intron // 1 /// ENST00000445461 // sense // intron // 5 /// ENST00000453910 // sense // intron // 3 /// ENST00000456342 // sense // intron // 6 /// ENST00000458468 // sense // intron // 6 /// ENST00000602280 // sense // intron // 1 /// ENS…	---	miRNA-4_0	3-Dec-13	miRBase	MTI/---/MTA2/ENST00000005905/KIAA0100/ENST00000008527/CRY1/ENST00000013808/SEMA3B/ENST00000014930/HEBP1/ENST00000023064/SLC7A9/ENST00000040663/NP_115661.1/ENST00000043402/RTN4R/ENST00000056233/NFE2L3/ENST00000155858/TRPM5/ENST00000170630/IL4R/ENST00000194155/PCDHB2/ENST00000203407/UQCRC1/ENST00000204679/GNPTG/ENST00000215886/LGALS2/ENST00000216463/TIMM9/ENST00000216500/DHRS7/ENST00000216639/VRK1/…	ENST00000310442/ZDHHC24/ENST00000310496/RFNG/ENST00000310543/Q5VZ27_HUMAN/ENST00000310958/ENST00000310981/SFT2D3/ENST00000311052/CARHSP1/ENST00000312251/NAGPA/ENST00000312513/MRPL45/ENST00000312958/LOC390299/ENST00000313264/OR5T2/ENST00000313266/Q8NAT4_HUMAN/ENST00000313352/NP_055096.2/ENST00000313503/OR8H2/ENST00000314133/COX8A/ENST00000314612/OR4P4/ENST00000314735/PHLDB3/ENST00000314747/ENST000…	ENST00000360724/MGAT4B/ENST00000360754/MPP8_HUMAN/ENST00000360859/COL5A2/ENST00000360870/TTN/ENST00000361010/CALCA/ENST00000361021/Q6ZN73_HUMAN/ENST00000361121/KIAA1704/ENST00000361221/ARHGEF10L/ENST00000361288/TAF11/ENST00000361316/KIAA0922/ENST00000361428/ZNF318/ENST00000361463/ENST00000361568/EGFL8/ENST00000361720/GPATCH3/ENST00000361753/NR_003276.1/ENST00000361763/CD3E/ENST00000361807/ZNF485/…
20529783	-2.04129	1.67072	0.419		20529783	8.84514	5.61797	4.5725	13.932	12.2879	18.0456	20529783	MIMAT0031000_st	MIMAT0031000	hsa-miR-8073	miRNA	Homo sapiens	chr13:110993315-110993336 (+)	22	ACCUGGCAGCAGGGAGCGUCGU	ENST00000360467 // sense // intron // 3 /// ENST00000400163 // sense // intron // 3 /// OTTHUMT00000045761 // sense // intron // 3 /// OTTHUMT00000312857 // sense // intron // 3	---	miRNA-4_0	3-Dec-13	miRBase			---
20500465	-2.44041	0.769613	0.3941		20500465	7.5793	10.0959	6.17366	19.5455	16.3987	24.0743	20500465	MIMAT0000267_st	MIMAT0000267	hsa-miR-210-3p	miRNA	Homo sapiens	chr11:568112-568133 (-)	22	CUGUGCGUGUGACAGCGGCUGA	ENST00000500447 // sense // intron // 1 /// ENST00000528245 // sense // intron // 1 /// ENST00000533920 // sense // intron // 1 /// ENST00000534540 // sense // intron // 1 /// OTTHUMT00000383231 // sense // intron // 1 /// OTTHUMT00000383232 // sense // intron // 1 /// OTTHUMT00000383233 // sense // intron // 1 /// OTTHUMT00000383234 // sense // intron // 1	---	miRNA-4_0	3-Dec-13	miRBase	MTI/---/RCC2/ENST00000009041/STARD3NL/ENST00000023165/KLRA1/ENST00000029410/B4GALT7/ENST00000057513/TNIP3/ENST00000075322/ENPP2/ENST00000085219/CD22/ENST00000164640/PDZD4/ENST00000171757/P2RY10/ENST00000199320/DIMT1L/ENST00000200181/ITGB4/ENST00000202028/EPB41L1/ENST00000205194/NAT14/ENST00000210187/RAB26/ENST00000215095/STX1B2/ENST00000215530/FGF22/ENST00000215872/LRP5L/ENST00000216465/GSTZ1/ENS…	ENST00000306773/NPTX1/ENST00000306827/GOLGA2LY1/ENST00000307249/XR_017738.1/ENST00000307257/C11orf63/ENST00000307435/FAM90A1/ENST00000307845/HPCAL1/ENST00000308064/CHST1/ENST00000308307/Q75MH1_HUMAN/ENST00000308344/CLDN15/ENST00000308521/APOBEC3G/ENST00000309007/DBN1/ENST00000309035/CTBP2/ENST00000309285/XCR1/ENST00000309315/ZMIZ2/ENST00000309384/KLRC4/ENST00000309469/ATG4D/ENST00000309664/LMAN1L…	ENST00000360581/NPSR1/ENST00000360595/MEF2D/ENST00000360597/ENST00000360636/TOR1A/ENST00000360647/ENST00000360689/FUT8/ENST00000360961/BRP44L/ENST00000360963/CACNA2D2/ENST00000361019/ENST00000361073/RNF208/ENST00000361293/CHD1L/ENST00000361467/FAM5B/ENST00000361874/DCTN1/ENST00000361895/PHF15/ENST00000361947/FRAP1/ENST00000366541/SDCCAG8/ENST00000366550/WDR64/ENST00000366662/TTC13/ENST00000366684…
20534152	0.988263	3.38325	1.4102		20534152	6.27719	6.41699	8.1817	3.98857	4.87542	6.04361	20534152	ENSG00000264591_s_st	ENSG00000264591	ENSG00000264591	snoRNA	Homo sapiens	chrHSCHR6_MHC_DBB:31491059-31491136 (-)	78	GCCATATGATGTTTTCTTTTCGAAAGGTGAGCGCTTTGCGCAGTGATGACCCTCATCTATCACCCTTGACTGATGGCT	---	---	miRNA-4_0	3-Dec-13	Ensembl			---
20525743	-0.0670461	27.5366	0.9716		20525743	7.55211	8.27539	5.98067	5.22004	7.29732	10.6977	20525743	MIMAT0027682_st	MIMAT0027682	hsa-miR-6891-5p	miRNA	Homo sapiens	chr6:31323074-31323092 (-)	19	UAAGGAGGGGGAUGAGGGG	ENST00000412585 // sense // intron // 4 /// ENST00000463574 // sense // intron // 1 /// OTTHUMT00000076280 // sense // intron // 4 /// OTTHUMT00000258074 // sense // intron // 1	---	miRNA-4_0	3-Dec-13	miRBase			---
20526878	-0.133476	27.5366	0.9673		20526878	1.2156	1.2156	1.2156	1.2156	1.3823	1.18115	20526878	MIMAT0028232_st	MIMAT0028232	hsa-miR-7161-5p	miRNA	Homo sapiens	chr6:159030739-159030761 (+)	23	UAAAGACUGUAGAGGCAACUGGU	ENST00000367090 // sense // intron // 10 /// ENST00000403590 // antisense // exon // 2 /// OTTHUMT00000042872 // antisense // exon // 2 /// OTTHUMT00000042873 // sense // intron // 10	---	miRNA-4_0	3-Dec-13	miRBase			---
20538176	0.939553	4.25579	1.2762		20538176	39.2277	37.4458	40.5259	28.0615	30.1973	33.7988	20538176	U41_st	U41	U41	CDBox	Homo sapiens	chr19:12817263-12817332 (-)	70	TGGGAAGTGATGACACCTGTGACTGTTGATGTGGAACTGATTTATCGCGTATTCGTACTGGCTGATCCTG	---	---	miRNA-4_0	3-Dec-13	snoRNABase			---
20538151	0.499453	14.9776	1.2159		20538151	5.33892	3.96435	3.44516	2.96129	4.54773	3.01171	20538151	U24_s_st	U24	U24	CDBox	Homo sapiens	chr9:136216251-136216325 (+)	75	TGCAGATGATGTAAAAGAATATTTGCTATCTGAGAGATGGTGATGACATTTTAAACCACCAAGATCGCTGATGCA	---	---	miRNA-4_0	3-Dec-13	snoRNABase			---
20532582	2.4348	0	1.9203		20532582	27.0204	24.4052	24.7578	13.1813	11.9372	14.6521	20532582	14qII-14_x_st	14qII-14	14qII-14	CDBox	Homo sapiens	chr14:101438440-101438513 (+)	74	TGGACCAATGATGACAACTGCCGGCGTATGAGTGTTGGGTGATGAATAATACGTGTCTAGAACTCTGAGGTCCA	---	---	miRNA-4_0	3-Dec-13	snoRNABase			---
20525619	-0.0440891	27.5366	0.9796		20525619	3.46073	1.68648	2.35249	2.84285	1.7467	2.94169	20525619	MIMAT0027558_st	MIMAT0027558	hsa-miR-6829-5p	miRNA	Homo sapiens	chr3:195609242-195609261 (-)	20	UGGGCUGCUGAGAAGGGGCA	ENST00000316664 // sense // intron // 5 /// ENST00000333602 // sense // intron // 5 /// ENST00000381916 // sense // intron // 5 /// ENST00000392400 // sense // intron // 5 /// ENST00000428187 // sense // intron // 5 /// ENST00000430929 // sense // intron // 3 /// ENST00000438207 // sense // intron // 3 /// ENST00000439230 // sense // intron // 5 /// ENST00000464041 // sense // intron // 5 /// ENS…	---	miRNA-4_0	3-Dec-13	miRBase			---
20538182	0.905139	4.31352	1.3921		20538182	411.554	428.796	417.372	236.97	279.382	412.365	20538182	U44_st	U44	U44	CDBox	Homo sapiens	chr1:173835104-173835166 (-)	63	CCTGGATGATGATAAGCAAATGCTGACTGAACATGAAGGTCTTAATTAGCTCTAACTGACTAA	---	---	miRNA-4_0	3-Dec-13	snoRNABase			---
20524034	1.03149	3.07845	1.3314		20524034	2.99184	3.13492	3.18557	2.02383	2.60426	2.40197	20524034	MIMAT0024597_st	MIMAT0024597	hsa-miR-6124	miRNA	Homo sapiens	chr11:12185239-12185258 (+)	20	GGGAAAAGGAAGGGGGAGGA	ENST00000256194 // sense // intron // 3 /// ENST00000342902 // sense // intron // 2 /// ENST00000379612 // sense // intron // 1 /// ENST00000524685 // sense // intron // 2 /// ENST00000525119 // sense // intron // 2 /// ENST00000527546 // sense // intron // 2 /// ENST00000528931 // sense // intron // 1 /// ENST00000531732 // sense // intron // 3 /// ENST00000532179 // sense // intron // 2 /// ENS…	---	miRNA-4_0	3-Dec-13	miRBase			---
20503795	0.374696	16.9397	1.1213		20503795	2.0163	2.16416	1.73496	1.50039	1.80297	1.9849	20503795	MIMAT0002810_st	MIMAT0002810	hsa-miR-202-5p	miRNA	Homo sapiens	chr10:135061076-135061097 (-)	22	UUCCUAUGCAUAUACUUCUUUG	ENST00000300167 // sense // intron // 2 /// ENST00000553459 // sense // intron // 1 /// OTTHUMT00000409805 // sense // intron // 1 /// OTTHUMT00000409806 // sense // intron // 2	---	miRNA-4_0	3-Dec-13	miRBase	/ENST00000012443/PPP5C/ENST00000035383/LRRC7/ENST00000038176/NSMAF/ENST00000163059/COASY/ENST00000168977/ITGB1BP3/ENST00000169551/C18orf55/ENST00000171887/TNS1/ENST00000195173/SEMA5B/ENST00000207457/TEKT2/ENST00000211238/CRISP2/ENST00000214869/TMED1/ENST00000215061/OCEL1/ENST00000215071/PSMD8/ENST00000215479/AMELY/ENST00000216024/DMC1/ENST00000216214/FAM118A/ENST00000218249/RB40L_HUMAN/ENST000002…	ENST00000308926/ENST00000308989/LOC732236/ENST00000309035/CTBP2/ENST00000309142/Q9NSI9_HUMAN/ENST00000310164/ZCCHC12/ENST00000310483/SLC39A1/ENST00000310715/TTC18/ENST00000310974/DPY19L1/ENST00000311923/MOS/ENST00000312251/NAGPA/ENST00000312734/C5orf27/ENST00000312871/ENST00000313129/NDFIP1/ENST00000313206/SLITRK6/ENST00000313341/NEUROG2/ENST00000313668/CHD1L/ENST00000314191/PRKDC/ENST00000314340…	ENST00000361823/TRPM3/ENST00000361825/ENST00000361853/CTNNBIP1/ENST00000361872/ENST00000361902/GPX6/ENST00000366486/OR5AV1P/ENST00000366510/SCCPDH/ENST00000366591/GPR137B/ENST00000366688/ENST00000366762/CDC42BPA/ENST00000366779/CABC1/ENST00000366822/ENST00000366861/RNASET2/ENST00000366929/TGFB2/ENST00000366976/NSL1/ENST00000367117/RASSF5/ENST00000367118/ENST00000367165/CLDN20/ENST00000367217/LAX1…
20529139	1.00212	3.13116	1.4537		20529139	289.069	223.648	259.335	195.552	129.601	215.33	20529139	MIMAT0030422_st	MIMAT0030422	hsa-miR-7847-3p	miRNA	Homo sapiens	chr11:1901335-1901355 (+)	21	CGUGGAGGACGAGGAGGAGGC	ENST00000311604 // sense // 3UTR // 2 /// ENST00000381775 // sense // 3UTR // 3 /// ENST00000405957 // sense // 3UTR // 2 /// ENST00000406638 // sense // 3UTR // 2 /// ENST00000417766 // sense // 3UTR // 2 /// ENST00000418975 // sense // 3UTR // 2 /// ENST00000421485 // sense // 3UTR // 2 /// ENST00000429923 // sense // 3UTR // 2 /// ENST00000432093 // sense // 3UTR // 2 /// ENST00000446808 // se…	---	miRNA-4_0	3-Dec-13	miRBase			---
20500741	-0.604207	25.022	0.7396		20500741	2.1731	3.10078	1.37649	1.99611	3.09763	3.70799	20500741	MIMAT0004595_st	MIMAT0004595	hsa-miR-135a-3p	miRNA	Homo sapiens	chr3:52328248-52328269 (-)	22	UAUAGGGAUUGGAGCCGUGGCG	ENST00000354773 // antisense // exon // 4 /// ENST00000467187 // sense // intron // 1 /// ENST00000493616 // sense // intron // 1 /// OTTHUMT00000350824 // sense // intron // 1 /// OTTHUMT00000350826 // sense // intron // 1	---	miRNA-4_0	3-Dec-13	miRBase	/ENST00000019317/RALBP1/ENST00000053867/GRN/ENST00000056233/NFE2L3/ENST00000156476/KLK13/ENST00000162023/MEF2B/ENST00000164227/BCL3/ENST00000167462/LLGL2/ENST00000168977/ITGB1BP3/ENST00000182377/MLSTD1/ENST00000187910/PSG6/ENST00000194118/KIAA0141/ENST00000194152/PCDHB4/ENST00000200676/CETP/ENST00000202773/RPL6/ENST00000205055/NP_060460.3/ENST00000205214/NP_861522.2/ENST00000206542/OSGEP/ENST0000…	EHBP1L1/ENST00000308863/ENST00000308893/TAOK2/ENST00000308941/PHYHD1/ENST00000309009/ENST00000309083/PTMS/ENST00000309136/PBXIP1/ENST00000309536/SLC26A7/ENST00000310164/ZCCHC12/ENST00000310300/LRCH4/ENST00000310463/CCDC74B/ENST00000310512/BCDIN3/ENST00000310513/CUGBP1/ENST00000310645/COL6A2/ENST00000310701/NBPF14/ENST00000311014/ENST00000311040/LOC731028/ENST00000311463/DAK/ENST00000311757/PRSS2/…	RUSC2/ENST00000361451/ZNF266/ENST00000361478/PJA1/ENST00000361518/ZNF511/ENST00000361568/EGFL8/ENST00000361738/FAM63A/ENST00000361757/SBNO2/ENST00000361774/KRTAP5-9/ENST00000362091/FBXO18/ENST00000366468/PGBD2/ENST00000366514/TFB2M/ENST00000366612/C1orf31/ENST00000366613/ENST00000366615/ENST00000366715/ENST00000366716/ENST00000366719/ENST00000366728/ENST00000366729/ENST00000366810/MIXL1/ENST00000…
20514163	-1.3585	12.8435	0.6287		20514163	380.099	375.769	351.221	709.869	447.99	634.655	20514163	MIMAT0013802_st	MIMAT0013802	hsa-miR-2861	miRNA	Homo sapiens	chr9:130548250-130548268 (+)	19	GGGGCCUGGCGGUGGGCGG	ENST00000373265 // sense // 3UTR // 1 /// ENST00000421939 // sense // 3UTR // 1 /// ENST00000583311 // sense // exon // 1 /// OTTHUMT00000054239 // sense // 3UTR // 1	hsa-mir-2861 // chr9:130548197-130548286 (+) /// hsa-mir-3960 // chr9:130548112-130548202 (+)	miRNA-4_0	3-Dec-13	miRBase			---
20538269	-0.330614	27.5366	0.9013		20538269	2.46922	1.85786	2.12854	2.49408	2.03351	2.6297	20538269	U8_x_st	U8	U8	CDBox	Homo sapiens	chr17:8076771-8076906 (-)	136	ATCGTCAGGTGGGATAATCCTTACCTGTTCCTCCTCCGGAGGGCAGATTAGAACATGATGATTGGAGATGCATGAAACGTGATTAACGTCTCTGCGTAATCAGGACTTGCAACACCCTGATTGCTCCTGTCTGATT	---	---	miRNA-4_0	3-Dec-13	snoRNABase			---
20538175	0.570835	12.8435	1.1891		20538175	18.9501	21.2239	21.0911	17.7166	14.3321	19.8718	20538175	U3_s_st	U3	U3	CDBox	Homo sapiens	chr17:19091329-19091545 (+)	217	AAGACTATACTTTCAGGGATCATTTCTATAGTGTGTTACTAGAGAAGTTTCTCTGAACGTGTAGAGCACCGAAAACCACGAGGAAGAGAGGTAGCGTTTTCTCCTGAGCGTGAAGCCGGCTTTCTGGCGTTGCTTGGCTGCAACTGCCGTCAGCCATTGATGATCGTTCTTCTCTCCGTATTGGGGAGTGAGAGGGAGAGAACGCGGTCTGAGTGGT	---	---	miRNA-4_0	3-Dec-13	snoRNABase			---
20524047	0.870981	4.97288	1.5272		20524047	10.419	5.06947	9.39272	5.02061	3.8905	7.13115	20524047	MIMAT0024610_st	MIMAT0024610	hsa-miR-6127	miRNA	Homo sapiens	chr1:22959821-22959839 (-)	19	UGAGGGAGUGGGUGGGAGG	---	---	miRNA-4_0	3-Dec-13	miRBase			---
20534095	-0.738155	21.5492	0.7582		20534095	1.0977	1.11318	1.20935	1.9746	1.5675	1.09521	20534095	ENSG00000253028_st	ENSG00000253028	ENSG00000253028	snoRNA	Homo sapiens	chr7:52337133-52337265 (-)	133	TCCATCTGTTTGGCAGACCTGGAGCAGTTAGTGTCTGCTGCTAAGGTTTCCATTACAGATGTGAGAAAAAAAAGTGTTCTTCTGCTTTCTGTCTGTCTCAGTGGCAACCAAGATTGAATGGGGGATATGAGAG	---	---	miRNA-4_0	3-Dec-13	Ensembl			---
20533180	0.326957	16.9397	1.1021		20533180	2.49356	2.44512	2.45714	1.84441	2.45714	2.46922	20533180	ENSG00000222345_st	ENSG00000222345	ENSG00000222345	snoRNA	Homo sapiens	chr3:52725394-52725469 (+)	76	AAGAAATGAAGAAACTAAAATTGGTCTTAGTATTGAAGTGAAGACACTGAGATCCAACTCTGATCTTGCCCTAAAC	---	---	miRNA-4_0	3-Dec-13	Ensembl			---
20525721	0.297038	16.9397	1.1004		20525721	6.01924	5.33181	6.41723	4.32857	6.11662	5.83834	20525721	MIMAT0027660_st	MIMAT0027660	hsa-miR-6880-5p	miRNA	Homo sapiens	chr12:124821762-124821783 (-)	22	UGGUGGAGGAAGAGGGCAGCUC	ENST00000356219 // sense // intron // 38 /// ENST00000397355 // sense // intron // 37 /// ENST00000404121 // sense // intron // 37 /// ENST00000404621 // sense // intron // 37 /// ENST00000405201 // sense // intron // 37 /// ENST00000429285 // sense // intron // 37 /// ENST00000440187 // sense // intron // 3 /// OTTHUMT00000318169 // sense // intron // 37 /// OTTHUMT00000318170 // sense // intron…	---	miRNA-4_0	3-Dec-13	miRBase			---
20533533	0.656546	9.7279	1.2537		20533533	2.03383	1.42031	1.4357	1.40136	1.0883	1.38007	20533533	ENSG00000238807_st	ENSG00000238807	ENSG00000238807	snoRNA	Homo sapiens	chr17:4017902-4018004 (+)	103	ATCCTTTTGTAGTTCATCAGTGTCATGAGTGGGTTTTCACGCACATGTGTCAAATATGCCTCCCTCAAACTGTTACGTCATTGGCATATTACCTGACGTGAAG	---	---	miRNA-4_0	3-Dec-13	Ensembl			---
20538194	1.23107	1.75513	1.4775		20538194	53.343	50.5858	57.5668	30.5668	35.3253	44.6009	20538194	U49A_x_st	U49A	U49A	CDBox	Homo sapiens	chr17:16343350-16343420 (+)	71	TGCTCTGATGAAATCACTAATAGGAAGTGCCGTCAGAAGCGATAACTGACGAAGACTACTCCTGTCTGATT	---	---	miRNA-4_0	3-Dec-13	snoRNABase			---
20538117	0.186015	16.9397	1.0488		20538117	1.85852	1.55234	1.6159	1.6159	1.59287	1.57011	20538117	SNORD127_st	SNORD127	SNORD127	CDBox	Homo sapiens	chr14:45580086-45580171 (+)	86	TGGCAACTGTGATGAAAGATTTGGTCTGTATGTAATAGATTTTATTACTAAATGAGGACAACAGTCCCTCTAAACTGATGTTGCCA	---	---	miRNA-4_0	3-Dec-13	snoRNABase			---
20519467	1.19105	1.75513	1.8757		20519467	36.0819	23.4173	34.8065	16.3685	9.8727	27.5767	20519467	MIMAT0019749_st	MIMAT0019749	hsa-miR-4669	miRNA	Homo sapiens	chr9:137271295-137271316 (+)	22	UGUGUCCGGGAAGUGGAGGAGG	ENST00000356384 // sense // intron // 2 /// ENST00000481739 // sense // intron // 1 /// ENST00000484822 // sense // intron // 2 /// OTTHUMT00000054948 // sense // intron // 2 /// OTTHUMT00000054949 // sense // intron // 1 /// OTTHUMT00000054950 // sense // intron // 2	---	miRNA-4_0	3-Dec-13	miRBase			---
20500798	0.608929	11.0824	1.387		20500798	16.4207	26.197	31.1804	10.6693	16.9346	27.8193	20500798	MIMAT0000461_st	MIMAT0000461	hsa-miR-195-5p	miRNA	Homo sapiens	chr17:6920986-6921006 (-)	21	UAGCAGCACAGAAAUAUUGGC	ENST00000443997 // sense // intron // 1 /// ENST00000572453 // sense // exon // 1 /// ENST00000572547 // sense // intron // 1 /// OTTHUMT00000450298 // sense // intron // 1 /// OTTHUMT00000450299 // sense // intron // 1 /// OTTHUMT00000450300 // sense // exon // 1	hsa-mir-195 // chr17:6920934-6921020 (-) /// hsa-mir-497 // chr17:6921230-6921341 (-)	miRNA-4_0	3-Dec-13	miRBase	MTI/---/AGO1/ENST00000000412/M6PR/ENST00000000442/ESRRA/ENST00000008391/TFAP2D/ENST00000025469/PLEKHO1/ENST00000040877/TARBP1/ENST00000164305/PIGB/ENST00000169293/MASP1/ENST00000186436/TMEM131/ENST00000191922/SLC9A3R2/ENST00000194530/ALS2CR2/ENST00000199706/MRPL28/ENST00000200135/ZW10/ENST00000200383/ACOX3/ENST00000202967/SIRT4/ENST00000205402/DLD/ENST00000206544/SLC22A17/ENST00000209827/CDC23/EN…	SPSB3/ENST00000301727/E4F1/ENST00000302056/SOCS6/ENST00000302071/SESN1/ENST00000302206/TPM3/ENST00000302273/VPREB1/ENST00000302279/FNTA/ENST00000302418/KIF5B/ENST00000302445/KARS/ENST00000302509/UMOD/ENST00000302533/WIBG/ENST00000302708/ALKBH3/ENST00000303002/LIMS3/ENST00000303165/MXD3/ENST00000303577/PCBP1/ENST00000303924/HAS2/ENST00000304374/DRD5/ENST00000304418/OR5AU1/ENST00000304457/EXOSC10/E…	GK2/ENST00000359032/AP2A1/ENST00000359119/LOC148003/ENST00000359152/ENST00000359156/CD163/ENST00000359166/TAOK3/ENST00000359215/S100A5/ENST00000359293/CX04A_HUMAN/ENST00000359388/ENST00000359547/Q8IW43_HUMAN/ENST00000359590/EMR4/ENST00000359637/CFH/ENST00000359996/ENST00000360029/KCTD8/ENST00000360086/CMTM3/ENST00000360119/NLGN1/ENST00000360197/Q8NH86_HUMAN/ENST00000360216/ENST00000360284/NR4A1/E…
20538116	-0.0870652	27.5366	0.9672		20538116	2.17607	1.22043	1.50135	1.43002	1.73496	1.77635	20538116	SNORD126_st	SNORD126	SNORD126	CDBox	Homo sapiens	chr14:20794609-20794685 (-)	77	AGTTTGCCATGATGAAATGCATGTTAAGTCCGTGTTTCAGCTGATCAGCCTGATTAAACACATGCTCTGAGCAGACT	---	---	miRNA-4_0	3-Dec-13	snoRNABase			---
20534131	0.988263	3.38325	1.4102		20534131	6.27719	6.41699	8.1817	3.98857	4.87542	6.04361	20534131	ENSG00000263442_s_st	ENSG00000263442	ENSG00000263442	snoRNA	Homo sapiens	chrHSCHR6_MHC_SSTO:31498825-31498902 (-)	78	GCCATATGATGTTTTCTTTTCGAAAGGTGAGCGCTTTGCGCAGTGATGACCCTCATCTATCACCCTTGACTGATGGCT	---	---	miRNA-4_0	3-Dec-13	Ensembl			---
20504316	-0.381595	27.5366	0.8306		20504316	2.27953	2.75794	4.78118	4.46406	2.61388	4.49553	20504316	MIMAT0003251_st	MIMAT0003251	hsa-miR-548a-3p	miRNA	Homo sapiens	chr6:18572075-18572096 (+) // chr6:135560358-135560379 (+) // chr8:105496612-105496633 (-)	22	CAAAACUGGCAAUUACUUUUGC	---	---	miRNA-4_0	3-Dec-13	miRBase	MTI/---/HNRNPA0/ENST00000007699/YBX2/ENST00000025008/RB1CC1/ENST00000027335/CDH17/ENST00000035383/LRRC7/ENST00000046794/LCP2/ENST00000050961/ZFHX4/ENST00000056233/NFE2L3/ENST00000095634/ZNF275/ENST00000156084/OTUD5/ENST00000158771/DERL2/ENST00000160827/KIF22/ENST00000162044/TMEM161A/ENST00000167462/LLGL2/ENST00000172196/DLX3/ENST00000176763/STK10/ENST00000181383/CPB2/ENST00000181839/CDC2L5/ENST00…	ENST00000304953/HISPPD2A/ENST00000305126/TGFBI/ENST00000305377/OR9K2/ENST00000305861/B3GALT1/ENST00000305866/CCDC132/ENST00000305882/AMY2A/ENST00000305963/TMEM32/ENST00000306087/SOX14/ENST00000306129/PFTK1/ENST00000306389/NP_872440.2/ENST00000306399/XR_017497.1/ENST00000306507/FOXD4L1/ENST00000306535/Q6TXQ4_HUMAN/ENST00000306585/NM_001039690.2/ENST00000306732/PITX2/ENST00000306827/GOLGA2LY1/ENST0…	CCDC102B/ENST00000358677/NP_056350.1/ENST00000358725/STT3A/ENST00000358731/BDP1/ENST00000358781/FAM3D/ENST00000358923/PDE4D/ENST00000359032/AP2A1/ENST00000359094/MAP2K6/ENST00000359153/ENST00000359165/ENST00000359202/FTHL17/ENST00000359451/WASF1/ENST00000359699/MTTP/ENST00000359724/ENST00000359774/WDSUB1/ENST00000359785/ENST00000359874/SPINK5/ENST00000359951/RPL34/ENST00000360015/IL17RB/ENST00000…
20538252	1.0603	3.07845	1.4059		20538252	144.869	147.495	139.233	81.6228	107.11	122.448	20538252	U78_s_st	U78	U78	CDBox	Homo sapiens	chr1:173834760-173834824 (-)	65	GTGTAATGATGTTGATCAAATGTCTGACCTGAAATGAGCATGTAGACAAAGGTAACACTGAAGAA	---	---	miRNA-4_0	3-Dec-13	snoRNABase			---
20532873	-0.504686	27.5366	0.8331		20532873	2.31599	1.69206	2.39658	2.67338	2.0248	3.00015	20532873	ENSG00000201619_st	ENSG00000201619	ENSG00000201619	snoRNA	Homo sapiens	chr1:179170622-179170762 (+)	141	ATCCAAGGTGATTCCCTCTCCAAGGGGAACATCCAGTGCCCCTCTCAGGAAAGTAGCAACCTGGAACAGAATCTGGCATGCCTAAGGCATTTGGGGAACAGGGCTGGTTATTTCCTCTGCCTTCCTTGGCTGCCTACATGG	---	---	miRNA-4_0	3-Dec-13	Ensembl			---
20504569	-0.476716	27.5366	0.8192		20504569	15.2512	24.5611	25.0007	24.0053	20.8588	34.0253	20504569	MIMAT0005796_st	MIMAT0005796	hsa-miR-1271-5p	miRNA	Homo sapiens	chr5:175794963-175794984 (+)	22	CUUGGCACCUAGCAAGCACUCA	ENST00000310389 // sense // intron // 2 /// ENST00000507151 // sense // intron // 1 /// OTTHUMT00000253145 // sense // intron // 2 /// OTTHUMT00000371943 // sense // intron // 1	---	miRNA-4_0	3-Dec-13	miRBase	MTI	---	IGF2R
20538327	0.368547	16.9397	1.1282		20538327	18.9548	19.6078	21.764	18.2818	14.289	21.5611	20538327	U3-3_s_st	U3-3	U3-3	CDBox	Homo sapiens	chr17:19093342-19093558 (-)	217	AAGACTATACTTTCAGGGATCATTTCTATAGTGTGTTACTAGAGAAGTTTCTCTGAACGTGTAGAGCACCGAAAACCACGAGGAAGAGAGGTAGCGTTTTCTCCTGAACGTGAAGCCGGCTTTCTGGCGTTGCTTGGCTGCAACTGCCGTCAGCCATTGATGATCGTTCTTCTCTCCGTATTGGGGAGTGAGAGGGAGAGAACGCGGTCTGAGTGGT	---	---	miRNA-4_0	3-Dec-13	snoRNABase			---
20534225	-0.555236	26.5463	0.8123		20534225	3.32861	2.83281	2.63025	2.87168	4.88428	3.29892	20534225	HBII-166_st	HBII-166	HBII-166	CDBox	Homo sapiens	chr11:46783939-46784049 (-)	111	TGTGAGAGTGATGAGTTGCACACTGGTGGAGCCATGGTATCAGGTGATACAGGCACCACTCAGTATCACCCTGGTGACAAAATCAAGTGCACAGGGGCCATCTGACTCACA	---	---	miRNA-4_0	3-Dec-13	snoRNABase			---
20534249	0.716284	8.47479	1.2638		20534249	2.06418	2.02293	1.70541	1.36965	1.35646	1.89889	20534249	HBII-436_st	HBII-436	HBII-436	CDBox	Homo sapiens	chr15:25227141-25227215 (+)	75	GGTTCATGATGACACAGGACCTTGTCTGAACATAATGATTTCAAAATTTGAGCTTAAAAATGACACTCTGAAATC	---	---	miRNA-4_0	3-Dec-13	snoRNABase			---
20505791	-0.293727	27.5366	0.9279		20505791	18.0542	18.7563	16.1597	17.9244	19.2297	19.874	20505791	MIMAT0004949_st	MIMAT0004949	hsa-miR-877-5p	miRNA	Homo sapiens	chr6:30552109-30552128 (+)	20	GUAGAGGAGAUGGCGCAGGG	ENST00000326195 // sense // intron // 13 /// ENST00000376545 // sense // intron // 12 /// ENST00000396515 // sense // intron // 4 /// ENST00000475993 // sense // intron // 5 /// OTTHUMT00000076136 // sense // intron // 12 /// OTTHUMT00000076137 // sense // intron // 13 /// OTTHUMT00000256168 // sense // intron // 5	---	miRNA-4_0	3-Dec-13	miRBase	MTI/---/SH3GL1/ENST00000004921/CCL18/ENST00000005180/CCL26/ENST00000005226/USH1C/ENST00000006839/SCN4A/ENST00000007969/LRRC23/ENST00000013894/ABHD5/ENST00000052754/DCN/ENST00000053243/TNFRSF17/ENST00000058691/HEBP2/ENST00000156109/GPKOW/ENST00000157812/PSMC4/ENST00000168148/SPP2/ENST00000177694/TBX21/ENST00000177742/MRPS34/ENST00000192314/GAL3ST2/ENST00000194530/ALS2CR2/ENST00000203407/UQCRC1/ENS…	TMEM88/ENST00000301653/KRT16/ENST00000301656/KRT27/ENST00000301711/Q96RZ4_HUMAN/ENST00000301717/SPSB3/ENST00000301896/NP_001032302.1/ENST00000301908/PNOC/ENST00000302068/FGB/ENST00000302424/TRIM8/ENST00000302755/ANKRD49/ENST00000302806/Q6ZNE6_HUMAN/ENST00000303142/C20orf196/ENST00000303498/BTD/ENST00000303927/PRKCDBP/ENST00000303992/Q8N666_HUMAN/ENST00000304488/Q9NT31_HUMAN/ENST00000304511/TMEM12…	PCGF2/ENST00000360948/NTRK3/ENST00000361077/SHARPIN/ENST00000361144/NP_001018000.1/ENST00000361314/GPX7/ENST00000361428/ENST00000361441/ENST00000361453/MT-ND2/ENST00000361466/MYBPC1/ENST00000361505/NP/ENST00000361544/ENST00000361564/NP_067050.1/ENST00000361579/ENST00000361685/ENST00000361773/TGFB1I1/ENST00000361813/SMG5/ENST00000361910/ARMCX6/ENST00000362017/C1orf68/ENST00000362078/F5/ENST0000036…
20504274	0.756748	7.63826	1.24		20504274	76.1298	76.8253	77.7003	65.422	52.6536	69.1867	20504274	MIMAT0003218_st	MIMAT0003218	hsa-miR-92b-3p	miRNA	Homo sapiens	chr1:155165028-155165049 (+)	22	UAUUGCACUCGUCCCGGCCUCC	---	---	miRNA-4_0	3-Dec-13	miRBase	MTI/---/U2AF2/ENST00000002596/HS3ST1/ENST00000007633/ALDH3B1/ENST00000009589/RPS20/ENST00000017003/XYLT2/ENST00000024061/SLC45A4/ENST00000038176/NSMAF/ENST00000044462/PSMA4/ENST00000057513/TNIP3/ENST00000066544/CDC27/ENST00000085068/ISOC2/ENST00000156109/GPKOW/ENST00000160740/CIC/ENST00000162330/BCAR1/ENST00000162863/PMS2L11/ENST00000171000/RAPGEF3/ENST00000196520/ZNF586/ENST00000212015/SIRT1/ENS…	XR_015829.1/ENST00000308860/ADCK5/ENST00000308871/DOLK/ENST00000308894/Q9P058_HUMAN/ENST00000309033/UBXD4/ENST00000309246/TPT1/ENST00000309260/BTF3L3/ENST00000309285/XCR1/ENST00000309318/PPP1R14B/ENST00000309957/NP_060680.2/ENST00000310075/EPS8L1/ENST00000310373/GP6/ENST00000310532/DDX31/ENST00000310554/TCF25/ENST00000310597/ZNHIT2/ENST00000310624/NEFH/ENST00000310862/SLC25A30/ENST00000310931/HDL…	ENST00000358502/ZNF418/ENST00000358755/FZD6/ENST00000358821/CNDP1/ENST00000358896/DUS2L/ENST00000358916/XR_016700.1/ENST00000359003/NCOA6/ENST00000359076/ENST00000359128/NLRC3/ENST00000359270/BRCA1/ENST00000359525/LIN9/ENST00000359526/DNMT1/ENST00000359597/TP53/ENST00000359603/ENST00000359613/ENST00000359926/ENST00000359976/INE1/ENST00000360058/TOP3A/ENST00000360084/MYCBP2/ENST00000360216/ENST000…
20538209	1.10773	2.65978	1.5058		20538209	160.804	132.758	129.575	104.592	68.6809	112.774	20538209	U58B_x_st	U58B	U58B	CDBox	Homo sapiens	chr18:47018034-47018099 (-)	66	CTGCGATGATGGCATTTCTTAGGACACCTTTGGATTAATAATGAAAACAACTACTCTCTGAGCAGC	---	---	miRNA-4_0	3-Dec-13	snoRNABase			---
20523018	0.421574	16.9397	1.192		20523018	4.55836	3.2919	6.49183	3.28111	4.48177	3.911	20523018	MIMAT0023711_st	MIMAT0023711	hsa-miR-6086	miRNA	Homo sapiens	chrX:13608412-13608431 (+)	20	GGAGGUUGGGAAGGGCAGAG	ENST00000361306 // sense // intron // 2 /// ENST00000380602 // sense // intron // 2 /// OTTHUMT00000055800 // sense // intron // 2 /// OTTHUMT00000055801 // sense // intron // 2	---	miRNA-4_0	3-Dec-13	miRBase			---
20519580	-1.29471	14.0686	0.624		20519580	122.959	152.752	140.834	259.928	163.997	255.351	20519580	MIMAT0019859_st	MIMAT0019859	hsa-miR-4734	miRNA	Homo sapiens	chr17:36858523-36858544 (-)	22	GCUGCGGGCUGCGGUCAGGGCG	---	---	miRNA-4_0	3-Dec-13	miRBase			---
20518446	0.740154	7.7191	1.2705		20518446	4.71127	3.39613	3.46542	2.8217	2.8217	3.39613	20518446	MIMAT0018196_st	MIMAT0018196	hsa-miR-3921	miRNA	Homo sapiens	chr3:99683169-99683191 (-)	23	UCUCUGAGUACCAUAUGCCUUGU	ENST00000331335 // sense // intron // 1 /// ENST00000354552 // sense // intron // 1 /// ENST00000398326 // sense // intron // 1 /// ENST00000421999 // antisense // intron // 1 /// ENST00000463526 // antisense // intron // 1 /// ENST00000491299 // antisense // intron // 1 /// ENST00000496116 // antisense // intron // 1 /// OTTHUMT00000353060 // antisense // intron // 1 /// OTTHUMT00000353061 // an…	---	miRNA-4_0	3-Dec-13	miRBase			---
20500115	1.14151	2.04784	1.3591		20500115	2187.19	2129.67	2296.63	1429.19	1690.2	1764.2	20500115	MIMAT0000063_st	MIMAT0000063	hsa-let-7b-5p	miRNA	Homo sapiens	chr22:46509571-46509592 (+)	22	UGAGGUAGUAGGUUGUGUGGUU	ENST00000360737 // sense // exon // 5 /// OTTHUMT00000316781 // sense // exon // 5	hsa-let-7a-3 // chr22:46508629-46508702 (+) /// hsa-let-7b // chr22:46509566-46509648 (+) /// hsa-mir-4763 // chr22:46509446-46509537 (+)	miRNA-4_0	3-Dec-13	miRBase	MTI/---/WNK1/ENST00000007699/YBX2/ENST00000008938/PGLYRP1/ENST00000011684/PLEKHG6/ENST00000025469/PLEKHO1/ENST00000042931/BEST2/ENST00000046794/LCP2/ENST00000156109/GPKOW/ENST00000161006/PRSS22/ENST00000162044/TMEM161A/ENST00000167462/LLGL2/ENST00000181092/SP140/ENST00000196489/ZNF416/ENST00000200135/ZW10/ENST00000203556/GMIP/ENST00000204604/CHRD/ENST00000205194/NAT14/ENST00000211076/TPSD1/ENST00…	NP_057578.1/ENST00000306562/ZNF672/ENST00000306730/AVEN/ENST00000306735/C18orf22/ENST00000307046/IGF1/ENST00000307632/OR52K1/ENST00000307886/CTSW/ENST00000307971/WFDC5/ENST00000307980/RAD9A/ENST00000308299/FCN1/ENST00000308354/PDLIM2/ENST00000308366/PLA2G1B/ENST00000308428/CKMT2/ENST00000308497/STOX2/ENST00000308675/LINGO2/ENST00000308682/OR7D4/ENST00000308768/KCTD13/ENST00000309195/LTB4DH/ENST00…	MT-ND5/ENST00000361579/ENST00000361732/ENST00000361738/FAM63A/ENST00000361739/MT-CO2/ENST00000361743/C7orf49/ENST00000361804/ENST00000361851/MT-ATP8/ENST00000361899/MT-ATP6/ENST00000361951/DARS2/ENST00000361965/EPS8L3/ENST00000362051/RBM34/ENST00000362071/DCTN1/ENST00000366478/ENST00000366579/HEATR1/ENST00000366682/ACTA1/ENST00000366683/ENST00000366684/ENST00000366695/HIST3H2A/ENST00000366709/OBS…
20538275	1.5304	0.808936	1.6613		20538275	517.431	430.083	444.244	221.791	295.283	329.228	20538275	U95_st	U95	U95	CDBox	Homo sapiens	chr5:180670314-180670376 (-)	63	GCGGTGATGACCCCAACATGCCATCTGAGTGTCGGTGCTGAAATCCAGAGGCTGTTTCTGAGC	---	---	miRNA-4_0	3-Dec-13	snoRNABase			---
20538125	0.841891	5.19012	1.3119		20538125	3.39062	3.04175	2.67778	1.94468	2.28302	2.75525	20538125	U105_st	U105	U105	CDBox	Homo sapiens	chr19:10218327-10218411 (+)	85	CCCCTATCTCTCATGATGAACACATATGCCTCTGAGCTGCTGTGATTTCTGGCTTCAAAGTAAACGCTCTGAAGAAGAGATGGGG	---	---	miRNA-4_0	3-Dec-13	snoRNABase			---
20532574	1.55021	0.808936	1.4858		20532574	1.91808	1.79534	1.64566	1.12868	1.25612	1.21867	20532574	14qI-8_x_st	14qI-8	14qI-8	CDBox	Homo sapiens	chr14:101409788-101409860 (+)	73	TGGACCAATGATGAGATTGGAGGGTGTCTGAATCAAAAATTTTGATTAAAGCCATCTGTAACTCTGAGGTCCA	---	---	miRNA-4_0	3-Dec-13	snoRNABase			---
20500165	0.879049	4.46872	1.6611		20500165	4.28245	9.56141	4.91722	2.00433	4.8323	4.53528	20500165	MIMAT0004504_st	MIMAT0004504	hsa-miR-31-3p	miRNA	Homo sapiens	chr9:21512120-21512141 (-)	22	UGCUAUGCCAACAUAUUGCCAU	ENST00000304425 // sense // intron // 1 /// OTTHUMT00000051910 // sense // intron // 1	---	miRNA-4_0	3-Dec-13	miRBase	MTI/---/SLC9A6/ENST00000002165/FUCA2/ENST00000002829/SEMA3F/ENST00000005284/CACNG3/ENST00000006967/JHDM1D/ENST00000011684/PLEKHG6/ENST00000038176/NSMAF/ENST00000066014/IFRD2/ENST00000071246/PRDM1/ENST00000075503/STYK1/ENST00000157600/LMCD1/ENST00000168148/SPP2/ENST00000173785/KLF6/ENST00000194214/C1orf41/ENST00000199448/EPDR1/ENST00000204637/FLT3LG/ENST00000205386/LAMB4/ENST00000215071/PSMD8/ENST…	ENST00000308375/GMPPB/ENST00000308453/SLC17A3/ENST00000308588/SNUPN/ENST00000308675/LINGO2/ENST00000309071/C4orf21/ENST00000309180/GPR171/ENST00000309739/RND1/ENST00000310348/C20orf133/ENST00000310452/TBC1D8B/ENST00000311445/CNIH2/ENST00000311798/SSX5/ENST00000312952/MGAM/ENST00000312960/SIAH2/ENST00000313074/GPR137/ENST00000313093/HMHA1/ENST00000313294/Q8NA31_HUMAN/ENST00000314391/C19orf18/ENST0…	NUP133/ENST00000366874/A3QK37_HUMAN/ENST00000366969/ENST00000367091/FAIM3/ENST00000367105/DYRK3/ENST00000367249/CYB5R1/ENST00000367274/UBE2T/ENST00000367309/PHLDA3/ENST00000367345/ULBP1/ENST00000367441/TROVE2/ENST00000367449/UCHL5/ENST00000367569/SF3B5/ENST00000367684/Q5JWK4_HUMAN/ENST00000367695/RC3H1/ENST00000367703/ZBTB37/ENST00000367730/DNM3/ENST00000367739/IFNGR1/ENST00000367756/PEX7/ENST000…
20515624	0.386271	16.9397	1.2328		20515624	3.50857	4.62385	4.70048	2.23639	2.78163	6.54246	20515624	MIMAT0015070_st	MIMAT0015070	hsa-miR-3188	miRNA	Homo sapiens	chr19:18392939-18392961 (+)	23	AGAGGCUUUGUGCGGAUACGGGG	ENST00000596186 // sense // exon // 1 /// OTTHUMT00000466320 // sense // exon // 1	---	miRNA-4_0	3-Dec-13	miRBase	MTI	---	RPLP1
20534159	0.988263	3.38325	1.4102		20534159	6.27719	6.41699	8.1817	3.98857	4.87542	6.04361	20534159	ENSG00000265325_s_st	ENSG00000265325	ENSG00000265325	snoRNA	Homo sapiens	chrHSCHR6_MHC_MANN:31548377-31548454 (-)	78	GCCATATGATGTTTTCTTTTCGAAAGGTGAGCGCTTTGCGCAGTGATGACCCTCATCTATCACCCTTGACTGATGGCT	---	---	miRNA-4_0	3-Dec-13	Ensembl			---
20538281	0.316117	16.9397	1.1323		20538281	3.49208	3.81311	3.25425	3.25425	2.19707	4.17432	20538281	U99_st	U99	U99	HAcaBox	Homo sapiens	chr11:62432894-62433042 (+)	149	CCTCCTTTTCTTGGCGGGGATCGGGCTTGTGGTGCCGCTCCCCGTAATGTACGGAGGAAGAGGGAAAGGGCTCTGGCCCCCTCGGCGTCATGTCTTCGGTGCTGGCGGCTTCCCATCCGCTGGTTCTATCCTCAAACGCCGGGACACCG	---	---	miRNA-4_0	3-Dec-13	snoRNABase			---
20500128	1.46486	1.06562	1.8743		20500128	547.866	670.768	708.433	253.544	301.845	516.674	20500128	MIMAT0000069_st	MIMAT0000069	hsa-miR-16-5p	miRNA	Homo sapiens	chr13:50623163-50623184 (-) // chr3:160122542-160122563 (+)	22	UAGCAGCACGUAAAUAUUGGCG	ENST00000344722 // sense // intron // 4 /// ENST00000357388 // sense // intron // 5 /// ENST00000360111 // sense // intron // 5 /// ENST00000462787 // sense // intron // 4 /// ENST00000467468 // sense // intron // 4 /// ENST00000468653 // sense // intron // 5 /// ENST00000469762 // sense // intron // 5 /// ENST00000469858 // sense // intron // 3 /// ENST00000470240 // sense // intron // 2 /// ENS…	hsa-mir-16-2 // chr3:160122533-160122613 (+) /// hsa-mir-15b // chr3:160122376-160122473 (+)	miRNA-4_0	3-Dec-13	miRBase	MTI/---/MED12/ENST00000000412/M6PR/ENST00000000442/ESRRA/ENST00000008391/TFAP2D/ENST00000025469/PLEKHO1/ENST00000035307/CHGUT_HUMAN/ENST00000040877/TARBP1/ENST00000075322/ENPP2/ENST00000164305/PIGB/ENST00000194530/ALS2CR2/ENST00000199706/MRPL28/ENST00000200135/ZW10/ENST00000200383/ACOX3/ENST00000200676/CETP/ENST00000202967/SIRT4/ENST00000204517/TFAP4/ENST00000205402/DLD/ENST00000206544/SLC22A17/E…	WIBG/ENST00000302708/ALKBH3/ENST00000303002/LIMS3/ENST00000303165/MXD3/ENST00000303645/MRAP/ENST00000304418/OR5AU1/ENST00000304457/EXOSC10/ENST00000304465/SRGAP2P1/ENST00000304546/ECEL1/ENST00000304808/PAFAH1B2/ENST00000304979/PPIH/ENST00000305105/ZNHIT1/ENST00000305748/KRT73/ENST00000305798/TSPAN5/ENST00000305988/ADRB2/ENST00000306384/VAMP5/ENST00000306433/POLR3D/ENST00000306589/PRY_HUMAN/ENST00…	SCCPDH/ENST00000366868/ENST00000367029/G0S2/ENST00000367096/IL20/ENST00000367149/LEMD1/ENST00000367151/ENST00000367153/ENST00000367154/ENST00000367380/PCMT1/ENST00000367384/ENST00000367490/C6orf103/ENST00000367493/ENST00000367669/RFWD2/ENST00000367767/ENST00000367801/AHI1/ENST00000367840/IQWD1/ENST00000367943/DUSP12/ENST00000367995/ADAMTS4/ENST00000368046/CD48/ENST00000368098/ENST00000368099/ENST…
20534165	0.617008	10.679	1.2054		20534165	82.7698	82.309	82.2929	57.8978	82.309	67.1676	20534165	ENSG00000265651_s_st	ENSG00000265651	ENSG00000265651	snoRNA	Homo sapiens	chrHG79_PATCH:136226382-136226447 (+)	66	TGCCAATGATGGTTAAGAATTTCTTCACCTGAATAAACCATGTGGTCAGCATTGCATCTGAGGCAA	---	---	miRNA-4_0	3-Dec-13	Ensembl			---
20506801	1.2598	1.67072	1.4841		20506801	50.7177	37.6124	48.9881	32.625	27.0472	32.3968	20506801	MIMAT0005871_st	MIMAT0005871	hsa-miR-1207-5p	miRNA	Homo sapiens	chr8:129061405-129061425 (+)	21	UGGCAGGGAGGCUGGGAGGGG	ENST00000512617 // sense // intron // 2 /// ENST00000513868 // sense // intron // 4 /// ENST00000521600 // sense // intron // 2 /// ENST00000522875 // sense // intron // 5 /// ENST00000523190 // sense // intron // 2 /// OTTHUMT00000380704 // sense // intron // 4 /// OTTHUMT00000380708 // sense // intron // 2 /// OTTHUMT00000380709 // sense // intron // 2 /// OTTHUMT00000380710 // sense // intron …	---	miRNA-4_0	3-Dec-13	miRBase			---
20532676	0.893999	4.46872	1.2582		20532676	2.00792	1.88434	1.73496	1.45809	1.41387	1.59858	20532676	ACA44_st	ACA44	ACA44	HAcaBox	Homo sapiens	chr1:28906893-28907024 (-)	132	CAGCATGTTTCCAAGGGCTGTGGCTGGTCATAGCCATGGGATCTCCAACTGCATGCAAGAGCAACCTGGAAAGACTTTGACAGCGCAGGTCAGTACAATACCTGCAAGCTGCCACTCAGCTTTCCTATAATG	---	---	miRNA-4_0	3-Dec-13	snoRNABase			---
20500191	1.24388	1.67072	1.403		20500191	2640.65	2433.69	2520.19	1605.99	1800.51	2028.17	20500191	MIMAT0000101_st	MIMAT0000101	hsa-miR-103a-3p	miRNA	Homo sapiens	chr20:3898188-3898210 (+) // chr5:167987909-167987931 (-)	23	AGCAGCAUUGUACAGGGCUAUGA	ENST00000239231 // sense // intron // 5 /// ENST00000362165 // sense // exon // 1 /// ENST00000520504 // sense // intron // 2 /// OTTHUMT00000252793 // sense // intron // 5 /// OTTHUMT00000371464 // sense // intron // 2	hsa-mir-103a-1 // chr5:167987901-167987978 (-) /// hsa-mir-103b-1 // chr5:167987909-167987970 (+)	miRNA-4_0	3-Dec-13	miRBase	MTI/---/POMGNT1/ENST00000000412/M6PR/ENST00000000442/ESRRA/ENST00000005178/PDK4/ENST00000007633/ALDH3B1/ENST00000035383/LRRC7/ENST00000038176/NSMAF/ENST00000064780/TNFRSF19L/ENST00000078445/CREB3L3/ENST00000164305/PIGB/ENST00000167462/LLGL2/ENST00000167588/KRT20/ENST00000170564/GPATCH1/ENST00000175238/ADAM7/ENST00000178640/MAP2K5/ENST00000199706/MRPL28/ENST00000200135/ZW10/ENST00000200457/TRIP6/E…	ENST00000307102/MAP2K1/ENST00000307367/CLCN5/ENST00000307465/CDKL2/ENST00000307971/WFDC5/ENST00000308120/NP_001030017.1/ENST00000308162/CFL1/ENST00000308243/CRB3/ENST00000308478/LRRN3/ENST00000308497/STOX2/ENST00000308527/SH3PX3/ENST00000308978/WDR60/ENST00000308982/ACAD9/ENST00000309009/ENST00000309035/CTBP2/ENST00000309050/NP_997318.1/ENST00000309156/GRB7/ENST00000309185/ENST00000309582/LOC7293…	LFNG/ENST00000359623/ENST00000359874/SPINK5/ENST00000359951/RPL34/ENST00000359962/ENST00000360059/GTPBP4/ENST00000360083/Q6ZV57_HUMAN/ENST00000360090/LCE1B/ENST00000360119/NLGN1/ENST00000360161/PAOX/ENST00000360177/ENST00000360254/DISP1/ENST00000360319/FLNA/ENST00000360321/C20orf96/ENST00000360332/MAPK8/ENST00000360533/PDZD5A/ENST00000360542/KR261_HUMAN/ENST00000360609/FBXO24/ENST00000360642/ENST…
20500765	1.28196	1.61252	1.8426		20500765	764.142	800.041	837.355	483.021	258.083	656.367	20500765	MIMAT0000443_st	MIMAT0000443	hsa-miR-125a-5p	miRNA	Homo sapiens	chr19:52196521-52196544 (+)	24	UCCCUGAGACCCUUUAACCUGUGA	ENST00000602324 // antisense // exon // 1 /// OTTHUMT00000467329 // antisense // exon // 1	hsa-let-7e // chr19:52196039-52196117 (+) /// hsa-mir-125a // chr19:52196507-52196592 (+) /// hsa-mir-99b // chr19:52195865-52195934 (+)	miRNA-4_0	3-Dec-13	miRBase	MTI/---/C17orf80/ENST00000000442/ESRRA/ENST00000005905/KIAA0100/ENST00000007403/CRLF1/ENST00000019103/SCTR/ENST00000054650/THAP3/ENST00000157812/PSMC4/ENST00000158009/FNDC8/ENST00000159647/PANX2/ENST00000160298/KIAA1543/ENST00000168977/ITGB1BP3/ENST00000171111/KEAP1/ENST00000175756/PTPN18/ENST00000176183/DRD4/ENST00000201886/KHSRP/ENST00000203556/GMIP/ENST00000203630/MLF2/ENST00000205055/NP_06046…	ENST00000302312/ERAF/ENST00000302692/SLC25A33/ENST00000302804/AURKC/ENST00000302937/TSEN34/ENST00000303088/RFXANK/ENST00000303645/MRAP/ENST00000303749/NP_620419.2/ENST00000303961/EGLN2/ENST00000303991/GPRIN1/ENST00000304267/SEC61A2/ENST00000304298/HSPB2/ENST00000304488/Q9NT31_HUMAN/ENST00000304494/CDKN2A/ENST00000304506/IL13/ENST00000304566/Q7RTU4_HUMAN/ENST00000304567/RRM2/ENST00000305377/OR9K2/…	RPS6KL1/ENST00000358378/MUC5AC/ENST00000358432/EPHA2/ENST00000358527/C1orf176/ENST00000358587/ENST00000358591/ENST00000358656/ZNF707/ENST00000358747/ENST00000358792/GTPBP3/ENST00000358846/ENST00000358857/ADRA1A/ENST00000359131/NP_689970.1/ENST00000359141/ZFP62/ENST00000359337/PLXNB2/ENST00000359353/DDX42/ENST00000359481/PLGLB1/ENST00000359595/HAPLN3/ENST00000359690/NACA2/ENST00000359902/ENST00000…
20506857	0.778205	6.89135	1.2896		20506857	2.43973	1.73496	2.60426	1.72631	1.71424	1.73694	20506857	MIMAT0005915_st	MIMAT0005915	hsa-miR-1263	miRNA	Homo sapiens	chr3:163889311-163889332 (-)	22	AUGGUACCCUGGCAUACUGAGU	---	---	miRNA-4_0	3-Dec-13	miRBase			---
20520213	-0.619225	24.3464	0.862		20520213	1.40264	1.4357	1.48318	1.62761	1.79233	1.59858	20520213	MIMAT0021038_st	MIMAT0021038	hsa-miR-548ap-3p	miRNA	Homo sapiens	chr15:86368923-86368941 (+)	19	AAAAACCACAAUUACUUUU	---	---	miRNA-4_0	3-Dec-13	miRBase			---
20534235	0.642358	9.7279	1.2048		20534235	3.0347	2.9693	2.82725	2.46268	2.82597	2.09319	20534235	HBII-251_st	HBII-251	HBII-251	CDBox	Homo sapiens	chr1:31441010-31441084 (-)	75	GACTGGCAAGGATGATACACACTTGCCCTCACTTAGACTATAGTTCACTGATGAGAGCATTGTTCTGAGCCAGTC	---	---	miRNA-4_0	3-Dec-13	snoRNABase			---
20533450	0.627426	10.4199	1.2574		20533450	1.9324	2.45664	3.28066	1.91726	1.83053	2.23189	20533450	ENSG00000238686_st	ENSG00000238686	ENSG00000238686	snoRNA	Homo sapiens	chr11:3713273-3713375 (+)	103	ATAGTTTGTAGTTCATGAGCATGATGATTGGGTGTTCATGCATGCGTGTGAGATGTGCCACCCTCGAACCTTGTGAAGATATTGGCATATTACCCGTCTGACA	---	---	miRNA-4_0	3-Dec-13	Ensembl			---
20533957	-0.382075	27.5366	0.868		20533957	1.30756	1.34342	1.60158	2.19096	1.28372	1.52952	20533957	ENSG00000252433_st	ENSG00000252433	ENSG00000252433	snoRNA	Homo sapiens	chr1:67568328-67568462 (-)	135	ATGCATCTATTTGACAGACCTGGAGTAGTTACTGTCTGCTGCTAAGGTTTCCACTACAGATGCAAGAAAAAAAATATTCTCGAGTTTTCTGTCTGTCTGATTGTGGCCTCTGAGATTGAATAGAGGAATACAGTG	---	---	miRNA-4_0	3-Dec-13	Ensembl			---
20533305	-0.00109485	27.5366	0.9996		20533305	1.4357	1.1504	1.20599	1.4357	0.995529	1.39515	20533305	ENSG00000238465_st	ENSG00000238465	ENSG00000238465	snoRNA	Homo sapiens	chr2:70139827-70139931 (+)	105	ATCCTTTTATAGTTCATAAACATAGTAATTAGGTGTTCCCATTGCATGTATGAGATGTGCCTCCCAAAGAGCTTGTTACAGCGTTAGTACATTACCTGTCTGATA	---	---	miRNA-4_0	3-Dec-13	Ensembl			---
20518633	-0.0532688	27.5366	0.9825		20518633	1.00177	1.4357	1.4357	1.23443	1.4357	1.22844	20518633	MIMAT0019230_st	MIMAT0019230	hsa-miR-3942-3p	miRNA	Homo sapiens	chr15:35664481-35664501 (-)	21	UUUCAGAUAACAGUAUUACAU	ENST00000256538 // sense // intron // 8 /// ENST00000558266 // sense // intron // 5 /// ENST00000558973 // sense // intron // 3 /// ENST00000560386 // sense // intron // 3 /// OTTHUMT00000251973 // sense // intron // 8 /// OTTHUMT00000417824 // sense // intron // 3 /// OTTHUMT00000418012 // sense // intron // 3 /// OTTHUMT00000418013 // sense // intron // 5	---	miRNA-4_0	3-Dec-13	miRBase			---
20517700	0.526063	14.0686	1.2044		20517700	1.72188	1.73496	1.44305	1.02924	1.45922	1.64296	20517700	MIMAT0016872_st	MIMAT0016872	hsa-miR-4317	miRNA	Homo sapiens	chr18:6374398-6374414 (-)	17	ACAUUGCCAGGGAGUUU	ENST00000284898 // sense // intron // 1 /// ENST00000317931 // sense // intron // 1 /// ENST00000400104 // sense // intron // 1 /// ENST00000580162 // sense // intron // 2 /// ENST00000581231 // sense // intron // 1 /// ENST00000583809 // sense // intron // 1 /// OTTHUMT00000254447 // sense // intron // 1 /// OTTHUMT00000254449 // sense // intron // 1 /// OTTHUMT00000443617 // sense // intron // …	---	miRNA-4_0	3-Dec-13	miRBase			---
20500770	1.621	0.716536	1.8848		20500770	2.84456	4.40838	3.51824	1.73496	1.5381	2.46922	20500770	MIMAT0004604_st	MIMAT0004604	hsa-miR-127-5p	miRNA	Homo sapiens	chr14:101349338-101349359 (+)	22	CUGAAGCUCAGAGGGCUCUGAU	ENST00000534062 // antisense // exon // 1 /// OTTHUMT00000395127 // antisense // exon // 1	hsa-mir-127 // chr14:101349316-101349412 (+) /// hsa-mir-136 // chr14:101351039-101351120 (+) /// hsa-mir-337 // chr14:101340830-101340922 (+) /// hsa-mir-431 // chr14:101347344-101347457 (+) /// hsa-mir-433 // chr14:101348223-101348315 (+) /// hsa-mir-432 // chr14:101350820-101350913 (+) /// hsa-mir-665 // chr14:101341370-101341441 (+)	miRNA-4_0	3-Dec-13	miRBase	/ENST00000045083/C20orf175/ENST00000054650/THAP3/ENST00000056217/ARHGEF5/ENST00000082259/DNAH2/ENST00000158009/FNDC8/ENST00000168977/ITGB1BP3/ENST00000192314/GAL3ST2/ENST00000202788/MAPKAPK5/ENST00000205948/APOH/ENST00000210227/ROD1/ENST00000215375/ATP5D/ENST00000215780/GSTT2/ENST00000215798/RNF215/ENST00000216101/RASL10A/ENST00000217109/CSTF1/ENST00000217455/ACOT8/ENST00000218008/ATP1B4/ENST0000…	ENST00000309366/FKBP2/ENST00000309507/IQCA/ENST00000309536/SLC26A7/ENST00000309784/IFT80/ENST00000309893/CA5A/ENST00000310125/TFDP3/ENST00000310169/CHRNA9/ENST00000310702/C9orf53/ENST00000311067/Q9NWP0_HUMAN/ENST00000311268/LEPREL2/ENST00000311351/LSM1/ENST00000311463/DAK/ENST00000311591/OR9Q2/ENST00000311812/NP_689841.2/ENST00000312189/PHF19/ENST00000312365/GABARAPL3/ENST00000313182/C15orf44/ENS…	ENST00000367399/CRB1/ENST00000367400/ENST00000367689/RABGAP1L/ENST00000367690/ENST00000367716/Q6ZNX2_HUMAN/ENST00000367733/DNM3/ENST00000367835/GPR161/ENST00000367836/ENST00000367893/LMX1A/ENST00000368007/NIT1/ENST00000368009/ENST00000368041/ENST00000368045/CD48/ENST00000368081/ATP1A4/ENST00000368146/OR6K3/ENST00000368201/PRCC/ENST00000368216/C1orf66/ENST00000368218/ENST00000368222/CRABP2/ENST000…
20533922	-0.676149	23.1031	0.81		20533922	3.08034	2.79994	3.23681	4.56092	3.23681	3.55773	20533922	ENSG00000252277_x_st	ENSG00000252277	ENSG00000252277	snoRNA	Homo sapiens	chr15:25353415-25353499 (+)	85	GGATTGACGATGACTTTAAAAAAAAAAAATCTCATTGAAATCTGAAAAAAATGAGTGACCAAACCACTTCTGTGAGCTGAGGTCC	---	---	miRNA-4_0	3-Dec-13	Ensembl			---
20525719	0.157794	16.9397	1.0762		20525719	11.3946	4.59773	6.65857	6.39672	6.84014	6.39672	20525719	MIMAT0027658_st	MIMAT0027658	hsa-miR-6879-5p	miRNA	Homo sapiens	chr11:64785982-64786003 (+)	22	CAGGGCAGGGAAGGUGGGAGAG	ENST00000246747 // sense // intron // 2 /// ENST00000301886 // sense // intron // 2 /// ENST00000524585 // sense // intron // 2 /// ENST00000529384 // sense // intron // 2 /// ENST00000533729 // sense // intron // 2 /// OTTHUMT00000385963 // sense // intron // 2 /// OTTHUMT00000385964 // sense // intron // 2 /// OTTHUMT00000385965 // sense // intron // 2 /// OTTHUMT00000385967 // sense // intron …	---	miRNA-4_0	3-Dec-13	miRBase			---
20501228	1.40689	1.06562	1.5553		20501228	69.8537	68.5851	59.6874	35.6924	50.7369	41.9732	20501228	MIMAT0000722_st	MIMAT0000722	hsa-miR-370-3p	miRNA	Homo sapiens	chr14:101377523-101377544 (+)	22	GCCUGCUGGGGUGGAACCUGGU	ENST00000553465 // sense // intron // 5 /// ENST00000556475 // sense // intron // 2 /// OTTHUMT00000414501 // sense // intron // 5 /// OTTHUMT00000414503 // sense // intron // 2	---	miRNA-4_0	3-Dec-13	miRBase	MTI/---/NF1/ENST00000007403/CRLF1/ENST00000026218/PIGQ/ENST00000041337/EDC4/ENST00000062104/NNAT/ENST00000086933/GSCL/ENST00000157775/KRT13/ENST00000172229/NGFR/ENST00000178640/MAP2K5/ENST00000199706/MRPL28/ENST00000215095/STX1B2/ENST00000215555/MARCH2/ENST00000215631/GADD45B/ENST00000215838/TCN2/ENST00000215935/HMG1L10/ENST00000215960/POLR2F/ENST00000216075/MIOX/ENST00000216223/IL2RB/ENST0000021…	ENST00000307358/HTRA3/ENST00000307790/ASCC2/ENST00000307823/Q8N467_HUMAN/ENST00000307885/ADCY6/ENST00000308059/DLEC1/ENST00000308162/CFL1/ENST00000308219/BRSK2/ENST00000308230/ENST00000308394/CASP3/ENST00000308403/KIAA1632/ENST00000308475/DUSP13/ENST00000308488/RSF1/ENST00000308647/ATAD3B/ENST00000308724/AP1G2/ENST00000308906/ENST00000308942/SIPA1L2/ENST00000309212/MXRA8/ENST00000309255/STX7/ENST…	NP_001034857.2/ENST00000357604/ENST00000357757/BCL2L11/ENST00000358078/ACCN4/ENST00000358216/ENST00000358385/SPG3A/ENST00000358459/PLXNB1/ENST00000358481/PADI6/ENST00000358536/ENST00000358567/DUX4/ENST00000358571/PFN3/ENST00000359005/TRAPPC4/ENST00000359086/SFTPG/ENST00000359109/EPB41L4A/ENST00000359201/C6orf49/ENST00000359268/ENST00000359315/C19orf20/ENST00000359428/ENST00000359582/AGBL5/ENST000…
20538136	1.03733	3.07845	1.5488		20538136	5.38495	6.31418	6.19815	2.93801	3.28361	5.87981	20538136	U14B_x_st	U14B	U14B	CDBox	Homo sapiens	chr11:17096200-17096291 (-)	92	TCACTATGATGATTGGTTGCCAGACATTCGCAGTTTCCACCAGAAATGTTTTTCCTTATGTTGGCCAGTTCTTCCTTGGATGTCTGAGTGAG	---	---	miRNA-4_0	3-Dec-13	snoRNABase			---
20538241	-0.0129804	27.5366	0.9954		20538241	2.01103	2.54794	1.64246	1.72702	2.08182	2.37362	20538241	U71d_st	U71d	U71d	HAcaBox	Homo sapiens	chr20:37062505-37062642 (-)	138	CACCTGTATTCGAAAGTGATCGTGGGCTGCCTGTGCCCTGGTCATTGATAGTGCAGGGAAAGAAATCGCGGAAAGTGCTTCCCCGTGTTTGGAGGGTCCGCTCCTGTCCCTTTCAAACTCTGGAGCTTTCTCACACCT	---	---	miRNA-4_0	3-Dec-13	snoRNABase			---
20534179	1.03839	3.07845	1.3621		20534179	7.38209	7.64058	8.15797	5.09817	5.24409	6.81111	20534179	ENSG00000266284_s_st	ENSG00000266284	ENSG00000266284	snoRNA	Homo sapiens	chrHG79_PATCH:136225991-136226063 (+)	73	TTGCAATGATGTGAATCTCTCACTGAATTCAACCTTGAAGTGCGAATCCATGAGCTTTTTAACCCTGAGCAAT	---	---	miRNA-4_0	3-Dec-13	Ensembl			---
20526174	-1.11944	16.997	0.6847		20526174	175.44	152.541	166.499	293.119	187.499	252.561	20526174	MIMAT0028113_st	MIMAT0028113	hsa-miR-7108-5p	miRNA	Homo sapiens	chr19:2434978-2434998 (-)	21	GUGUGGCCGGCAGGCGGGUGG	ENST00000325327 // sense // intron // 5 /// ENST00000490554 // sense // exon // 1 /// ENST00000527409 // sense // intron // 2 /// ENST00000582871 // sense // intron // 5 /// OTTHUMT00000319205 // sense // intron // 5 /// OTTHUMT00000319207 // sense // exon // 1 /// OTTHUMT00000384489 // sense // intron // 2	---	miRNA-4_0	3-Dec-13	miRBase			---
20519457	-1.08913	16.997	0.6637		20519457	16.8702	13.5523	14.2113	20.7723	17.578	30.4416	20519457	MIMAT0019739_st	MIMAT0019739	hsa-miR-4665-5p	miRNA	Homo sapiens	chr9:6007835-6007857 (+)	23	CUGGGGGACGCGUGAGCGCGAGC	ENST00000513355 // antisense // 5UTR // 1 /// OTTHUMT00000400996 // antisense // 5UTR // 1	---	miRNA-4_0	3-Dec-13	miRBase			---
20529566	0.0306614	16.9397	1.0227		20529566	29.4119	38.7991	25.6088	17.0492	84.8333	18.8866	20529566	MIMAT0031178_st	MIMAT0031178	hsa-miR-7975	miRNA	Homo sapiens	chr19:55634593-55634610 (-)	18	AUCCUAGUCACGGCACCA	---	---	miRNA-4_0	3-Dec-13	miRBase			---
20525386	1.68563	0.503747	1.7868		20525386	10.2881	7.69902	6.4855	4.94479	4.21038	4.32496	20525386	MIMAT0025847_st	MIMAT0025847	hsa-miR-6511b-5p	miRNA	Homo sapiens	chr16:2156721-2156744 (-)	24	CUGCAGGCAGAAGUGGGGCUGACA	ENST00000343738 // sense // intron // 9 /// ENST00000535621 // antisense // intron // 16 /// ENST00000540502 // sense // intron // 2 /// OTTHUMT00000345192 // sense // intron // 9 /// OTTHUMT00000398569 // sense // intron // 2 /// OTTHUMT00000422421 // antisense // intron // 16	---	miRNA-4_0	3-Dec-13	miRBase			---
20501157	1.73961	0.266404	1.758		20501157	237.805	279.142	302.437	132.174	149.625	186.851	20501157	MIMAT0000680_st	MIMAT0000680	hsa-miR-106b-5p	miRNA	Homo sapiens	chr7:99691666-99691686 (-)	21	UAAAGUGCUGACAGUGCAGAU	ENST00000303887 // sense // intron // 13 /// ENST00000343023 // sense // intron // 8 /// ENST00000354230 // sense // intron // 12 /// ENST00000485286 // sense // intron // 12 /// ENST00000489841 // sense // intron // 12 /// ENST00000491245 // sense // intron // 4 /// ENST00000493352 // sense // intron // 2 /// OTTHUMT00000336534 // sense // intron // 13 /// OTTHUMT00000336598 // sense // intron /…	hsa-mir-25 // chr7:99691183-99691266 (-) /// hsa-mir-93 // chr7:99691391-99691470 (-) /// hsa-mir-106b // chr7:99691616-99691697 (-)	miRNA-4_0	3-Dec-13	miRBase	MTI/---/PLEKHM1/ENST00000002125/NP_653337.1/ENST00000006777/NM_001040457.1/ENST00000010132/DYRK4/ENST00000011684/PLEKHG6/ENST00000158166/CAMKK1/ENST00000179259/C12orf5/ENST00000182065/CUL1/ENST00000206020/SPAG7/ENST00000209540/OR1I1/ENST00000215829/SNRPD3/ENST00000215980/CENPM/ENST00000216024/DMC1/ENST00000216027/HSCB/ENST00000216187/FOXRED2/ENST00000216241/Q5JY13_HUMAN/ENST00000216407/PSMC6/ENST…	LOC649618/ENST00000309830/P78389_HUMAN/ENST00000309955/CFLAR/ENST00000309965/Q9NWC8_HUMAN/ENST00000309976/MPPE1/ENST00000310069/ENST00000310190/CCS/ENST00000310248/OR10AD1/ENST00000310260/VANGL1/ENST00000310355/NP_001010878.1/ENST00000310391/ENST00000310960/LOC440776/ENST00000311083/CSRP2/ENST00000311317/KIAA1033/ENST00000311350/HERPUD2/ENST00000311417/ZMAT3/ENST00000311459/ATP5S/ENST00000311469/…	ENST00000358769/ENST00000358797/NUDT3/ENST00000358863/Q6UXP9_HUMAN/ENST00000358872/STK33/ENST00000358916/XR_016700.1/ENST00000359047/TRPM6/ENST00000359096/ENST00000359165/ENST00000359231/ENST00000359237/PLAC1/ENST00000359396/TRPV6/ENST00000359401/CCDC29/ENST00000359484/SLC4A5/ENST00000359526/DNMT1/ENST00000359554/Q6ZNB5_HUMAN/ENST00000359687/KLHL5/ENST00000359747/DSG4/ENST00000359945/NP_001028831…
20534237	-0.120572	27.5366	0.9635		20534237	31.2397	35.1298	30.9367	29.3944	31.6456	40.8033	20534237	HBII-289_st	HBII-289	HBII-289	CDBox	Homo sapiens	chr2:101889398-101889511 (-)	114	ACTGAGGAATGATGACAAGAAAAGGCCGAATTGCAGTGTCTCCATCAGCAGTTTGCTCTCCATGGGCACACGATGACAAAATATCCTGAAGCGAACCACTAGTCTGACCTCAGT	---	---	miRNA-4_0	3-Dec-13	snoRNABase			---
20505799	0.216228	16.9397	1.0589		20505799	2.1938	2.3906	2.11828	2.01991	1.97825	2.34131	20505799	MIMAT0004955_st	MIMAT0004955	hsa-miR-374b-5p	miRNA	Homo sapiens	chrX:73438422-73438443 (-)	22	AUAUAAUACAACCUGCUAAGUG	ENST00000602420 // sense // intron // 4 /// ENST00000602812 // sense // intron // 5 /// ENST00000603037 // sense // intron // 1 /// ENST00000603672 // sense // intron // 5 /// OTTHUMT00000467491 // sense // intron // 5 /// OTTHUMT00000467492 // sense // intron // 4 /// OTTHUMT00000468297 // sense // intron // 5 /// OTTHUMT00000468301 // sense // intron // 1	hsa-mir-421 // chrX:73438212-73438296 (-) /// hsa-mir-374b // chrX:73438382-73438453 (-) /// hsa-mir-374c // chrX:73438384-73438453 (+)	miRNA-4_0	3-Dec-13	miRBase	MTI/---/TPT1/ENST00000004921/CCL18/ENST00000011619/RANBP9/ENST00000055335/PPP1R3F/ENST00000169551/C18orf55/ENST00000179259/C12orf5/ENST00000184956/NP_071353.4/ENST00000193403/ACTN1/ENST00000196169/TDRD3/ENST00000199320/DIMT1L/ENST00000202816/ESF1/ENST00000202917/OAS1/ENST00000204517/TFAP4/ENST00000211314/TMEM14A/ENST00000216371/C14orf138/ENST00000216455/PSMA3/ENST00000217129/TH1L/ENST00000218200/…	ENST00000300917/C17orf71/ENST00000301547/ZNF443/ENST00000301770/VWCE/ENST00000301919/KIAA1826/ENST00000302003/OGG1/ENST00000302251/PDGFD/ENST00000302513/C2orf15/ENST00000302610/OR9I1/ENST00000303569/CRTC2/ENST00000303735/NP_775783.1/ENST00000303921/GPR37/ENST00000304129/AFAP1L2/ENST00000304195/FRMD3/ENST00000304222/ADORA2B/ENST00000304337/TIGD4/ENST00000304743/PCNX/ENST00000305045/OR4K14/ENST0000…	ENST00000359003/NCOA6/ENST00000359052/SMARCAD1/ENST00000359204/C10orf4/ENST00000359236/NP_061959.2/ENST00000359703/CPE/ENST00000359753/ENST00000359774/ENST00000359858/ZMYM1/ENST00000359962/MPP4/ENST00000360275/NT5C1B/ENST00000360356/PARP9/ENST00000360824/ENST00000361004/NFE2L2/ENST00000361035/HAO2/ENST00000361040/GON4L/ENST00000361221/ARHGEF10L/ENST00000361271/PTPLA/ENST00000361306/EGFL6/ENST0000…
20538289	0.241607	16.9397	1.076		20538289	2.05838	2.29264	2.656	2.00428	2.01726	2.48825	20538289	mgU2-25-61_s_st	mgU2-25-61	mgU2-25-61	scaRna	Homo sapiens	chr1:109642815-109643234 (+)	420	GTTTTAGGGAGGGAGAGCGGCCTGGGTCCTGGGTGTTGTGTGCGGAGCTGTGGCGTCGCGTGTGAGGCGCGTGCAGGGTGAGTGTGAGTGGACGCGTGAGTGTGTGAGTGTGCGCGCTTGGAGCGTGTTAGGCGAGTGCGTGCGCCCACCCCTGCGCCCCTCCTCCCGCTTACACTTTGATCTTATTTGATCGGATCGTGACCCCAGCCCCGCCGGGCCGACCCGAAATGAAAAGCTCTCCTCCTGCGAAGCCCCCTCGGGGCGCTGTGCAGCGAGGCCCCTTAGGCGGCGGCCACGCTGTGGTCCCCGAGGTCCCGGAGCTGGCCCTGCGGGGCCCGGCGCTCAGAAGTGATGAATTGATCAGATAGACGAGGCCGGGCTTGTCCCCGGCCACTGATT…	---	---	miRNA-4_0	3-Dec-13	snoRNABase			---
20501294	1.0586	3.07845	1.3798		20501294	49.9436	48.6134	40.2934	33.4099	29.1611	38.2277	20501294	MIMAT0000761_st	MIMAT0000761	hsa-miR-324-5p	miRNA	Homo sapiens	chr17:7126661-7126683 (-)	23	CGCAUCCCCUAGGGCAUUGGUGU	ENST00000322910 // antisense // intron // 10 /// ENST00000350303 // antisense // intron // 10 /// ENST00000356839 // antisense // intron // 11 /// ENST00000542255 // antisense // intron // 1 /// ENST00000543245 // antisense // intron // 12 /// ENST00000578579 // antisense // intron // 1 /// ENST00000578824 // antisense // intron // 1 /// ENST00000579425 // antisense // intron // 1 /// ENST0000057…	---	miRNA-4_0	3-Dec-13	miRBase	MTI/---/TACC3/ENST00000000442/ESRRA/ENST00000006251/ARHGAP8/ENST00000006750/CD79B/ENST00000007510/SNX26/ENST00000007969/LRRC23/ENST00000014914/GPRC5A/ENST00000015926/GRIPAP1/ENST00000019103/SCTR/ENST00000022615/VDAC3/ENST00000054650/THAP3/ENST00000078429/GNA11/ENST00000078445/CREB3L3/ENST00000164227/BCL3/ENST00000167462/LLGL2/ENST00000168977/ITGB1BP3/ENST00000182290/TSPAN32/ENST00000196482/ZNF324…	VAV1/ENST00000304233/C8orf14/ENST00000304735/VASN/ENST00000305352/EDG1/ENST00000305479/WFDC13/ENST00000305481/USP47/ENST00000305523/KCNC3/ENST00000305533/TWF2/ENST00000305949/MTBP/ENST00000306306/REEP4/ENST00000306324/HOXD4/ENST00000306406/TMEM37/ENST00000306622/RLN3/ENST00000306829/TLN2/ENST00000306894/SLC1A5/ENST00000307271/GIMAP8/ENST00000307358/HTRA3/ENST00000307394/EME2/ENST00000307755/METTL…	ENST00000357299/ENST00000357361/ENST00000357371/Q6ZNM7_HUMAN/ENST00000357396/CEACAM3/ENST00000357410/ENST00000357487/Q9H627_HUMAN/ENST00000357726/PRAMEF12/ENST00000357814/NAT9/ENST00000357858/Q6IPT3_HUMAN/ENST00000357931/Q15381_HUMAN/ENST00000358067/ZNF329/ENST00000358077/DAPK1/ENST00000358122/ACAA1/ENST00000358126/ENST00000358229/ENPP1/ENST00000358240/ENST00000358249/ENDOGL1/ENST00000358303/ENST…
20500745	1.44793	1.06562	1.7154		20500745	2.04994	2.86672	3.29643	1.50043	1.35412	1.8888	20500745	MIMAT0000431_st	MIMAT0000431	hsa-miR-140-5p	miRNA	Homo sapiens	chr16:69967006-69967027 (+)	22	CAGUGGUUUUACCCUAUGGUAG	ENST00000356003 // sense // intron // 15 /// ENST00000359154 // sense // intron // 16 /// ENST00000448661 // sense // intron // 16 /// ENST00000542271 // sense // intron // 13 /// ENST00000544162 // sense // intron // 14 /// ENST00000566463 // sense // intron // 7 /// ENST00000568684 // sense // intron // 6 /// ENST00000568818 // sense // intron // 3 /// ENST00000569297 // sense // intron // 9 //…	---	miRNA-4_0	3-Dec-13	miRBase	MTI/---/GATA6/ENST00000001008/FKBP4/ENST00000012049/QPCTL/ENST00000016913/MS4A12/ENST00000071246/PRDM1/ENST00000085068/ISOC2/ENST00000158009/FNDC8/ENST00000158526/FAM50A/ENST00000164227/BCL3/ENST00000167588/KRT20/ENST00000170150/BPIL1/ENST00000180166/FGF20/ENST00000194530/ALS2CR2/ENST00000194672/KIAA1411/ENST00000195656/LYRM2/ENST00000196061/PLOD1/ENST00000196169/TDRD3/ENST00000201943/CACNB1/ENST…	PGM2/ENST00000302917/TEX13B/ENST00000303494/RPL4/ENST00000303596/THAP11/ENST00000303728/PRY_HUMAN/ENST00000303904/COPS6/ENST00000304177/C15orf40/ENST00000304222/ADORA2B/ENST00000304457/EXOSC10/ENST00000304516/CCDC95/ENST00000304526/INSL5/ENST00000304601/TTC15/ENST00000304677/RNASE6/ENST00000304800/NM_014187.2/ENST00000304921/RPS7/ENST00000304959/HLA-DPA1/ENST00000305105/ZNHIT1/ENST00000305885/FEN…	Q8WZ27_HUMAN/ENST00000357671/TNFSF5IP1/ENST00000357757/BCL2L11/ENST00000357783/PHTF1/ENST00000357931/Q15381_HUMAN/ENST00000358107/ENST00000358133/ENST00000358254/SYT16/ENST00000358301/PAK4/ENST00000358549/SYCP2/ENST00000358609/ENST00000358785/ZNF669/ENST00000358788/MRPL19/ENST00000358931/ENST00000358947/TINAGL1/ENST00000358954/AASS/ENST00000359202/FTHL17/ENST00000359205/ENST00000359253/C14orf48/E…
20532705	0.668641	9.40251	1.2354		20532705	3.91652	3.10527	3.24317	2.42724	3.2853	2.62312	20532705	ACA61_st	ACA61	ACA61	HAcaBox	Homo sapiens	chr1:28906276-28906405 (-)	130	ATCCTCCTGATCCCTTTCCCATCGGATCTGAACACTGGTCTTGGTGGTCGTAAAAGGAGGAAAAGTAATAGTGAAGCTGGCCTAAATGTTGTAATCTGGTATATGGCATGTGGGCTAGTTTCAGACAGGT	---	---	miRNA-4_0	3-Dec-13	snoRNABase			---
20534325	1.09462	2.71833	1.4115		20534325	31.5664	24.6656	28.7315	18.7005	17.8822	23.7859	20534325	HBII-85-2_x_st	HBII-85-2	HBII-85-2	CDBox	Homo sapiens	chr15:25299356-25299452 (+)	97	TGGATCGATGATGAGTCCCCAAAAAAAACATTCCTTGGAAAAGCTGAACAAAATGAGTGAAAACTCATACCGTCATTCTCATCGGAACTGAGGTCCA	---	---	miRNA-4_0	3-Dec-13	snoRNABase			---
20518865	-0.401709	27.5366	0.8715		20518865	1.31138	1.46813	1.73395	2.07995	1.74075	1.3929	20518865	MIMAT0019006_st	MIMAT0019006	hsa-miR-4478	miRNA	Homo sapiens	chr9:124882426-124882442 (-)	17	GAGGCUGAGCUGAGGAG	---	---	miRNA-4_0	3-Dec-13	miRBase			---
20532968	0.0811128	16.9397	1.0322		20532968	15.3031	13.813	14.061	10.5925	12.7897	19.9478	20532968	ENSG00000206913_s_st	ENSG00000206913	ENSG00000206913	snoRNA	Homo sapiens	chr11:73963459-73963597 (-)	139	GAGCTTCCAGGATCACCCCTGCAGAGTGGCTAATATTCTGCCAGCTTCGGAAAGGGAGGGGAAGCAAGCCTGGCAGAGGCACCCATTCCATTCCCAGCTTGCTTAGTAGCTGGCCATGGGAAGACACTGTGCAACACTG	---	---	miRNA-4_0	3-Dec-13	Ensembl			---
20519409	-0.111806	27.5366	0.9602		20519409	28.0727	30.5611	22.5545	27.3699	22.3944	35.6587	20519409	MIMAT0019691_st	MIMAT0019691	hsa-miR-4634	miRNA	Homo sapiens	chr5:174178746-174178764 (+)	19	CGGCGCGACCGGCCCGGGG	ENST00000502684 // sense // intron // 1 /// OTTHUMT00000371782 // sense // intron // 1	---	miRNA-4_0	3-Dec-13	miRBase			---
20538328	0.368547	16.9397	1.1282		20538328	18.9548	19.6078	21.764	18.2818	14.289	21.5611	20538328	U3-4_s_st	U3-4	U3-4	CDBox	Homo sapiens	chr17:19015733-19015949 (-)	217	AAGGCTATACTTTCAGGGATCATTTCTATAGTGTGTTACTAGAGAAGTTTCTTTGAACGTGTAGAGCACCGAAAACCCCGAGGAAGAGAGGTAGCGTTTTCTCCTGAGCGTGAAGCCGGCTTTCTGGCGTTGCTTGGCTGCAACTGCCGTCAGCCATTGATGATCGTTCTTCTCTCCGTATTGGGGAGTGAGAGGGAGAGAACGCGGTCTGAGTGGT	---	---	miRNA-4_0	3-Dec-13	snoRNABase			---
20501312	-0.259177	27.5366	0.9346		20501312	65.0032	55.3684	53.9936	60.9346	61.0372	64.0117	20501312	MIMAT0000772_st	MIMAT0000772	hsa-miR-345-5p	miRNA	Homo sapiens	chr14:100774213-100774234 (+)	22	GCUGACUCCUAGUCCAGGGCUC	---	---	miRNA-4_0	3-Dec-13	miRBase	MTI/---/WDR46/ENST00000002501/DBNDD1/ENST00000005374/C7orf24/ENST00000005905/KIAA0100/ENST00000006251/ARHGAP8/ENST00000006275/TRAPPC6A/ENST00000006839/SCN4A/ENST00000007735/KRT33A/ENST00000012443/PPP5C/ENST00000164139/PYGM/ENST00000171214/RDH8/ENST00000184956/NP_071353.4/ENST00000193403/ACTN1/ENST00000198801/MOGAT2/ENST00000199448/EPDR1/ENST00000200135/ZW10/ENST00000201886/KHSRP/ENST00000205143/D…	ENST00000305249/TACR1/ENST00000305663/TBC1D10B/ENST00000306960/CHRM1/ENST00000307025/FOXB1/ENST00000307236/E2F6/ENST00000307504/DNAI2/ENST00000307632/OR52K1/ENST00000308105/C1orf100/ENST00000308110/MUS81/ENST00000308120/NP_001030017.1/ENST00000308527/SH3PX3/ENST00000308738/SPATA3/ENST00000308941/PHYHD1/ENST00000309071/C4orf21/ENST00000309100/MAP3K11/ENST00000309212/MXRA8/ENST00000309285/XCR1/ENST…	ENST00000366823/ENST00000366824/XR_017957.1/ENST00000366874/A3QK37_HUMAN/ENST00000366905/AGPAT4/ENST00000366956/PTPN14/ENST00000366984/ATF3/ENST00000367002/RD3/ENST00000367085/DYNLT1/ENST00000367131/Q6ZVH8_HUMAN/ENST00000367194/KISS1/ENST00000367342/C1orf106/ENST00000367355/C1orf98/ENST00000367459/RGS1/ENST00000367616/NPHS2/ENST00000367625/TOR3A/ENST00000367626/ENST00000367799/ENST00000367871/TBP…
20504559	0.598707	11.4425	1.2294		20504559	3.19625	2.22818	2.83441	1.85843	2.2458	2.60314	20504559	MIMAT0005458_st	MIMAT0005458	hsa-miR-1224-5p	miRNA	Homo sapiens	chr3:183959193-183959211 (+)	19	GUGAGGACUCGGGAGGUGG	ENST00000273794 // sense // intron // 16 /// ENST00000426955 // sense // intron // 18 /// ENST00000444495 // sense // intron // 15 /// ENST00000461141 // sense // intron // 13 /// OTTHUMT00000346004 // sense // intron // 18 /// OTTHUMT00000346005 // sense // intron // 13 /// OTTHUMT00000346009 // sense // intron // 16 /// OTTHUMT00000346333 // sense // intron // 15	---	miRNA-4_0	3-Dec-13	miRBase	MTI	---	ABI2
20518838	0.290087	16.9397	1.0938		20518838	1.73496	1.26772	1.73904	1.4357	1.36331	1.49334	20518838	MIMAT0018980_st	MIMAT0018980	hsa-miR-4458	miRNA	Homo sapiens	chr5:8461046-8461064 (+)	19	AGAGGUAGGUGUGGAAGAA	---	---	miRNA-4_0	3-Dec-13	miRBase			---
20519661	0.290823	16.9397	1.1103		20519661	2.18339	1.46749	1.38658	1.3584	1.4046	1.701	20519661	MIMAT0019938_st	MIMAT0019938	hsa-miR-4779	miRNA	Homo sapiens	chr2:86420160-86420181 (-)	22	UAGGAGGGAAUAGUAAAAGCAG	ENST00000254636 // sense // intron // 1 /// ENST00000409051 // sense // intron // 1 /// ENST00000409258 // sense // intron // 1 /// ENST00000410111 // sense // intron // 1 /// ENST00000442664 // sense // intron // 1 /// ENST00000449247 // sense // intron // 1 /// ENST00000474969 // sense // intron // 1 /// ENST00000486633 // sense // intron // 1 /// OTTHUMT00000329909 // sense // intron // 1 /// …	---	miRNA-4_0	3-Dec-13	miRBase			---
20524035	-1.18445	16.997	0.7228		20524035	802.617	833.894	856.663	1260.92	1000.24	1203.73	20524035	MIMAT0024598_st	MIMAT0024598	hsa-miR-6125	miRNA	Homo sapiens	chr12:62654199-62654218 (+)	20	GCGGAAGGCGGAGCGGCGGA	ENST00000280377 // sense // 3UTR // 1 /// ENST00000312635 // sense // 3UTR // 1 /// ENST00000353364 // sense // 3UTR // 1 /// ENST00000393654 // sense // 3UTR // 1 /// ENST00000537297 // sense // exon // 1 /// ENST00000546718 // sense // exon // 1 /// ENST00000548524 // sense // exon // 1 /// ENST00000549237 // sense // 3UTR // 1 /// ENST00000549523 // sense // 3UTR // 1 /// ENST00000550396 // an…	---	miRNA-4_0	3-Dec-13	miRBase			---
20533614	-0.251201	27.5366	0.8285		20533614	8.61935	12.2339	7.19059	5.52129	30.8915	7.81813	20533614	ENSG00000238936_x_st	ENSG00000238936	ENSG00000238936	snoRNA	Homo sapiens	chr8:41284174-41284246 (+)	73	GTGTGATGAAATCACCCCAAATAGCTGGAATTACCAGCAGATTGTGTAGTGGTGAACCTACAATTTTCTGAAG	---	---	miRNA-4_0	3-Dec-13	Ensembl			---
20533093	-0.303309	27.5366	0.9197		20533093	1.65751	1.32843	1.42342	1.47785	1.64473	1.65748	20533093	ENSG00000212455_st	ENSG00000212455	ENSG00000212455	snoRNA	Homo sapiens	chr2:18221872-18221999 (-)	128	TAGACTTGTGCATGTTTTTGCTTAACTTGTGGATAAAGTCTTACAGACAGGTGCAAAAAATAAATCCTCTTTTGCAACCCAGAACTCATTGTTCAGTATGAGTTTTGATACATATAAGAAAGGACATT	---	---	miRNA-4_0	3-Dec-13	Ensembl			---
20538278	0.0512148	16.9397	1.012		20538278	2.20232	2.04692	2.00691	2.04692	2.1205	2.01102	20538278	U97_st	U97	U97	CDBox	Homo sapiens	chr11:10823014-10823155 (-)	142	TTGCCCGATGATTATAAAAAGACGCGTTATTAAGAGGACTTTATGCTGGAGTTCTTGACGTTTTTCTCTCTTTTCTATACTTCTTTTTCTTTCTTTGAATGTCCAGCGTCCTGTGAGCGAAGATTATGAGATATGAGGGCAA	---	---	miRNA-4_0	3-Dec-13	snoRNABase			---
20500130	0.0919527	16.9397	1.0221		20500130	1369.49	1336.58	1289.66	1247.06	1278.01	1387.28	20500130	MIMAT0000070_st	MIMAT0000070	hsa-miR-17-5p	miRNA	Homo sapiens	chr13:92002872-92002894 (+)	23	CAAAGUGCUUACAGUGCAGGUAG	ENST00000400282 // sense // intron // 3 /// ENST00000581816 // sense // exon // 3 /// ENST00000582141 // sense // exon // 2 /// OTTHUMT00000045448 // sense // intron // 3 /// OTTHUMT00000442497 // sense // exon // 2 /// OTTHUMT00000442498 // sense // exon // 3	hsa-mir-17 // chr13:92002859-92002942 (+) /// hsa-mir-18a // chr13:92003005-92003075 (+) /// hsa-mir-19a // chr13:92003145-92003226 (+) /// hsa-mir-19b-1 // chr13:92003446-92003532 (+) /// hsa-mir-20a // chr13:92003319-92003389 (+) /// hsa-mir-92a-1 // chr13:92003568-92003645 (+)	miRNA-4_0	3-Dec-13	miRBase	MTI/---/PLEKHM1/ENST00000002125/NP_653337.1/ENST00000002596/HS3ST1/ENST00000005198/MAP3K9/ENST00000005386/NP_078880.1/ENST00000010404/MGST1/ENST00000011684/PLEKHG6/ENST00000057513/TNIP3/ENST00000158166/CAMKK1/ENST00000164227/BCL3/ENST00000165086/O15103_HUMAN/ENST00000168712/FGF4/ENST00000175091/LAPTM4A/ENST00000182065/CUL1/ENST00000187762/TMEM38A/ENST00000191063/ANKRD16/ENST00000193322/OSTM1/ENST…	ENST00000310190/CCS/ENST00000310226/FADS6/ENST00000310248/OR10AD1/ENST00000310391/ENST00000311277/MAP9/ENST00000311292/FAM49B/ENST00000311417/ZMAT3/ENST00000311459/ATP5S/ENST00000311469/COQ2/ENST00000311500/PIP5K2B/ENST00000311517/ATG4B/ENST00000311537/A2ML1/ENST00000311566/C3orf34/ENST00000311652/CTGLF5/ENST00000311695/NP_001015890.1/ENST00000311764/ZNF408/ENST00000311892/MRPL52/ENST00000312051/…	ENST00000358863/Q6UXP9_HUMAN/ENST00000358872/STK33/ENST00000358916/XR_016700.1/ENST00000359047/TRPM6/ENST00000359096/ENST00000359231/ENST00000359237/PLAC1/ENST00000359368/Q6ZNC2_HUMAN/ENST00000359396/TRPV6/ENST00000359478/MFAP5/ENST00000359479/SLC33A1/ENST00000359484/SLC4A5/ENST00000359526/DNMT1/ENST00000359554/Q6ZNB5_HUMAN/ENST00000359687/KLHL5/ENST00000359747/DSG4/ENST00000359817/NM_207362.2/EN…
20532654	0.825174	5.64661	1.3179		20532654	2.26365	2.47911	1.61605	1.54134	1.52864	1.68166	20532654	ACA33_x_st	ACA33	ACA33	HAcaBox	Homo sapiens	chr6:133138358-133138490 (+)	133	AAGCCAGCCAATGAATCTGCTTACCTGATTGTGTTTGTGCAGACATACTTTAAAAACTGGCAATAGTAAAGCCATGTTACGAGCCTTAAGGACATTGAAGTCGTTAAGGTCCCTGAGAATGGCTATAACAAAT	---	---	miRNA-4_0	3-Dec-13	snoRNABase			---
20538205	0.728502	8.47479	1.451		20538205	64.2406	62.9366	60.4877	23.7694	67.3184	50.0328	20538205	U56_st	U56	U56	CDBox	Homo sapiens	chr20:2637270-2637340 (+)	71	CCACAATGATGGCAATATTTTTCGTCAACAGCAGTTCACCTAGTGAGTGTTGAGACTCTGGGTCTGAGTGA	---	---	miRNA-4_0	3-Dec-13	snoRNABase			---
20502235	1.05788	3.07845	1.8009		20502235	9.97931	9.06886	12.2605	3.39609	5.09586	10.9769	20502235	MIMAT0001412_st	MIMAT0001412	hsa-miR-18b-5p	miRNA	Homo sapiens	chrX:133304114-133304136 (-)	23	UAAGGUGCAUCUAGUGCAGUUAG	ENST00000454574 // sense // exon // 1	hsa-mir-19b-2 // chrX:133303701-133303796 (-) /// hsa-mir-92a-2 // chrX:133303568-133303642 (-) /// hsa-mir-106a // chrX:133304228-133304308 (-) /// hsa-mir-363 // chrX:133303408-133303482 (-) /// hsa-mir-18b // chrX:133304071-133304141 (-) /// hsa-mir-20b // chrX:133303839-133303907 (-)	miRNA-4_0	3-Dec-13	miRBase	MTI/---/CDCA5/ENST00000011684/PLEKHG6/ENST00000011898/TSPAN9/ENST00000037243/GABARAPL2/ENST00000038176/NSMAF/ENST00000039989/TTC17/ENST00000040584/HOXC8/ENST00000078429/GNA11/ENST00000158771/DERL2/ENST00000168712/FGF4/ENST00000182065/CUL1/ENST00000199448/EPDR1/ENST00000199706/MRPL28/ENST00000215069/C19orf15/ENST00000215862/MORC2/ENST00000216027/HSCB/ENST00000216071/C22orf31/ENST00000216274/RIPK3/…	ENST00000303332/RAG1AP1/ENST00000303343/ENST00000303961/EGLN2/ENST00000304101/KCNS3/ENST00000304177/C15orf40/ENST00000304414/ARL6IP1/ENST00000304514/RGPD3/ENST00000304584/TAPT1/ENST00000304646/OR1F1/ENST00000304842/TPST1/ENST00000304905/SLFN12/ENST00000305188/ESCO2/ENST00000305264/HDAC3/ENST00000305777/ENST00000306026/USP19/ENST00000306031/DPYD/ENST00000306151/MUC17/ENST00000306184/UBTD2/ENST0000…	ENST00000359156/CD163/ENST00000359345/SLFNL1/ENST00000359396/TRPV6/ENST00000359435/NP_001028721.1/ENST00000359454/NP_001004331.1/ENST00000359704/IBRDC1/ENST00000359747/ENST00000359875/HHLA3/ENST00000359897/Q6ZS19_HUMAN/ENST00000359930/SULF2/ENST00000360015/IL17RB/ENST00000360125/TSTA3/ENST00000360144/FGFR2/ENST00000360304/MYLK/ENST00000360356/PARP9/ENST00000360535/CLIP3/ENST00000360647/SLC12A8/EN…
20518425	-0.981801	17.3045	0.7161		20518425	22.675	24.8091	16.6461	28.8991	26.3705	33.4649	20518425	MIMAT0018178_st	MIMAT0018178	hsa-miR-3180	miRNA	Homo sapiens	chr16:2186077-2186095 (-) // chr16:15248806-15248824 (-)	19	UGGGGCGGAGCUUCCGGAG	---	hsa-mir-3180-5 // chr16:2185978-2186130 (-) /// hsa-mir-4516 // chr16:2183120-2183205 (+)	miRNA-4_0	3-Dec-13	miRBase			---
20515510	0.160443	16.9397	1.0481		20515510	1.14539	1.4357	1.46518	1.3789	1.29509	1.17182	20515510	MIMAT0019197_st	MIMAT0019197	hsa-miR-3117-5p	miRNA	Homo sapiens	chr1:67094135-67094154 (+)	20	AGACACUAUACGAGUCAUAU	ENST00000237247 // sense // intron // 3 /// ENST00000371035 // sense // intron // 2 /// ENST00000371036 // sense // intron // 2 /// ENST00000371037 // sense // intron // 2 /// ENST00000371039 // sense // intron // 3 /// ENST00000424320 // sense // intron // 3 /// ENST00000468286 // sense // intron // 2 /// ENST00000483060 // sense // intron // 1 /// OTTHUMT00000025395 // sense // intron // 2 /// …	---	miRNA-4_0	3-Dec-13	miRBase			---
20501209	-0.0968377	27.5366	0.9562		20501209	2.84456	2.19703	1.62536	2.1205	1.64648	3.32786	20501209	MIMAT0009199_st	MIMAT0009199	hsa-miR-365a-5p	miRNA	Homo sapiens	chr16:14403157-14403179 (+)	23	AGGGACUUUUGGGGGCAGAUGUG	ENST00000570945 // sense // intron // 1 /// ENST00000571639 // sense // intron // 1 /// OTTHUMT00000436878 // sense // intron // 1 /// OTTHUMT00000436879 // sense // intron // 1	hsa-mir-365a // chr16:14403142-14403228 (+) /// hsa-mir-193b // chr16:14397824-14397906 (+)	miRNA-4_0	3-Dec-13	miRBase	MTI	---	ENTPD6
20526861	-0.751917	21.3055	0.7015		20526861	7.8541	5.60155	3.47947	5.85193	8.70529	8.70529	20526861	MIMAT0028211_st	MIMAT0028211	hsa-miR-7150	miRNA	Homo sapiens	chr9:126247863-126247880 (-)	18	CUGGCAGGGGGAGAGGUA	ENST00000373618 // sense // intron // 12 /// ENST00000373620 // sense // intron // 13 /// ENST00000373624 // sense // intron // 13 /// ENST00000394215 // sense // intron // 12 /// ENST00000394219 // sense // intron // 11 /// ENST00000473039 // sense // intron // 11 /// ENST00000491650 // sense // intron // 3 /// ENST00000497135 // sense // intron // 2 /// ENST00000542603 // sense // intron // 4 /…	---	miRNA-4_0	3-Dec-13	miRBase			---
20538210	0.419109	16.9397	1.1462		20538210	3.48002	3.48002	2.60426	2.84799	2.37254	3.09976	20538210	U58C_st	U58C	U58C	CDBox	Homo sapiens	chr18:47015614-47015678 (-)	65	TTGCTGTGATGACTATCTTAGGACACCTTTGGAATAACTATGAAAGAAAACTATTCTGAGCAACC	---	---	miRNA-4_0	3-Dec-13	snoRNABase			---
20500435	-0.393456	27.5366	0.8259		20500435	1.79803	1.79803	1.29256	1.22044	3.03636	2.00202	20500435	MIMAT0000252_st	MIMAT0000252	hsa-miR-7-5p	miRNA	Homo sapiens	chr15:89155087-89155109 (+) // chr19:4770712-4770734 (+) // chr9:86584727-86584749 (-)	23	UGGAAGACUAGUGAUUUUGUUGU	ENST00000317292 // sense // intron // 2 /// ENST00000586721 // sense // intron // 4 /// ENST00000588711 // sense // intron // 3 /// ENST00000588758 // sense // intron // 5 /// ENST00000588923 // sense // intron // 3 /// ENST00000589368 // sense // intron // 2 /// ENST00000589639 // sense // intron // 2 /// ENST00000592663 // sense // intron // 2 /// ENST00000592709 // sense // intron // 2 /// OTT…	---	miRNA-4_0	3-Dec-13	miRBase	MTI/---/NAV1/ENST00000006101/COPZ2/ENST00000014914/GPRC5A/ENST00000019103/SCTR/ENST00000022615/VDAC3/ENST00000035307/CHGUT_HUMAN/ENST00000038176/NSMAF/ENST00000044462/PSMA4/ENST00000052754/DCN/ENST00000054650/THAP3/ENST00000054950/RCN1/ENST00000095634/ZNF275/ENST00000158009/FNDC8/ENST00000162330/BCAR1/ENST00000164305/PIGB/ENST00000167218/PDCD2/ENST00000171111/KEAP1/ENST00000200457/TRIP6/ENST00000…	TTLL6/ENST00000305386/MGAT2/ENST00000305960/GPHN/ENST00000305988/ADRB2/ENST00000306011/ATOH1/ENST00000306058/ASXL1/ENST00000306103/HSPBAP1/ENST00000306121/SNX7/ENST00000306368/NP_057578.1/ENST00000306448/ATP6V1E2/ENST00000306601/ZNF692/ENST00000306621/CXCL11/ENST00000306627/UBE2E1/ENST00000306634/LOC643205/ENST00000306641/Q96RM9_HUMAN/ENST00000306904/HNRGT_HUMAN/ENST00000306984/C7orf11/ENST000003…	NAGA/ENST00000361928/ENST00000361947/FRAP1/ENST00000362046/ENST00000362078/F5/ENST00000366470/ENST00000366471/ENST00000366504/ZNF695/ENST00000366596/Q6ZTZ4_HUMAN/ENST00000366599/B3GALNT2/ENST00000366600/ENST00000366669/COG2/ENST00000366794/PARP1/ENST00000366975/NSL1/ENST00000366978/ENST00000367024/TRAF3IP3/ENST00000367025/ENST00000367054/SOD2/ENST00000367055/ENST00000367096/IL20/ENST00000367120/I…
20538306	0.586855	12.0536	1.2192		20538306	3.07029	2.72013	3.60304	2.0879	3.05126	2.60645	20538306	E3_x_st	E3	E3	HAcaBox	Homo sapiens	chr3:186505088-186505222 (+)	135	AAAGCAGGATTCAGACTACAATATAGCTGCTAAGTGCTGTGTTGTCGTTCCCCCTGCTTAAAATAAAGTTGTTTCTTAACTATACCTGTCTGCTATTCTCCTGTAGCAGCCAGGGACGCTTGGTCTCATACATGT	---	---	miRNA-4_0	3-Dec-13	snoRNABase			---
20506820	0.458086	15.9109	1.1621		20506820	1.14022	1.4357	1.5816	1.02924	1.36779	1.17182	20506820	MIMAT0005882_st	MIMAT0005882	hsa-miR-548k	miRNA	Homo sapiens	chr11:70130092-70130113 (+)	22	AAAAGUACUUGCGGAUUUUGCU	ENST00000253925 // sense // intron // 2 /// ENST00000389547 // sense // intron // 2 /// ENST00000528607 // antisense // intron // 1 /// ENST00000530746 // sense // intron // 2 /// ENST00000532024 // sense // intron // 1 /// ENST00000532504 // sense // intron // 2 /// OTTHUMT00000393905 // sense // intron // 2 /// OTTHUMT00000393906 // sense // intron // 2 /// OTTHUMT00000393907 // sense // intron…	---	miRNA-4_0	3-Dec-13	miRBase			---
20538258	0.456125	15.9109	1.1857		20538258	3.90919	5.38049	3.78826	2.79084	4.12201	4.15485	20538258	U83A_st	U83A	U83A	CDBox	Homo sapiens	chr22:39711218-39711312 (-)	95	GCTGTTCGTTGATGAGGCTCAGAGTGAGCGCTGGGTACAGCGCCCGAATCGGACAGTGTAGAACCATTCTCTACTGCCTTCCTTCTGAGAACAGC	---	---	miRNA-4_0	3-Dec-13	snoRNABase			---
20525395	0.116092	16.9397	1.0494		20525395	7.60263	8.07929	7.91602	4.91583	8.73193	9.80322	20525395	MIMAT0025855_st	MIMAT0025855	hsa-miR-6723-5p	miRNA	Homo sapiens	chr1:567762-567783 (-)	22	AUAGUCCGAGUAACGUCGGGGC	ENST00000414273 // antisense // exon // 1 /// ENST00000440200 // sense // intron // 1 /// OTTHUMT00000006710 // sense // intron // 1 /// OTTHUMT00000006715 // antisense // exon // 1	---	miRNA-4_0	3-Dec-13	miRBase			---
20534187	0.988263	3.38325	1.4102		20534187	6.27719	6.41699	8.1817	3.98857	4.87542	6.04361	20534187	ENSG00000266755_s_st	ENSG00000266755	ENSG00000266755	snoRNA	Homo sapiens	chrHSCHR6_MHC_MCF:31585228-31585305 (-)	78	GCCATATGATGTTTTCTTTTCGAAAGGTGAGCGCTTTGCGCAGTGATGACCCTCATCTATCACCCTTGACTGATGGCT	---	---	miRNA-4_0	3-Dec-13	Ensembl			---
20525585	1.47332	0.948838	1.91		20525585	55.8216	40.7227	52.2601	25.4923	17.7228	37.735	20525585	MIMAT0027524_st	MIMAT0027524	hsa-miR-6812-5p	miRNA	Homo sapiens	chr20:44054155-44054179 (+)	25	AUGGGGUGAGAUGGGGAGGAGCAGC	ENST00000279035 // sense // intron // 9 /// ENST00000279036 // sense // intron // 11 /// ENST00000341555 // sense // intron // 6 /// ENST00000372689 // sense // intron // 10 /// ENST00000535404 // sense // intron // 10 /// ENST00000543458 // sense // intron // 10 /// ENST00000545755 // sense // intron // 8 /// OTTHUMT00000079434 // sense // intron // 11	---	miRNA-4_0	3-Dec-13	miRBase			---
20503878	1.36694	1.25225	1.5685		20503878	26.7019	25.7277	32.1687	17.7229	14.9039	21.6812	20503878	MIMAT0004774_st	MIMAT0004774	hsa-miR-501-3p	miRNA	Homo sapiens	chrX:49774380-49774401 (+)	22	AAUGCACCCGGGCAAGGAUUCU	ENST00000376088 // sense // intron // 3 /// ENST00000376091 // sense // intron // 3 /// ENST00000482218 // sense // intron // 3 /// OTTHUMT00000056542 // sense // intron // 3 /// OTTHUMT00000056543 // sense // intron // 3 /// OTTHUMT00000109349 // sense // intron // 3	hsa-mir-188 // chrX:49768109-49768194 (+) /// hsa-mir-362 // chrX:49773572-49773636 (+) /// hsa-mir-500a // chrX:49773039-49773122 (+) /// hsa-mir-501 // chrX:49774330-49774413 (+) /// hsa-mir-502 // chrX:49779206-49779291 (+) /// hsa-mir-532 // chrX:49767754-49767844 (+) /// hsa-mir-660 // chrX:49777849-49777945 (+) /// hsa-mir-500b // chrX:49775280-49775358 (+)	miRNA-4_0	3-Dec-13	miRBase	MTI/---/DENND4B/ENST00000006750/CD79B/ENST00000007403/CRLF1/ENST00000007722/ITGA3/ENST00000019317/RALBP1/ENST00000023939/C20orf43/ENST00000024061/SLC45A4/ENST00000035383/LRRC7/ENST00000037243/GABARAPL2/ENST00000044462/PSMA4/ENST00000053867/GRN/ENST00000057513/TNIP3/ENST00000156109/GPKOW/ENST00000164133/PPP2R5B/ENST00000168712/FGF4/ENST00000173785/KLF6/ENST00000181092/SP140/ENST00000182290/TSPAN32…	ENST00000303154/ENST00000303175/C17orf48/ENST00000303177/NSG2_HUMAN/ENST00000303202/C8orf22/ENST00000303329/ARNT2/ENST00000303434/TRABD/ENST00000303562/FOS/ENST00000303596/THAP11/ENST00000303694/CHST11/ENST00000303934/LOC442461/ENST00000304058/DTWD2/ENST00000304076/VAV1/ENST00000304119/ENST00000304231/HOMER2/ENST00000304270/SPACA5B/ENST00000304271/C11orf24/ENST00000304298/HSPB2/ENST00000304460/SL…	ZBTB20/ENST00000357321/NUDT13/ENST00000357385/ANAPC11/ENST00000357558/CIZ1/ENST00000357566/NP_001034857.2/ENST00000357581/ZNF452/ENST00000357632/CCR9/ENST00000357687/XR_017841.1/ENST00000357702/SAP130/ENST00000357780/ENST00000357904/C14orf102/ENST00000357934/DLGAP2/ENST00000357955/MAPKAPK3/ENST00000357958/Q8NF05_HUMAN/ENST00000358022/TUSC1/ENST00000358173/EPHB4/ENST00000358385/SPG3A/ENST000003584…
20533073	1.0603	3.07845	1.4059		20533073	144.869	147.495	139.233	81.6228	107.11	122.448	20533073	ENSG00000212378_s_st	ENSG00000212378	ENSG00000212378	snoRNA	Homo sapiens	chr2:72987663-72987731 (+)	69	ATGTAATAATGTTCATCAAATGTCTGACCTGAAATGAGCATGTAGACAAGTTAATTTAACACTGAAGAA	---	---	miRNA-4_0	3-Dec-13	Ensembl			---
20504434	0.382449	16.9397	1.2019		20504434	2.46922	2.18098	4.21231	3.19903	1.64453	2.48378	20504434	MIMAT0003340_st	MIMAT0003340	hsa-miR-542-5p	miRNA	Homo sapiens	chrX:133675430-133675452 (-)	23	UCGGGGAUCAUCAUGUCACGAGA	---	hsa-mir-424 // chrX:133680644-133680741 (-) /// hsa-mir-450a-1 // chrX:133674371-133674461 (-) /// hsa-mir-450a-2 // chrX:133674538-133674637 (-) /// hsa-mir-503 // chrX:133680358-133680428 (-) /// hsa-mir-542 // chrX:133675371-133675467 (-) /// hsa-mir-450b // chrX:133674215-133674292 (-)	miRNA-4_0	3-Dec-13	miRBase	MTI/---/ZNF703/ENST00000000233/ARF5/ENST00000006275/TRAPPC6A/ENST00000006658/SPATA20/ENST00000007264/RPUSD1/ENST00000007510/SNX26/ENST00000011989/CYP4F3/ENST00000022615/VDAC3/ENST00000038176/NSMAF/ENST00000045065/PARP3/ENST00000053867/GRN/ENST00000058691/HEBP2/ENST00000085219/CD22/ENST00000156476/KLK13/ENST00000167586/KRT14/ENST00000171214/RDH8/ENST00000177694/TBX21/ENST00000187608/CEACAM21/ENST0…	SMOX/ENST00000306011/ATOH1/ENST00000306279/ATOH8/ENST00000306442/PPIC/ENST00000306576/ZNF672/ENST00000306750/NFS1/ENST00000306897/RAC3/ENST00000307003/C7orf33/ENST00000307048/NR_002157.1/ENST00000307098/SPRR1B/ENST00000307745/BAHCC1/ENST00000307751/LGALS4/ENST00000307896/THAP3/ENST00000308022/TMEM134/ENST00000308304/PROP1/ENST00000308342/NP_689973.2/ENST00000308344/CLDN15/ENST00000308475/DUSP13/E…	HLA-G/ENST00000360379/SPRR2F/ENST00000360432/ENST00000360447/ARTN/ENST00000360461/PLEKHG4/ENST00000360483/C9orf86/ENST00000360503/TMEM119/ENST00000360636/TOR1A/ENST00000360683/CSNK1G3/ENST00000360698/MEGF11/ENST00000360752/RDH16/ENST00000360937/ABP1/ENST00000360956/ISLR2/ENST00000361131/PPP1R14C/ENST00000361134/SLC34A3/ENST00000361162/ENST00000361298/NGFRAP1/ENST00000361530/CNKSR1/ENST00000361570…
20529782	-1.5031	8.47479	0.6737		20529782	235.071	246.622	217.447	355.935	313.378	369.601	20529782	MIMAT0030999_st	MIMAT0030999	hsa-miR-8072	miRNA	Homo sapiens	chr12:123849361-123849380 (-)	20	GGCGGCGGGGAGGUAGGCAG	ENST00000602398 // sense // 5UTR // 1 /// ENST00000602750 // sense // 5UTR // 1 /// ENST00000602918 // antisense // exon // 1 /// OTTHUMT00000467683 // sense // 5UTR // 1 /// OTTHUMT00000467684 // sense // 5UTR // 1 /// OTTHUMT00000467685 // antisense // exon // 1	---	miRNA-4_0	3-Dec-13	miRBase			---
20525473	0.104907	16.9397	1.029		20525473	42.3609	40.9143	34.4948	35.8737	37.9013	40.3529	20525473	MIMAT0027412_st	MIMAT0027412	hsa-miR-6756-5p	miRNA	Homo sapiens	chr11:119183695-119183717 (-)	23	AGGGUGGGGCUGGAGGUGGGGCU	ENST00000264036 // sense // intron // 5 /// ENST00000392814 // sense // exon // 1 /// ENST00000525586 // sense // exon // 6 /// ENST00000528533 // sense // intron // 5 /// ENST00000530706 // sense // intron // 4 /// OTTHUMT00000388332 // sense // intron // 5 /// OTTHUMT00000388333 // sense // intron // 5 /// OTTHUMT00000388334 // sense // exon // 6 /// OTTHUMT00000388340 // sense // intron // 4	---	miRNA-4_0	3-Dec-13	miRBase			---
20504552	0.703211	8.86853	1.2316		20504552	26.8872	25.7209	22.0919	17.6607	20.2534	22.8646	20504552	MIMAT0003880_st	MIMAT0003880	hsa-miR-671-5p	miRNA	Homo sapiens	chr7:150935535-150935557 (+)	23	AGGAAGCCCUGGAGGGGCUGGAG	ENST00000035307 // sense // 3UTR // 4 /// ENST00000495645 // sense // 3UTR // 5 /// OTTHUMT00000348648 // sense // 3UTR // 4 /// OTTHUMT00000348842 // sense // 3UTR // 5	---	miRNA-4_0	3-Dec-13	miRBase	MTI/---/HJURP/ENST00000000233/ARF5/ENST00000000442/ESRRA/ENST00000006101/COPZ2/ENST00000013070/C14orf130/ENST00000015926/GRIPAP1/ENST00000017003/XYLT2/ENST00000046967/ADRB1/ENST00000055335/PPP1R3F/ENST00000072869/ADCK2/ENST00000085219/CD22/ENST00000157812/PSMC4/ENST00000158166/CAMKK1/ENST00000159111/JMJD2B/ENST00000160298/KIAA1543/ENST00000161006/PRSS22/ENST00000167462/LLGL2/ENST00000192314/GAL3S…	ENST00000301694/ENST00000301885/SAC3D1/ENST00000302250/C1orf179/ENST00000302530/ATPAF2/ENST00000302539/ABCC8/ENST00000302584/NEUROD2/ENST00000302907/RPS9/ENST00000302932/C20orf181/ENST00000302945/GSH1/ENST00000303182/MXD3/ENST00000303432/ENST00000303553/NDUFA3/ENST00000304330/RPAP1/ENST00000304521/NFRKB/ENST00000304874/ASL/ENST00000304917/Q75L30_HUMAN/ENST00000305064/CLDN15/ENST00000305419/C17orf…	MCRS1/ENST00000357677/ZBP1/ENST00000358114/C2orf39/ENST00000358335/AKT2/ENST00000358346/ENST00000358460/FAM104B/ENST00000358495/RAD52/ENST00000358527/C1orf176/ENST00000358550/SIPA1L1/ENST00000358591/ENST00000358664/MAX/ENST00000358905/STK16/ENST00000358948/ENST00000359238/SNX11/ENST00000359308/XRCC6/ENST00000359382/OFCC1/ENST00000359399/C10orf25/ENST00000359512/FAM39DP/ENST00000359595/HAPLN3/ENST…
20500156	1.09825	2.71833	1.429		20500156	20.7058	20.4987	18.8339	11.405	17.313	13.8724	20500156	MIMAT0004501_st	MIMAT0004501	hsa-miR-27a-5p	miRNA	Homo sapiens	chr19:13947301-13947322 (-)	22	AGGGCUUAGCUGCUUGUGAGCA	---	hsa-mir-23a // chr19:13947401-13947473 (-) /// hsa-mir-24-2 // chr19:13947101-13947173 (-) /// hsa-mir-27a // chr19:13947254-13947331 (-)	miRNA-4_0	3-Dec-13	miRBase	/ENST00000002596/HS3ST1/ENST00000011684/PLEKHG6/ENST00000011691/SS18L2/ENST00000042931/BEST2/ENST00000066014/IFRD2/ENST00000168977/ITGB1BP3/ENST00000177648/ALPK1/ENST00000181092/SP140/ENST00000194152/PCDHB4/ENST00000198536/PILRA/ENST00000205143/DLL3/ENST00000206380/TMEM101/ENST00000209665/ADH7/ENST00000215659/MAPK12/ENST00000215829/SNRPD3/ENST00000216139/ACR/ENST00000216714/APEX1/ENST00000217073/…	ENST00000309366/FKBP2/ENST00000309865/NR_002453.4/ENST00000309979/NDST2/ENST00000310189/CTDSP2/ENST00000310588/C1QTNF5/ENST00000310604/DCAKD/ENST00000310638/CYP4A11/ENST00000311502/C9orf86/ENST00000311646/UBQLNL/ENST00000312006/GAL3ST3/ENST00000312019/Q96M66_HUMAN/ENST00000312090/ENST00000312108/CHKB/ENST00000312156/NFE2/ENST00000312419/POLD4/ENST00000312629/RPS6KB2/ENST00000312994/EXDL2/ENST0000…	ENST00000361226/RUSC2/ENST00000361384/DCLRE1A/ENST00000361451/ZNF266/ENST00000361453/MT-ND2/ENST00000361467/FAM5B/ENST00000361469/JAK3/ENST00000361511/ENST00000361632/ENST00000361757/ENST00000361807/ZNF485/ENST00000361874/DCTN1/ENST00000361944/CTR9/ENST00000361957/RPL10A/ENST00000361963/CDY1_HUMAN/ENST00000366518/KIF26B/ENST00000366682/ACTA1/ENST00000366683/ENST00000366684/ENST00000366810/MIXL1/E…
20538147	-0.132257	27.5366	0.9676		20538147	1.4465	1.4465	1.4465	1.4465	1.64314	1.40551	20538147	U20_st	U20	U20	CDBox	Homo sapiens	chr2:232321155-232321234 (-)	80	TGGATATGATGACTGATTACCTGAGAAATAATTGATGAAATCTCAAGAAAATTCCTCTAGATAGTCAAGTTCTGATCCAG	---	---	miRNA-4_0	3-Dec-13	snoRNABase			---
20533515	0.979953	3.58654	1.3607		20533515	1.2308	1.3842	1.66096	0.910315	1.05519	1.16928	20533515	ENSG00000238775_x_st	ENSG00000238775	ENSG00000238775	snoRNA	Homo sapiens	chr6:111284669-111284772 (+)	104	ATCTTTTTGTAGTTCATAAGCATGATGATTATGTTTTTACATTCATGTGTAAGATGTGCCTCCCTCAAACCTTGTTATGATGTCAGCATATTACCTGTCTGATG	---	---	miRNA-4_0	3-Dec-13	Ensembl			---
20534228	0.833239	5.19012	1.2631		20534228	9.63599	10.0234	10.5361	8.09427	6.93956	8.99029	20534228	HBII-180C_x_st	HBII-180C	HBII-180C	CDBox	Homo sapiens	chr19:51305582-51305678 (-)	97	CTGGGGCTCCCATGATGTCCAGCACTGGGCTCTGATCACCCCTGAGGACACAGTGCACCCCAGGACCTTTGACACCTGGGGGTCTGAGGGGCCCCAG	---	---	miRNA-4_0	3-Dec-13	snoRNABase			---
20519701	0.140902	16.9397	1.0625		20519701	3.92002	3.28506	2.72485	3.57449	2.05933	3.9745	20519701	MIMAT0019978_st	MIMAT0019978	hsa-miR-4800-5p	miRNA	Homo sapiens	chr4:2251854-2251874 (-)	21	AGUGGACCGAGGAAGGAAGGA	ENST00000337190 // sense // 3UTR // 6 /// ENST00000513372 // sense // exon // 3 /// OTTHUMT00000206519 // sense // 3UTR // 6 /// OTTHUMT00000357529 // sense // exon // 3	---	miRNA-4_0	3-Dec-13	miRBase			---
20525521	0.311694	16.9397	1.1235		20525521	1.77124	1.72472	2.88041	1.77124	1.74201	2.01102	20525521	MIMAT0027460_st	MIMAT0027460	hsa-miR-6780a-5p	miRNA	Homo sapiens	chr17:40860142-40860164 (-)	23	UUGGGAGGGAAGACAGCUGGAGA	ENST00000415827 // sense // intron // 14 /// ENST00000428826 // sense // intron // 14 /// ENST00000435174 // sense // intron // 12 /// ENST00000585455 // sense // intron // 1 /// ENST00000585550 // sense // intron // 6 /// ENST00000585893 // sense // intron // 13 /// ENST00000585912 // sense // intron // 12 /// ENST00000586103 // sense // intron // 14 /// ENST00000588239 // sense // intron // 7 /…	---	miRNA-4_0	3-Dec-13	miRBase			---
20538325	0.368547	16.9397	1.1282		20538325	18.9548	19.6078	21.764	18.2818	14.289	21.5611	20538325	U3-2B_s_st	U3-2B	U3-2B	CDBox	Homo sapiens	chr17:18967233-18967449 (-)	217	AAGACTATACTTTCAGGGATCATTTCTATAGTGTGTTACTAGAGAAGTTTCTCTGAACGTGTAGAGCACCGAAAACCCCGAGGAAGAGAGGTAGCGTTTTCTCCTGAGCGTGAAGCCGGCTTTCTGGCGTTGCTTGGCTGCAACTGCCGTCAGCCATTGATGATCGTTCTTCTCTCCGTATTGGGGAGTGAGAGGGAGAGAACGCGGTCTGAGTGGT	---	---	miRNA-4_0	3-Dec-13	snoRNABase			---
20538168	1.03839	3.07845	1.3621		20538168	7.38209	7.64058	8.15797	5.09817	5.24409	6.81111	20538168	U36A_s_st	U36A	U36A	CDBox	Homo sapiens	chr9:136217311-136217382 (+)	72	TTGCAATGATGTGAATCTCTCACTGAATTCAACCTTGAAGTGCGAATCCATGAGCTTTTTAACCCTGAGCAA	---	---	miRNA-4_0	3-Dec-13	snoRNABase			---
20525691	-0.051737	27.5366	0.9809		20525691	6.66615	4.26598	6.39554	4.84505	6.72619	5.91281	20525691	MIMAT0027630_st	MIMAT0027630	hsa-miR-6865-5p	miRNA	Homo sapiens	chr17:4873418-4873440 (-)	23	UAGGUGGCAGAGGAGGGACUUCA	ENST00000348066 // sense // intron // 17 /// ENST00000358183 // sense // intron // 17 /// ENST00000361571 // sense // intron // 16 /// ENST00000381311 // sense // intron // 16 /// ENST00000414043 // sense // intron // 17 /// ENST00000572543 // sense // intron // 17 /// ENST00000574951 // sense // intron // 16 /// ENST00000576872 // sense // intron // 3 /// OTTHUMT00000216876 // sense // intron //…	hsa-mir-6864 // chr17:4872997-4873066 (-) /// hsa-mir-6865 // chr17:4873381-4873445 (-)	miRNA-4_0	3-Dec-13	miRBase			---
20534166	-0.260118	27.5366	0.9242		20534166	1.9007	1.8959	1.8959	1.73496	2.02016	2.46922	20534166	ENSG00000265663_x_st	ENSG00000265663	ENSG00000265663	snoRNA	Homo sapiens	chrHSCHR6_MHC_MANN:29549656-29549739 (+)	84	TGGATTGGTGATGAGCAACAATCACCATCTTTCGTTTGAGTCTCATGGCCATGAGACCAACCCCATGCACTGCTCTGAGACCTG	---	---	miRNA-4_0	3-Dec-13	Ensembl			---
20504372	0.819462	5.71948	1.4103		20504372	19.581	24.5611	18.2277	13.8722	10.6584	21.1378	20504372	MIMAT0003294_st	MIMAT0003294	hsa-miR-625-5p	miRNA	Homo sapiens	chr14:65937834-65937854 (+)	21	AGGGGGAAAGUUCUAUAGUCC	ENST00000342677 // sense // intron // 2 /// ENST00000358307 // sense // intron // 2 /// ENST00000360689 // sense // intron // 2 /// ENST00000394585 // sense // intron // 2 /// ENST00000394586 // sense // intron // 1 /// ENST00000553924 // sense // intron // 2 /// ENST00000554610 // sense // intron // 1 /// ENST00000555559 // sense // intron // 2 /// ENST00000556518 // sense // intron // 3 /// ENS…	---	miRNA-4_0	3-Dec-13	miRBase	MTI/---/SP1/ENST00000005180/CCL26/ENST00000006101/COPZ2/ENST00000006750/CD79B/ENST00000020673/PSD/ENST00000040877/TARBP1/ENST00000064724/CLDN11/ENST00000085068/ISOC2/ENST00000160382/ACTL6B/ENST00000161006/PRSS22/ENST00000177648/ALPK1/ENST00000195455/C4orf6/ENST00000204566/SPG21/ENST00000209668/ADH1A/ENST00000209718/KRT23/ENST00000215742/THAP7/ENST00000215780/GSTT2/ENST00000215872/LRP5L/ENST000002…	ENST00000304526/INSL5/ENST00000304584/TAPT1/ENST00000304990/COL4A3/ENST00000305068/NP_659429.4/ENST00000305097/P2RY1/ENST00000305126/TGFBI/ENST00000305481/USP47/ENST00000305869/CCL11/ENST00000305879/FAM112B/ENST00000305988/ADRB2/ENST00000306082/GNAS/ENST00000306090/ENST00000306120/ENST00000306145/CYHR1/ENST00000306357/STX8/ENST00000306448/ATP6V1E2/ENST00000306768/ENST00000307048/NR_002157.1/ENST0…	ENST00000359337/PLXNB2/ENST00000359376/PLCG2/ENST00000359382/OFCC1/ENST00000359428/ENST00000359451/WASF1/ENST00000359462/PCBP2/ENST00000359512/FAM39DP/ENST00000359530/ATP6V1H/ENST00000359583/ENST00000359613/ENST00000359679/ENST00000359758/SPAG11B/ENST00000359803/MDK/ENST00000359874/SPINK5/ENST00000360008/POLN/ENST00000360019/CLN3/ENST00000360084/MYCBP2/ENST00000360121/SPN/ENST00000360275/NT5C1B/E…
20538192	0.481629	14.9776	1.205		20538192	47.1257	33.6636	40.1417	28.4166	28.1125	45.5549	20538192	U49A_s_st	U49A	U49A	CDBox	Homo sapiens	chr17:16343350-16343420 (+)	71	TGCTCTGATGAAATCACTAATAGGAAGTGCCGTCAGAAGCGATAACTGACGAAGACTACTCCTGTCTGATT	---	---	miRNA-4_0	3-Dec-13	snoRNABase			---
20533328	-0.0765529	27.5366	0.9801		20533328	1.30209	1.33784	1.28132	1.49544	1.22166	1.29754	20533328	ENSG00000238502_x_st	ENSG00000238502	ENSG00000238502	snoRNA	Homo sapiens	chr15:102223718-102223819 (+)	102	AGCTTTTTGTAGTTCATAAGCGTGATGACTGGGTGTACACACATGTGTAAGATGTACCTCCCTCACACCTCGGTACAACATTGGCATATTACCCACCCCACA	---	---	miRNA-4_0	3-Dec-13	Ensembl			---
20519695	0.883993	4.46872	1.3841		20519695	1.85538	1.46967	2.57574	1.4357	1.4357	1.2851	20519695	MIMAT0019972_st	MIMAT0019972	hsa-miR-4797-5p	miRNA	Homo sapiens	chr3:197020790-197020810 (-)	21	GACAGAGUGCCACUUACUGAA	ENST00000314062 // sense // intron // 3 /// ENST00000346964 // sense // intron // 3 /// ENST00000357674 // sense // intron // 3 /// ENST00000392380 // sense // intron // 3 /// ENST00000392381 // sense // intron // 3 /// ENST00000392382 // sense // intron // 3 /// ENST00000412364 // sense // intron // 2 /// ENST00000419227 // sense // intron // 3 /// ENST00000419354 // sense // intron // 3 /// ENS…	---	miRNA-4_0	3-Dec-13	miRBase			---
20532721	0.108863	16.9397	1.03		20532721	1.71543	1.53506	1.35712	1.45954	1.54331	1.45205	20532721	ACA8_x_st	ACA8	ACA8	HAcaBox	Homo sapiens	chr11:93465527-93465665 (-)	139	TGCACTGCATGGTATCTGCACTCAGCAGTTTACACCTGCTAGGGTGTTCAAAGGTCAGTGCTATAGAAATTCAGTATCTGGCATCGTTGGTTTTCTTGGCTTTGTGCTTGTTAAACCTGGTATTTCTACTGATACAGTA	---	---	miRNA-4_0	3-Dec-13	snoRNABase			---
20529131	0.49596	14.9776	1.1477		20529131	21.0513	24.2317	23.3431	19.9818	17.7612	22.1954	20529131	MIMAT0030414_st	MIMAT0030414	hsa-miR-4433b-3p	miRNA	Homo sapiens	chr2:64567903-64567923 (-)	21	CAGGAGUGGGGGGUGGGACGU	ENST00000424119 // sense // intron // 1 /// OTTHUMT00000327291 // sense // intron // 1	hsa-mir-4433 // chr2:64567893-64567973 (+) /// hsa-mir-4433b // chr2:64567881-64567982 (-)	miRNA-4_0	3-Dec-13	miRBase			---
20534329	0.411035	16.9397	1.1676		20534329	44.4951	33.0009	27.4131	35.5611	24.7215	28.766	20534329	HBII-85-6_x_st	HBII-85-6	HBII-85-6	CDBox	Homo sapiens	chr15:25310172-25310269 (+)	98	TGGATCGATGATGAGTCCTCCAAAAAAAACATTCCTTGGAAAAGCTGAACAAAATGAGTGAAAACTCATACCGTCATTCTCATCGGAACTGAGGTCCA	---	---	miRNA-4_0	3-Dec-13	snoRNABase			---
20500766	-0.163994	27.5366	0.9479		20500766	13.5016	13.5686	18.2277	13.561	16.5671	17.4518	20500766	MIMAT0004602_st	MIMAT0004602	hsa-miR-125a-3p	miRNA	Homo sapiens	chr19:52196559-52196580 (+)	22	ACAGGUGAGGUUCUUGGGAGCC	ENST00000602324 // antisense // exon // 1 /// OTTHUMT00000467329 // antisense // exon // 1	hsa-let-7e // chr19:52196039-52196117 (+) /// hsa-mir-125a // chr19:52196507-52196592 (+) /// hsa-mir-99b // chr19:52195865-52195934 (+)	miRNA-4_0	3-Dec-13	miRBase	MTI/---/ATP6V1B2/ENST00000005286/TMEM132A/ENST00000006101/COPZ2/ENST00000014761/RWDD2/ENST00000064324/FOXC1/ENST00000072869/ADCK2/ENST00000158009/FNDC8/ENST00000160713/NP_056996.2/ENST00000164133/PPP2R5B/ENST00000167462/LLGL2/ENST00000177694/TBX21/ENST00000182290/TSPAN32/ENST00000182377/MLSTD1/ENST00000187879/ZNF222/ENST00000188790/FAP/ENST00000195649/SNAP91/ENST00000202967/SIRT4/ENST00000203166/…	HSPA4/ENST00000304920/IL17D/ENST00000304984/MC1R/ENST00000305089/REG1B/ENST00000305368/ITIH5/ENST00000305392/PTAFR/ENST00000305861/B3GALT1/ENST00000305901/ONECUT1/ENST00000306014/DDX54/ENST00000306353/TMEM150/ENST00000307098/SPRR1B/ENST00000307363/GLB1/ENST00000307366/NP_001073970.1/ENST00000307729/MLLT10/ENST00000308127/SSH3/ENST00000308360/PIGS/ENST00000308366/PLA2G1B/ENST00000308696/PSMD1/ENST…	ENST00000359543/EMP2/ENST00000359652/NUMA1/ENST00000359684/DACH1/ENST00000359725/GH2/ENST00000359774/ENST00000359787/MB/ENST00000360019/CLN3/ENST00000360102/ENST00000360131/AGBL5/ENST00000360319/FLNA/ENST00000360415/CRCP_HUMAN/ENST00000360508/C11orf39/ENST00000360581/NPSR1/ENST00000360587/FBXL22/ENST00000360591/ENST00000360658/TLR9/ENST00000360698/MEGF11/ENST00000360870/TTN/ENST00000360941/Q8N7X2…
20533958	-0.193866	27.5366	0.9422		20533958	1.19537	1.20599	1.4357	1.55238	1.14856	1.38776	20533958	ENSG00000252433_x_st	ENSG00000252433	ENSG00000252433	snoRNA	Homo sapiens	chr1:67568328-67568462 (-)	135	ATGCATCTATTTGACAGACCTGGAGTAGTTACTGTCTGCTGCTAAGGTTTCCACTACAGATGCAAGAAAAAAAATATTCTCGAGTTTTCTGTCTGTCTGATTGTGGCCTCTGAGATTGAATAGAGGAATACAGTG	---	---	miRNA-4_0	3-Dec-13	Ensembl			---
20525601	-0.216626	27.5366	0.9192		20525601	8.26445	8.35576	6.77927	8.76108	6.13236	11.2186	20525601	MIMAT0027540_st	MIMAT0027540	hsa-miR-6820-5p	miRNA	Homo sapiens	chr22:38363575-38363593 (+)	19	UGCGGCAGAGCUGGGGUCA	ENST00000405557 // sense // intron // 4 /// ENST00000407936 // sense // intron // 4 /// ENST00000442738 // sense // intron // 4 /// ENST00000443002 // sense // intron // 4 /// ENST00000470701 // sense // intron // 4 /// ENST00000483713 // sense // intron // 4 /// ENST00000484894 // sense // intron // 4 /// ENST00000492213 // sense // intron // 5 /// OTTHUMT00000321570 // sense // intron // 4 /// …	---	miRNA-4_0	3-Dec-13	miRBase			---
20500742	0.319755	16.9397	1.1251		20500742	2.09349	1.45521	2.14213	1.6693	1.3658	2.00998	20500742	MIMAT0000429_st	MIMAT0000429	hsa-miR-137	miRNA	Homo sapiens	chr1:98511647-98511669 (-)	23	UUAUUGCUUAAGAAUACGCGUAG	ENST00000424528 // sense // exon // 3 /// ENST00000602852 // sense // exon // 1 /// ENST00000602984 // sense // exon // 1 /// OTTHUMT00000029437 // sense // exon // 3 /// OTTHUMT00000467512 // sense // exon // 1 /// OTTHUMT00000467513 // sense // exon // 1	hsa-mir-137 // chr1:98511626-98511727 (-) /// hsa-mir-2682 // chr1:98510798-98510907 (-)	miRNA-4_0	3-Dec-13	miRBase	MTI/---/PXN/ENST00000000233/ARF5/ENST00000000442/ESRRA/ENST00000001008/FKBP4/ENST00000005260/BAIAP2L1/ENST00000005340/DVL2/ENST00000005995/PRSS21/ENST00000011691/SS18L2/ENST00000012443/PPP5C/ENST00000013125/MAP4K5/ENST00000013894/ABHD5/ENST00000019019/FTSJ1/ENST00000023064/SLC7A9/ENST00000023939/C20orf43/ENST00000029410/B4GALT7/ENST00000040877/TARBP1/ENST00000046794/LCP2/ENST00000187910/PSG6/ENST…	ENST00000301744/ZNF597/ENST00000301776/ASRGL1/ENST00000301828/ENST00000302313/WDR48/ENST00000302327/ING2/ENST00000302441/DMRT2/ENST00000302814/MCOLN3/ENST00000302826/PGM2/ENST00000303562/FOS/ENST00000303622/MARK3/ENST00000303921/GPR37/ENST00000304330/RPAP1/ENST00000304338/KIAA1622/ENST00000304402/GPR22/ENST00000304621/C18orf17/ENST00000304677/RNASE6/ENST00000304782/TIGD1/ENST00000304800/NM_014187…	ENST00000357896/ENST00000357904/C14orf102/ENST00000358026/SMARCA4/ENST00000358146/ENST00000358206/NP_001073891.1/ENST00000358290/HSD17B11/ENST00000358316/KCNMB2/ENST00000358335/AKT2/ENST00000358367/HNRPLL/ENST00000358413/ENST00000358495/RAD52/ENST00000358617/PRAME/ENST00000358706/GPR1/ENST00000358777/CEACAM19/ENST00000358829/PADI4/ENST00000358954/AASS/ENST00000359033/ENST00000359069/NP_945352.1/E…
20532569	1.29397	1.49762	1.6472		20532569	3.47452	2.23023	2.189	1.77826	1.26259	1.69036	20532569	14qI-4_x_st	14qI-4	14qI-4	CDBox	Homo sapiens	chr14:101402828-101402901 (+)	74	TGGACCAATGATGAGTACCATGGGGTATCTGAAACAGGATTTTTGATTAAACCCATATGCAATTCTGAGGTCCA	---	---	miRNA-4_0	3-Dec-13	snoRNABase			---
20525418	0.857111	5.12213	1.4624		20525418	6.06862	4.34206	3.46531	2.84382	2.36465	4.34206	20525418	MIMAT0027357_st	MIMAT0027357	hsa-miR-6728-5p	miRNA	Homo sapiens	chr1:8926622-8926644 (-)	23	UUGGGAUGGUAGGACCAGAGGGG	ENST00000234590 // sense // intron // 6 /// ENST00000464920 // sense // intron // 3 /// ENST00000497492 // sense // intron // 6 /// OTTHUMT00000004945 // sense // intron // 6 /// OTTHUMT00000004946 // sense // intron // 3 /// OTTHUMT00000004948 // sense // intron // 6	---	miRNA-4_0	3-Dec-13	miRBase			---
20538137	-0.182689	27.5366	0.9425		20538137	2.52183	1.86144	1.86466	2.09542	2.51132	1.98677	20538137	U15A_st	U15A	U15A	CDBox	Homo sapiens	chr11:75111435-75111582 (+)	148	CTTCGATGAAGAGATGATGACGAGTCTGACTTGGGGATGTTCTCTTTGCCCAGGTGGCCTACTCTGTGCTGCGTTCTGTGGCACAGTTTAAAGAGCCCTGGTTGAAGTAATTTCCTAAAGATGACTTAGAGGCATTTGTCTGAGAAGG	---	---	miRNA-4_0	3-Dec-13	snoRNABase			---
20517810	0.587935	12.0536	1.257		20517810	3.48002	2.05521	2.51191	1.69991	2.15483	2.46922	20517810	MIMAT0017981_st	MIMAT0017981	hsa-miR-3605-5p	miRNA	Homo sapiens	chr1:33798050-33798072 (-)	23	UGAGGAUGGAUAGCAAGGAAGCC	ENST00000257118 // sense // exon // 10 /// ENST00000373416 // sense // exon // 10 /// ENST00000373418 // sense // exon // 3 /// ENST00000373422 // sense // exon // 4 /// ENST00000419414 // sense // exon // 11 /// ENST00000431992 // sense // exon // 9 /// ENST00000467894 // sense // exon // 3 /// ENST00000473158 // sense // exon // 3 /// ENST00000485928 // sense // exon // 3 /// ENST00000486897 //…	---	miRNA-4_0	3-Dec-13	miRBase			---
20502124	0.477988	14.9776	1.1225		20502124	225.526	206.422	204.339	179.394	195.848	191.447	20502124	MIMAT0001340_st	MIMAT0001340	hsa-miR-423-3p	miRNA	Homo sapiens	chr17:28444149-28444171 (+)	23	AGCUCGGUCUGAGGCCCCUCAGU	ENST00000247026 // sense // intron // 1 /// ENST00000394826 // sense // intron // 1 /// ENST00000467446 // sense // exon // 1 /// ENST00000475652 // sense // intron // 1 /// ENST00000479218 // sense // intron // 1 /// ENST00000540900 // sense // intron // 2 /// ENST00000577289 // sense // intron // 1 /// ENST00000582938 // antisense // intron // 1 /// ENST00000583301 // sense // intron // 1 /// E…	hsa-mir-423 // chr17:28444097-28444190 (+) /// hsa-mir-3184 // chr17:28444104-28444178 (-)	miRNA-4_0	3-Dec-13	miRBase	MTI/---/URB2/ENST00000004103/TMEM176A/ENST00000005286/TMEM132A/ENST00000005340/DVL2/ENST00000006015/HOXA11/ENST00000007390/C16orf42/ENST00000007969/LRRC23/ENST00000020673/PSD/ENST00000037243/GABARAPL2/ENST00000085068/ISOC2/ENST00000165524/PRLH/ENST00000168977/ITGB1BP3/ENST00000170150/BPIL1/ENST00000170630/IL4R/ENST00000182290/TSPAN32/ENST00000199706/MRPL28/ENST00000200557/ADAM11/ENST00000204604/C…	SPRR1A/ENST00000307180/TSNARE1/ENST00000307358/HTRA3/ENST00000307394/EME2/ENST00000307521/GPR142/ENST00000308018/MRPS12/ENST00000308478/LRRN3/ENST00000308647/ATAD3B/ENST00000308660/MARCH3/ENST00000308696/PSMD1/ENST00000308831/RHOD/ENST00000308906/NP_001007126.1/ENST00000308964/CCDC106/ENST00000309083/PTMS/ENST00000309156/GRB7/ENST00000309577/CHD4/ENST00000309608/FAM86B1/ENST00000309851/GSTM1/ENST…	ENST00000360227/ZNF667/ENST00000360238/CUEDC1/ENST00000360325/ENST00000360379/SPRR2F/ENST00000360396/ENST00000360461/PLEKHG4/ENST00000360469/CDH4/ENST00000360489/ENST00000360606/DNAH2/ENST00000360614/ENST00000360652/ENST00000360668/MAP1LC3A/ENST00000360716/CCDC135/ENST00000360785/Q2M368_HUMAN/ENST00000360900/ENST00000360941/Q8N7X2_HUMAN/ENST00000360986/CPZ/ENST00000361110/PIK3CD/ENST00000361144/N…
20538206	0.643463	9.7279	1.399		20538206	21.214	20.5106	20.1989	7.9618	23.3944	17.2312	20538206	U56_x_st	U56	U56	CDBox	Homo sapiens	chr20:2637270-2637340 (+)	71	CCACAATGATGGCAATATTTTTCGTCAACAGCAGTTCACCTAGTGAGTGTTGAGACTCTGGGTCTGAGTGA	---	---	miRNA-4_0	3-Dec-13	snoRNABase			---
20504273	-0.850356	18.0592	0.7672		20504273	20.0423	23.6962	19.5753	29.6037	22.7732	30.5325	20504273	MIMAT0004792_st	MIMAT0004792	hsa-miR-92b-5p	miRNA	Homo sapiens	chr1:155164987-155165008 (+)	22	AGGGACGGGACGCGGUGCAGUG	---	---	miRNA-4_0	3-Dec-13	miRBase	MTI/---/RNASEK/ENST00000006251/ARHGAP8/ENST00000006750/CD79B/ENST00000024061/SLC45A4/ENST00000045065/PARP3/ENST00000072644/YIPF1/ENST00000084798/CA11/ENST00000155858/TRPM5/ENST00000158526/FAM50A/ENST00000167462/LLGL2/ENST00000170168/REXO1/ENST00000182377/MLSTD1/ENST00000204005/LTBP4/ENST00000204279/YPEL3/ENST00000206544/SLC22A17/ENST00000214869/TMED1/ENST00000215368/EFNA2/ENST00000215574/CDC34/EN…	SMOX/ENST00000306306/REEP4/ENST00000306422/OTP/ENST00000306648/RGS12/ENST00000306670/DNAH6/ENST00000306796/DUS1L/ENST00000306894/SLC1A5/ENST00000307486/NP_079137.1/ENST00000307503/AGXT/ENST00000308022/TMEM134/ENST00000308092/Q96HQ8_HUMAN/ENST00000308110/MUS81/ENST00000308342/NP_689973.2/ENST00000308755/EHBP1L1/ENST00000308893/TAOK2/ENST00000308964/CCDC106/ENST00000309032/BAD/ENST00000309188/NUDT1…	ENST00000359399/C10orf25/ENST00000359561/ENST00000359591/LRP10/ENST00000359623/ENST00000359638/SH3GLB2/ENST00000359652/NUMA1/ENST00000359679/ENST00000359803/MDK/ENST00000359842/RXRG/ENST00000359865/KIAA0802/ENST00000359887/CTAG1B/ENST00000359888/XR_015582.1/ENST00000360254/DISP1/ENST00000360396/CTAG1A/ENST00000360448/SYTL3/ENST00000360483/C9orf86/ENST00000360564/MMP17/ENST00000360568/P4HA2/ENST00…
20538181	0.0981131	16.9397	1.032		20538181	1217.72	994.005	881.339	1050.33	853.394	1082.78	20538181	U43_x_st	U43	U43	CDBox	Homo sapiens	chr22:39715057-39715118 (-)	62	CACAGATGATGAACTTATTGACGGGCGGACAGAAACTGTGTGCTGATTGTCACGTTCTGATT	---	---	miRNA-4_0	3-Dec-13	snoRNABase			---
20534224	0.978293	3.58654	1.2658		20534224	45.7336	43.7292	43.9523	33.2439	34.5474	37.7376	20534224	HBII-142_x_st	HBII-142	HBII-142	CDBox	Homo sapiens	chr3:184043484-184043559 (+)	76	TTCCTCTGATGACTTCCTGTTAGTGCCACGTGTCTGGGCCACTGAGACACCATGATGGAACTGAGGATCTGAGGAA	---	---	miRNA-4_0	3-Dec-13	snoRNABase			---
20500164	-0.344865	27.5366	0.9069		20500164	1561.73	1653.38	1627.73	1530.07	1826.68	2015.85	20500164	MIMAT0000089_st	MIMAT0000089	hsa-miR-31-5p	miRNA	Homo sapiens	chr9:21512157-21512177 (-)	21	AGGCAAGAUGCUGGCAUAGCU	ENST00000304425 // sense // intron // 1 /// OTTHUMT00000051910 // sense // intron // 1	---	miRNA-4_0	3-Dec-13	miRBase	MTI/---/ILF2/ENST00000003302/USP28/ENST00000003607/POLDIP2/ENST00000005386/NP_078880.1/ENST00000006750/CD79B/ENST00000007390/C16orf42/ENST00000007516/NDUFAB1/ENST00000008391/TFAP2D/ENST00000011292/CPA1/ENST00000013125/MAP4K5/ENST00000163059/COASY/ENST00000181092/SP140/ENST00000184772/RRP15/ENST00000188790/FAP/ENST00000194530/ALS2CR2/ENST00000199764/CEACAM6/ENST00000201979/REM1/ENST00000205135/PLE…	SOX14/ENST00000306103/HSPBAP1/ENST00000306238/SCGB1D1/ENST00000306243/CHST14/ENST00000306324/HOXD4/ENST00000306609/CDY1_HUMAN/ENST00000307063/Q8IYR3_HUMAN/ENST00000307221/DNAJB7/ENST00000307236/E2F6/ENST00000307248/Q9P151_HUMAN/ENST00000307431/CNTNAP4/ENST00000307465/CDKL2/ENST00000307719/NAT1/ENST00000307741/THOP1/ENST00000307886/CTSW/ENST00000307959/ARR3/ENST00000308022/TMEM134/ENST00000308074/…	LYRM4/ENST00000356661/MAGEA1/ENST00000356800/SMARCD3/ENST00000356872/FAM113A/ENST00000356928/SLITRK4/ENST00000357309/ENST00000357311/SRPK2/ENST00000357332/ASNA1/ENST00000357344/NP_775949.1/ENST00000357385/ENST00000357450/SMC1B/ENST00000357605/OR51D1/ENST00000358129/ENST00000358167/PLEKHQ1/ENST00000358292/FCRL1/ENST00000358328/RPS6KL1/ENST00000358374/NP_653268.1/ENST00000358410/DNA2L/ENST000003586…
20538150	0.146175	16.9397	1.0507		20538150	1.15638	1.59879	1.5561	1.24375	1.62113	1.23012	20538150	U23_x_st	U23	U23	HAcaBox	Homo sapiens	chr2:232320511-232320647 (-)	137	GTCTTCTCATTGAGCTCCTTTCTGTCTATCAGTGGCAGTTTATGGATTCGCACGAGAAGAAGAGAGAATTCACAGAACTAGCATTATTTTACCTTCTGTCTTTACAGAGGTATATTTAGCTGTATTGTGAGACATTC	---	---	miRNA-4_0	3-Dec-13	snoRNABase			---
20534236	0.904328	4.31352	1.3704		20534236	8.46614	7.19503	6.13355	5.07772	4.3947	6.50628	20534236	HBII-276_st	HBII-276	HBII-276	CDBox	Homo sapiens	chr8:67834709-67834784 (-)	76	ACAATGATGACTTAAATTACTTTTTGCCGTTTACCCAGCTGAGGTTGTCTTTGAAGAAATAATTTTAAGACTGAGA	---	---	miRNA-4_0	3-Dec-13	snoRNABase			---
20532683	0.940821	4.25579	1.3487		20532683	11.5267	10.2602	9.56152	6.29451	8.31809	8.80391	20532683	ACA48_st	ACA48	ACA48	HAcaBox	Homo sapiens	chr17:7478031-7478165 (+)	135	TGTCCCTGACCTGGGTAGAGTGGCATCTGGTTGGTGATGCCCATCTCATATCAGCCAGGGACAAAGCAACTCCTTGTTCATCCCAGCTTGGCTTTTGATCCGTGCCCATGCCTGGTTCATGCCTTGGACACATAG	---	---	miRNA-4_0	3-Dec-13	snoRNABase			---
20525430	-0.825811	18.8347	0.7637		20525430	1.15097	1.56254	1.6425	2.08911	1.86016	1.70664	20525430	MIMAT0027369_st	MIMAT0027369	hsa-miR-6734-5p	miRNA	Homo sapiens	chr1:43830359-43830381 (-)	23	UUGAGGGGAGAAUGAGGUGGAGA	ENST00000372458 // sense // intron // 5 /// ENST00000413844 // sense // intron // 4 /// ENST00000464204 // sense // intron // 5 /// ENST00000465321 // sense // intron // 6 /// ENST00000468865 // sense // intron // 3 /// ENST00000470769 // sense // intron // 5 /// ENST00000470968 // sense // intron // 5 /// ENST00000478481 // sense // intron // 2 /// ENST00000479439 // sense // intron // 5 /// ENS…	---	miRNA-4_0	3-Dec-13	miRBase			---
20500186	0.673112	9.40251	1.2591		20500186	1.53926	1.26346	1.88132	1.08941	1.4357	1.17182	20500186	MIMAT0000099_st	MIMAT0000099	hsa-miR-101-3p	miRNA	Homo sapiens	chr1:65524125-65524145 (-) // chr9:4850345-4850365 (+)	21	UACAGUACUGUGAUAACUGAA	ENST00000362195 // sense // exon // 1 /// ENST00000381728 // sense // intron // 4 /// ENST00000381730 // sense // intron // 4 /// ENST00000381750 // sense // intron // 8 /// ENST00000442869 // sense // intron // 7 /// ENST00000448872 // sense // intron // 4 /// OTTHUMT00000051587 // sense // intron // 8 /// OTTHUMT00000051588 // sense // intron // 4 /// OTTHUMT00000051589 // sense // intron // 7 …	---	miRNA-4_0	3-Dec-13	miRBase	MTI/---/MFSD6/ENST00000002165/FUCA2/ENST00000011619/RANBP9/ENST00000011684/PLEKHG6/ENST00000050961/ZFHX4/ENST00000053867/GRN/ENST00000075322/ENPP2/ENST00000155674/CECR5/ENST00000169551/C18orf55/ENST00000185885/UBE2D1/ENST00000187397/ARP21_HUMAN/ENST00000200676/CETP/ENST00000204113/RGS1/ENST00000215957/MICALL1/ENST00000216127/RASD2/ENST00000216268/ZBED4/ENST00000216371/C14orf138/ENST00000216420/CG…	ENST00000306065/ANKRD27/ENST00000306145/CYHR1/ENST00000306292/Q9UI74_HUMAN/ENST00000306324/HOXD4/ENST00000306716/LOC650332/ENST00000306984/C7orf11/ENST00000307017/USP38/ENST00000307121/CHD7/ENST00000307358/HTRA3/ENST00000307365/DDIT4/ENST00000307437/LOC730606/ENST00000307468/ZIK1/ENST00000307526/CMTM8/ENST00000307529/NM_024687.2/ENST00000307616/C11orf40/ENST00000307750/ZBTB5/ENST00000307805/ULK4/…	KLHDC1/ENST00000359433/LYCAT/ENST00000359579/AKR1B10/ENST00000359679/ENST00000359904/AMZ2_HUMAN/ENST00000359917/DPY19L2P1/ENST00000360156/ENST00000360171/CBWD3/ENST00000360197/Q8NH86_HUMAN/ENST00000360261/ENST00000360284/NR4A1/ENST00000360309/TLE6/ENST00000360439/SIN3A/ENST00000360469/CDH4/ENST00000360476/NMB/ENST00000360525/PIGP/ENST00000360537/PLAGL1/ENST00000360647/SLC12A8/ENST00000360652/ENST…
20504584	1.19329	1.75513	1.597		20504584	3.10914	1.68849	1.89451	1.31352	1.27692	1.4559	20504584	MIMAT0018926_st	MIMAT0018926	hsa-miR-378d	miRNA	Homo sapiens	chr4:5925006-5925025 (-) // chr8:94928307-94928326 (-)	20	ACUGGACUUGGAGUCAGAAA	---	---	miRNA-4_0	3-Dec-13	miRBase			---
20505803	0.300729	16.9397	1.1094		20505803	1.56937	1.17454	1.4357	1.15706	1.06979	1.56589	20505803	MIMAT0004959_st	MIMAT0004959	hsa-miR-216b-5p	miRNA	Homo sapiens	chr2:56227899-56227920 (-)	22	AAAUCUCUGCAGGCAAAUGUGA	ENST00000446139 // sense // intron // 2 /// OTTHUMT00000324929 // sense // intron // 2	---	miRNA-4_0	3-Dec-13	miRBase	MTI/---/CSNK2A1/ENST00000010404/MGST1/ENST00000015926/GRIPAP1/ENST00000044462/PSMA4/ENST00000205402/DLD/ENST00000215793/SF3A1/ENST00000215794/USP18/ENST00000215906/ASPHD2/ENST00000216259/PMM1/ENST00000217244/CSNK2A1P/ENST00000217407/LBP/ENST00000217446/PIGU/ENST00000217926/H2BFWT/ENST00000219400/C16orf61/ENST00000219837/NP_001013009.2/ENST00000220058/MTFMT/ENST00000220659/BRF2/ENST00000220853/TTC…	ENST00000309377/C11orf17/ENST00000309403/OR5B3/ENST00000309470/LOC399940/ENST00000309608/FAM86B1/ENST00000309657/RCE1/ENST00000309874/Q8TCB4_HUMAN/ENST00000310344/A4D2H4_HUMAN/ENST00000310396/NP_079189.3/ENST00000310613/SULT1B1/ENST00000310729/FGFR1/ENST00000310795/ENST00000310847/ANKRD10/ENST00000311011/PLEKHA8/ENST00000311317/KIAA1033/ENST00000311330/CD248/ENST00000311364/RFESD/ENST00000311417/…	ENST00000361897/NOS1AP/ENST00000362077/SLC5A3/ENST00000366548/EXO1/ENST00000366624/M3KL4_HUMAN/ENST00000366848/C1orf67/ENST00000366957/ENST00000366962/ANGEL2/ENST00000367028/HSD11B1/ENST00000367057/ENST00000367109/DYRK3/ENST00000367217/LAX1/ENST00000367255/C6orf98/ENST00000367273/ENST00000367278/ENST00000367381/ATP6V1G3/ENST00000367423/C6orf72/ENST00000367550/NPL/ENST00000367551/ENST00000367572/E…
20533988	0.111971	16.9397	1.0267		20533988	1.32437	1.38128	1.43586	1.40503	1.28916	1.3401	20533988	ENSG00000252557_x_st	ENSG00000252557	ENSG00000252557	snoRNA	Homo sapiens	chr7:148983533-148983604 (-)	72	TGGACCAGTGATCTGAATGTGTTATGAACCAAAGACTGTGATTAATCCAATTCTGTGCAACTGAGTTTCTCA	---	---	miRNA-4_0	3-Dec-13	Ensembl			---
20538126	0.729313	8.47479	1.2768		20538126	2.17979	2.17283	1.70689	1.49402	1.34644	1.93067	20538126	U106_st	U106	U106	CDBox	Homo sapiens	chr20:47895482-47895560 (+)	79	TGTAAATGATGACTTCACTTTTTTCCCCATCAGATCGACAATGCTGACGTCTTATATTTTGCCAGTTAGTTCTGATACA	---	---	miRNA-4_0	3-Dec-13	snoRNABase			---
20518841	1.0146	3.13116	1.9175		20518841	8.56953	3.09191	9.55757	2.75111	2.39019	5.46249	20518841	MIMAT0018983_st	MIMAT0018983	hsa-miR-4461	miRNA	Homo sapiens	chr5:134263774-134263796 (+)	23	GAUUGAGACUAGUAGGGCUAGGC	ENST00000254908 // sense // intron // 2 /// ENST00000454092 // antisense // exon // 1 /// ENST00000504352 // sense // intron // 2 /// ENST00000510013 // sense // intron // 2 /// ENST00000512783 // sense // intron // 2 /// OTTHUMT00000371577 // sense // intron // 2 /// OTTHUMT00000371578 // sense // intron // 2 /// OTTHUMT00000371580 // sense // intron // 2 /// OTTHUMT00000371581 // sense // intro…	---	miRNA-4_0	3-Dec-13	miRBase			---
20538174	1.11548	2.65978	1.4151		20538174	2.53912	1.87057	2.53049	1.62803	1.49572	1.74169	20538174	U38B_x_st	U38B	U38B	CDBox	Homo sapiens	chr1:45244062-45244130 (+)	69	TCTCAGTGATGAAAACTTTGTCCAGTTCTGCTACTGACAGTAAGTGAAGATAAAGTGTGTCTGAGGAGA	---	---	miRNA-4_0	3-Dec-13	snoRNABase			---
20534107	-0.710892	22.0762	0.8585		20534107	1.2328	1.22674	1.26441	1.46041	1.46041	1.41687	20534107	ENSG00000253065_st	ENSG00000253065	ENSG00000253065	snoRNA	Homo sapiens	chr5:167460096-167460210 (-)	115	AGCACTTGTGTTTGCTTTTGTTTGACTTGTGGACAAAGACTTATAGTAGACAGGCACGAAAAAATAAATCCTCTTTTGCAACCCATGAGTTGTTATACATGCAAGAAGGAATATT	---	---	miRNA-4_0	3-Dec-13	Ensembl			---
20534248	1.15992	1.82277	1.4778		20534248	71.4145	79.1738	67.2933	39.188	60.9065	49.3907	20534248	HBII-429_st	HBII-429	HBII-429	CDBox	Homo sapiens	chr6:133137941-133138016 (+)	76	GCTGTACATGATGACAACTGGCTCCCTCTACTGAACTGCCATGAGGAAACTGCCATGTCACCCTTCTGATTACAGC	---	---	miRNA-4_0	3-Dec-13	snoRNABase			---
20523017	-2.31807	0.769613	0.5786		20523017	29.561	29.6552	31.6582	49.774	52.6542	54.6563	20523017	MIMAT0023710_st	MIMAT0023710	hsa-miR-6085	miRNA	Homo sapiens	chr15:62635310-62635328 (+)	19	AAGGGGCUGGGGGAGCACA	---	---	miRNA-4_0	3-Dec-13	miRBase			---
20533693	-0.473021	27.5366	0.8473		20533693	1.45806	1.34008	1.52767	1.30178	1.76198	2.13965	20533693	ENSG00000239055_st	ENSG00000239055	ENSG00000239055	snoRNA	Homo sapiens	chr9:131511637-131511740 (+)	104	ATCCTTTCGTAGTTTATAAGAGTGATGATTAGGTCTTCATGCTCATGTGTGAAATGTGCCTCCCTCAAACCATGTTAGGACGTTGGCATATTGCCCATCTGAAA	---	---	miRNA-4_0	3-Dec-13	Ensembl			---
20518848	-0.838128	18.4555	0.7679		20518848	1.53245	1.68075	1.4357	1.68075	2.41647	2.01102	20518848	MIMAT0018990_st	MIMAT0018990	hsa-miR-548aj-3p	miRNA	Homo sapiens	chr6:132436339-132436359 (-) // chrX:37883165-37883185 (-)	21	UAAAAACUGCAAUUACUUUUA	ENST00000297875 // antisense // intron // 1 /// ENST00000357972 // antisense // intron // 1 /// ENST00000465127 // antisense // intron // 3 /// OTTHUMT00000080883 // antisense // intron // 1 /// OTTHUMT00000363378 // antisense // intron // 3	---	miRNA-4_0	3-Dec-13	miRBase			---
20518801	1.85639	0.266404	1.9438		20518801	38.8323	51.4939	55.639	19.8532	26.4221	28.8774	20518801	MIMAT0018944_st	MIMAT0018944	hsa-miR-4429	miRNA	Homo sapiens	chr2:11680778-11680797 (-)	20	AAAAGCUGGGCUGAGAGGCG	ENST00000263834 // antisense // intron // 1 /// ENST00000381486 // antisense // intron // 1 /// OTTHUMT00000280490 // antisense // intron // 1 /// OTTHUMT00000280491 // antisense // intron // 1	---	miRNA-4_0	3-Dec-13	miRBase			---
20501083	0.952333	3.65257	1.3711		20501083	311.681	354.737	377.17	203.13	261.712	304.303	20501083	MIMAT0000646_st	MIMAT0000646	hsa-miR-155-5p	miRNA	Homo sapiens	chr21:26946295-26946317 (+)	23	UUAAUGCUAAUCGUGAUAGGGGU	ENST00000456917 // sense // exon // 4 /// OTTHUMT00000171187 // sense // exon // 4	---	miRNA-4_0	3-Dec-13	miRBase	MTI/---/ARL6IP5/ENST00000005260/BAIAP2L1/ENST00000010404/MGST1/ENST00000011473/SYPL1/ENST00000013125/MAP4K5/ENST00000015926/GRIPAP1/ENST00000027335/CDH17/ENST00000037502/MYOC/ENST00000042931/BEST2/ENST00000166345/TRIP13/ENST00000184772/RRP15/ENST00000198152/BCORL1/ENST00000200135/ZW10/ENST00000200676/CETP/ENST00000215071/PSMD8/ENST00000215838/TCN2/ENST00000216259/PMM1/ENST00000216471/C14orf174/EN…	PITX2/ENST00000306735/C18orf22/ENST00000306901/CHRNA7/ENST00000307098/SPRR1B/ENST00000307121/CHD7/ENST00000307161/MTNR1A/ENST00000307179/USP8/ENST00000307221/DNAJB7/ENST00000307367/CLCN5/ENST00000307624/ACOT12/ENST00000307844/STARD6/ENST00000307897/ZWILCH/ENST00000307984/RAPGEF6/ENST00000308101/CCDC131/ENST00000308137/Q8N6X9_HUMAN/ENST00000308268/PSMA8/ENST00000308354/PDLIM2/ENST00000308588/SNUPN…	ENST00000360117/ENST00000360204/ZNF681/ENST00000360264/CUTL1/ENST00000360304/MYLK/ENST00000360431/ENST00000360449/CPNE8/ENST00000360465/ZNF528/ENST00000360505/GSTCD/ENST00000360581/NPSR1/ENST00000360870/TTN/ENST00000361105/H2BFS/ENST00000361193/SLC26A11/ENST00000361226/RUSC2/ENST00000361287/ASB12/ENST00000361384/DCLRE1A/ENST00000361462/KIAA0423/ENST00000361487/PAX9/ENST00000361499/KIAA1411/ENST00…
20538193	1.22776	1.75513	1.6205		20538193	52.0466	54.7106	56.496	23.332	36.3823	44.5314	20538193	U49A_st	U49A	U49A	CDBox	Homo sapiens	chr17:16343350-16343420 (+)	71	TGCTCTGATGAAATCACTAATAGGAAGTGCCGTCAGAAGCGATAACTGACGAAGACTACTCCTGTCTGATT	---	---	miRNA-4_0	3-Dec-13	snoRNABase			---
20515607	-2.16352	1.49762	0.5937		20515607	992.123	1062.98	967.978	1610.65	1702.18	1779.03	20515607	MIMAT0015055_st	MIMAT0015055	hsa-miR-3178	miRNA	Homo sapiens	chr16:2581980-2581996 (-)	17	GGGGCGCGGCCGGAUCG	---	---	miRNA-4_0	3-Dec-13	miRBase			---
20534178	-0.260118	27.5366	0.9242		20534178	1.9007	1.8959	1.8959	1.73496	2.02016	2.46922	20534178	ENSG00000266132_x_st	ENSG00000266132	ENSG00000266132	snoRNA	Homo sapiens	chrHSCHR6_MHC_QBL:29549960-29550043 (+)	84	TGGATTGGTGATGAGCAACAATCACCATCTTTCGTTTGAGTCTCATGGCCATGAGACCAACCCCATGCACTGCTCTGAGACCTG	---	---	miRNA-4_0	3-Dec-13	Ensembl			---
20517899	-1.16355	16.997	0.6238		20517899	8.22343	8.74262	10.4776	18.4224	9.97902	16.8838	20517899	MIMAT0018068_st	MIMAT0018068	hsa-miR-3648	miRNA	Homo sapiens	chr21:9825859-9825879 (+)	21	AGCCGCGGGGAUCGCCGAGGG	---	hsa-mir-3648 // chr21:9825832-9826011 (+) /// hsa-mir-3687 // chr21:9826203-9826263 (+)	miRNA-4_0	3-Dec-13	miRBase	MTI	---	FUT11
20532982	0.209623	16.9397	1.1044		20532982	9.38623	16.1695	9.82125	7.53697	15.386	9.54296	20532982	ENSG00000207062_s_st	ENSG00000207062	ENSG00000207062	snoRNA	Homo sapiens	chr7:64530916-64531050 (+)	135	GCATGGCTGAATACTGTGTTCTTTTATCAGTAGTTTACACAGCCAGACACCATGCAAAAGCAGTCTTCCCTTTAGAATGACTGATGGTATGCTAAGGTTTTTCATAGCATATCATTATTAAAGGTGAATACAAAT	---	---	miRNA-4_0	3-Dec-13	Ensembl			---
20538208	1.09931	2.71833	1.3533		20538208	3.75305	3.74979	3.20299	2.60426	2.41353	2.89333	20538208	U58A_x_st	U58A	U58A	CDBox	Homo sapiens	chr18:47017653-47017717 (-)	65	CTGCAGTGATGACTTTCTTAGGACACCTTTGGATTTACCGTGAAAATTAATAAATTCTGAGCAGC	---	---	miRNA-4_0	3-Dec-13	snoRNABase			---
20525677	-0.755012	21.3055	0.8055		20525677	94.3943	79.2674	92.494	118.728	96.3922	115.719	20525677	MIMAT0027616_st	MIMAT0027616	hsa-miR-6858-5p	miRNA	Homo sapiens	chrX:153678668-153678689 (+)	22	GUGAGGAGGGGCUGGCAGGGAC	ENST00000393600 // sense // intron // 12 /// ENST00000464419 // sense // intron // 11 /// OTTHUMT00000081643 // sense // intron // 12 /// OTTHUMT00000081647 // sense // intron // 11	---	miRNA-4_0	3-Dec-13	miRBase			---
20525465	-1.56683	6.78516	0.6343		20525465	47.755	59.9654	61.5596	85.5421	84.4604	95.6005	20525465	MIMAT0027404_st	MIMAT0027404	hsa-miR-6752-5p	miRNA	Homo sapiens	chr11:67257721-67257742 (+)	22	GGGGGGUGUGGAGCCAGGGGGC	ENST00000279146 // sense // intron // 4 /// ENST00000525341 // sense // intron // 2 /// ENST00000528641 // sense // intron // 3 /// OTTHUMT00000395515 // sense // intron // 3 /// OTTHUMT00000395516 // sense // intron // 4 /// OTTHUMT00000395519 // sense // intron // 2	---	miRNA-4_0	3-Dec-13	miRBase			---
20500489	1.12482	2.36515	1.4169		20500489	2.81898	2.49528	2.76533	1.57825	1.92897	2.24619	20500489	MIMAT0000281_st	MIMAT0000281	hsa-miR-224-5p	miRNA	Homo sapiens	chrX:151127103-151127123 (-)	21	CAAGUCACUAGUGGUUCCGUU	ENST00000370325 // sense // intron // 6 /// ENST00000370328 // sense // intron // 6 /// ENST00000393914 // sense // intron // 7 /// ENST00000441219 // sense // intron // 7 /// ENST00000476016 // sense // exon // 3 /// ENST00000486255 // sense // exon // 1 /// OTTHUMT00000060903 // sense // intron // 6 /// OTTHUMT00000060904 // sense // intron // 6 /// OTTHUMT00000060907 // sense // intron // 7 //…	hsa-mir-224 // chrX:151127050-151127130 (-) /// hsa-mir-452 // chrX:151128100-151128184 (-)	miRNA-4_0	3-Dec-13	miRBase	MTI/---/ADNP2/ENST00000006015/HOXA11/ENST00000010132/DYRK4/ENST00000013894/ABHD5/ENST00000014930/HEBP1/ENST00000038176/NSMAF/ENST00000042931/BEST2/ENST00000046967/ADRB1/ENST00000055077/RFC2/ENST00000155674/CECR5/ENST00000169293/MASP1/ENST00000171111/KEAP1/ENST00000175091/LAPTM4A/ENST00000188376/SLC25A3/ENST00000196169/TDRD3/ENST00000196548/ZNF8/ENST00000200383/ACOX3/ENST00000200639/LAMP2/ENST0000…	ZNF403/ENST00000305233/PWWP2/ENST00000305249/TACR1/ENST00000305866/CCDC132/ENST00000305879/FAM112B/ENST00000305901/ONECUT1/ENST00000306082/GNAS/ENST00000306090/ENST00000306120/ENST00000306129/PFTK1/ENST00000306184/UBTD2/ENST00000306247/MLKL/ENST00000306675/ADRA1B/ENST00000306731/C20orf62/ENST00000306862/C5orf34/ENST00000307180/TSNARE1/ENST00000307445/ATP6V0E2/ENST00000307521/GPR142/ENST0000030762…	ENST00000358129/ENST00000358290/HSD17B11/ENST00000358296/ZNF100/ENST00000358303/ENST00000358458/ZNF347/ENST00000358789/KLK10/ENST00000358903/Q9NSI7_HUMAN/ENST00000359003/NCOA6/ENST00000359042/C17orf80/ENST00000359175/C3orf57/ENST00000359192/ENST00000359337/PLXNB2/ENST00000359462/PCBP2/ENST00000359603/ENST00000359634/SLC39A10/ENST00000359637/CFH/ENST00000359734/CLN3/ENST00000359744/KLHL23/ENST0000…
20538162	1.48834	0.808936	1.5185		20538162	54.8638	53.5831	53.5742	33.9664	31.8969	41.5151	20538162	U32A_x_st	U32A	U32A	CDBox	Homo sapiens	chr19:49993225-49993301 (+)	77	GTCAGTGATGAGCAACATTCACCATCTTTCGTTTGAGTCTCACGGCCATGAGATCAACCCCATGCACCGCTCTGAGA	---	---	miRNA-4_0	3-Dec-13	snoRNABase			---
20515634	0.392402	16.9397	1.1387		20515634	1.88901	1.88911	1.33178	1.6297	1.33178	1.48287	20515634	MIMAT0015077_st	MIMAT0015077	hsa-miR-3193	miRNA	Homo sapiens	chr20:30194989-30195010 (+)	22	UCCUGCGUAGGAUCUGAGGAGU	---	---	miRNA-4_0	3-Dec-13	miRBase			---
20501295	0.941899	4.25579	1.4139		20501295	22.3944	25.1385	21.3941	15.9343	12.4016	21.5611	20501295	MIMAT0000762_st	MIMAT0000762	hsa-miR-324-3p	miRNA	Homo sapiens	chr17:7126627-7126646 (-)	20	ACUGCCCCAGGUGCUGCUGG	ENST00000322910 // antisense // intron // 10 /// ENST00000350303 // antisense // intron // 10 /// ENST00000356839 // antisense // intron // 11 /// ENST00000542255 // antisense // intron // 1 /// ENST00000543245 // antisense // intron // 12 /// ENST00000578579 // antisense // intron // 1 /// ENST00000578824 // antisense // intron // 1 /// ENST00000579425 // antisense // intron // 1 /// ENST0000057…	---	miRNA-4_0	3-Dec-13	miRBase	MTI/---/RPS5/ENST00000000233/ARF5/ENST00000005286/TMEM132A/ENST00000006275/TRAPPC6A/ENST00000006658/SPATA20/ENST00000007403/CRLF1/ENST00000007414/OSBPL7/ENST00000007969/LRRC23/ENST00000009120/MMP23A/ENST00000012443/PPP5C/ENST00000019103/SCTR/ENST00000020673/PSD/ENST00000024061/SLC45A4/ENST00000042931/BEST2/ENST00000043402/RTN4R/ENST00000044462/PSMA4/ENST00000072869/ADCK2/ENST00000078429/GNA11/ENS…	C17orf56/ENST00000301008/JPH3/ENST00000301012/MVD/ENST00000301039/NP_689678.1/ENST00000301067/MLL2/ENST00000301141/CYP2A7/ENST00000301194/TTYH1/ENST00000301420/KLK1/ENST00000301458/CD320/ENST00000301701/Q96S02_HUMAN/ENST00000302003/OGG1/ENST00000302228/LGALS9/ENST00000302287/VSTM2/ENST00000302514/C1QTNF4/ENST00000302584/NEUROD2/ENST00000303498/BTD/ENST00000303757/LST1/ENST00000303961/EGLN2/ENST00…	LIMS2/ENST00000355280/ENST00000355300/LINGO1/ENST00000355358/NP_997306.1/ENST00000355368/IL16/ENST00000355518/Q15494_HUMAN/ENST00000355527/DHCR7/ENST00000355674/RSL1D1/ENST00000355852/ENST00000355868/WDR88/ENST00000355970/RAI1/ENST00000356003/WWP2/ENST00000356020/C3orf27/ENST00000356026/ENST00000356055/ENST00000356082/LAMB3/ENST00000356090/NCDN/ENST00000356508/PLD3/ENST00000356533/OPRL1/ENST00000…
20533800	0.842848	5.19012	1.2872		20533800	1.20781	1.4357	1.50472	1.23256	0.969511	1.02384	20533800	ENSG00000251801_st	ENSG00000251801	ENSG00000251801	snoRNA	Homo sapiens	chr2:229452519-229452589 (-)	71	TGAACAATTACAATATTGGATCGCAAACCAAGGATTATGATTAATCCAATTCTTTTGACCTGAGAGTCAAA	---	---	miRNA-4_0	3-Dec-13	Ensembl			---
20538135	1.1024	2.65978	1.5729		20538135	3.55452	3.74236	4.67926	2.1205	2.03915	3.69927	20538135	U14B_st	U14B	U14B	CDBox	Homo sapiens	chr11:17096200-17096291 (-)	92	TCACTATGATGATTGGTTGCCAGACATTCGCAGTTTCCACCAGAAATGTTTTTCCTTATGTTGGCCAGTTCTTCCTTGGATGTCTGAGTGAG	---	---	miRNA-4_0	3-Dec-13	snoRNABase			---
20533315	0.328751	16.9397	1.1161		20533315	3.22825	2.62952	2.14131	2.62952	2.33255	2.13187	20533315	ENSG00000238483_st	ENSG00000238483	ENSG00000238483	snoRNA	Homo sapiens	chr13:46809805-46809908 (-)	104	ATCCTTTAGTAGTTCATAAGCATGATGATTGGCTTTTTATGCTCATGAATAAAATATGCCTCCCTCAAGCCTTTTTATGACATTGGCACATTACCCATCTGACG	---	---	miRNA-4_0	3-Dec-13	Ensembl			---
20518839	0.562347	12.8476	1.1887		20518839	79.226	61.5362	69.7044	58.2368	51.5281	67.4216	20518839	MIMAT0018981_st	MIMAT0018981	hsa-miR-4459	miRNA	Homo sapiens	chr5:53371390-53371411 (-)	22	CCAGGAGGCGGAGGAGGUGGAG	ENST00000502271 // sense // intron // 4 /// ENST00000504924 // sense // intron // 4 /// ENST00000507646 // sense // intron // 4 /// ENST00000510591 // sense // intron // 4 /// OTTHUMT00000368429 // sense // intron // 4 /// OTTHUMT00000368430 // sense // intron // 4 /// OTTHUMT00000368431 // sense // intron // 4 /// OTTHUMT00000368432 // sense // intron // 4	---	miRNA-4_0	3-Dec-13	miRBase			---
20518851	-1.38909	10.679	0.6811		20518851	889.511	916.993	856.087	1395.12	1125.75	1406.89	20518851	MIMAT0018993_st	MIMAT0018993	hsa-miR-4466	miRNA	Homo sapiens	chr6:157100844-157100861 (-)	18	GGGUGCGGGCCGGCGGGG	ENST00000275248 // antisense // intron // 1 /// ENST00000346085 // antisense // intron // 1 /// ENST00000350026 // antisense // intron // 1 /// ENST00000367148 // antisense // intron // 1 /// ENST00000414678 // antisense // intron // 1 /// OTTHUMT00000042827 // antisense // intron // 1 /// OTTHUMT00000042831 // antisense // intron // 1 /// OTTHUMT00000372723 // antisense // intron // 1	---	miRNA-4_0	3-Dec-13	miRBase			---
20503877	1.08729	2.71833	1.7632		20503877	2.3412	6.98965	3.99208	2.1205	2.20194	2.5523	20503877	MIMAT0002872_st	MIMAT0002872	hsa-miR-501-5p	miRNA	Homo sapiens	chrX:49774343-49774364 (+)	22	AAUCCUUUGUCCCUGGGUGAGA	ENST00000376088 // sense // intron // 3 /// ENST00000376091 // sense // intron // 3 /// ENST00000482218 // sense // intron // 3 /// OTTHUMT00000056542 // sense // intron // 3 /// OTTHUMT00000056543 // sense // intron // 3 /// OTTHUMT00000109349 // sense // intron // 3	hsa-mir-188 // chrX:49768109-49768194 (+) /// hsa-mir-362 // chrX:49773572-49773636 (+) /// hsa-mir-500a // chrX:49773039-49773122 (+) /// hsa-mir-501 // chrX:49774330-49774413 (+) /// hsa-mir-502 // chrX:49779206-49779291 (+) /// hsa-mir-532 // chrX:49767754-49767844 (+) /// hsa-mir-660 // chrX:49777849-49777945 (+) /// hsa-mir-500b // chrX:49775280-49775358 (+)	miRNA-4_0	3-Dec-13	miRBase	MTI/---/RPS19/ENST00000003302/USP28/ENST00000007633/ALDH3B1/ENST00000007660/DLX6/ENST00000007699/YBX2/ENST00000007969/LRRC23/ENST00000008180/IL32/ENST00000011989/CYP4F3/ENST00000156109/GPKOW/ENST00000178640/MAP2K5/ENST00000187608/CEACAM21/ENST00000194118/KIAA0141/ENST00000194214/C1orf41/ENST00000199814/RBM22/ENST00000202816/ESF1/ENST00000202831/SLC24A6/ENST00000205061/GLG1/ENST00000211936/ZNF184/…	ENST00000303618/ENST00000303694/CHST11/ENST00000303924/HAS2/ENST00000304076/VAV1/ENST00000304270/SPACA5B/ENST00000304283/ANKS3/ENST00000304477/UTF1/ENST00000304775/DCC/ENST00000305105/ZNHIT1/ENST00000305242/ARMC4/ENST00000305249/TACR1/ENST00000305344/HTR1E/ENST00000305354/TM4SF4/ENST00000305392/PTAFR/ENST00000305807/PIGC/ENST00000305885/FEN1/ENST00000305958/SMOX/ENST00000306585/NM_001039690.2/ENS…	NFE2L2/ENST00000361040/GON4L/ENST00000361056/MEPE/ENST00000361066/GSTM3/ENST00000361113/ZNF627/ENST00000361384/DCLRE1A/ENST00000361405/MTMR11/ENST00000361435/MRPL21/ENST00000361465/PHLDB1/ENST00000361542/Q8IYX2_HUMAN/ENST00000361548/ENST00000361549/NP_009007.2/ENST00000361735/KIAA0859/ENST00000361753/NR_003276.1/ENST00000361989/ENST00000362019/ENST00000366513/C1orf71/ENST00000366534/C1orf101/ENST…
20519570	-0.4529	27.5366	0.8446		20519570	9.17357	7.41371	11.2007	8.47033	11.7587	12.6924	20519570	MIMAT0019849_st	MIMAT0019849	hsa-miR-4728-5p	miRNA	Homo sapiens	chr17:37882749-37882771 (+)	23	UGGGAGGGGAGAGGCAGCAAGCA	ENST00000269571 // sense // intron // 23 /// ENST00000406381 // sense // intron // 25 /// ENST00000445658 // sense // intron // 17 /// ENST00000540147 // sense // intron // 23 /// ENST00000541774 // sense // intron // 23 /// ENST00000578373 // sense // intron // 23 /// ENST00000584450 // sense // intron // 23 /// ENST00000584601 // sense // intron // 27 /// OTTHUMT00000445614 // sense // intron /…	---	miRNA-4_0	3-Dec-13	miRBase			---
20500131	0.0536855	16.9397	1.0163		20500131	3.67907	2.81897	3.08534	2.75607	3.38482	3.26752	20500131	MIMAT0000071_st	MIMAT0000071	hsa-miR-17-3p	miRNA	Homo sapiens	chr13:92002909-92002930 (+)	22	ACUGCAGUGAAGGCACUUGUAG	ENST00000400282 // sense // intron // 3 /// ENST00000581816 // sense // exon // 3 /// ENST00000582141 // sense // exon // 2 /// OTTHUMT00000045448 // sense // intron // 3 /// OTTHUMT00000442497 // sense // exon // 2 /// OTTHUMT00000442498 // sense // exon // 3	hsa-mir-17 // chr13:92002859-92002942 (+) /// hsa-mir-18a // chr13:92003005-92003075 (+) /// hsa-mir-19a // chr13:92003145-92003226 (+) /// hsa-mir-19b-1 // chr13:92003446-92003532 (+) /// hsa-mir-20a // chr13:92003319-92003389 (+) /// hsa-mir-92a-1 // chr13:92003568-92003645 (+)	miRNA-4_0	3-Dec-13	miRBase	MTI/---/STIM1/ENST00000008311/ZNF200/ENST00000009589/RPS20/ENST00000019019/FTSJ1/ENST00000028008/RNASET2/ENST00000072644/YIPF1/ENST00000165524/PRLH/ENST00000168977/ITGB1BP3/ENST00000186436/TMEM131/ENST00000201979/REM1/ENST00000202831/SLC24A6/ENST00000205948/APOH/ENST00000209718/KRT23/ENST00000215071/PSMD8/ENST00000215980/CENPM/ENST00000216064/UNC84B/ENST00000216075/MIOX/ENST00000216122/MCM5/ENST0…	LOC729317/ENST00000309660/PTPN2/ENST00000309777/C1orf91/ENST00000309829/Q9BTX9_HUMAN/ENST00000309922/RG9MTD1/ENST00000310075/EPS8L1/ENST00000310118/PSMD2/ENST00000310146/C18orf30/ENST00000310157/KLK6/ENST00000310543/Q5VZ27_HUMAN/ENST00000310673/SPESP1/ENST00000310725/RAB37/ENST00000311014/ENST00000311242/TANC2/ENST00000311457/REC8/ENST00000311534/ISCA1/ENST00000311652/CTGLF5/ENST00000311917/XR_01…	ENST00000359343/ENST00000359457/Q8WY63_HUMAN/ENST00000359574/LFNG/ENST00000359761/WIPF1/ENST00000359867/CSNK1E/ENST00000359933/YN003_HUMAN/ENST00000359937/ENST00000359967/ENST00000360004/HLA-DRB1/ENST00000360059/GTPBP4/ENST00000360319/FLNA/ENST00000360451/MPZ/ENST00000360538/TOPORS/ENST00000360563/PIK3CD/ENST00000360577/HIST1H3C/ENST00000360666/ATG5/ENST00000360721/OR10S1/ENST00000360724/MGAT4B/E…
20519573	-1.07014	16.997	0.5579		20519573	17.0513	22.7529	9.89684	18.0999	29.1457	41.9116	20519573	MIMAT0019852_st	MIMAT0019852	hsa-miR-4730	miRNA	Homo sapiens	chr17:78393227-78393249 (+)	23	CUGGCGGAGCCCAUUCCAUGCCA	ENST00000323854 // sense // intron // 2 /// ENST00000517295 // sense // intron // 1 /// ENST00000517795 // sense // intron // 1 /// ENST00000518137 // sense // intron // 2 /// ENST00000518644 // sense // intron // 2 /// ENST00000518901 // sense // intron // 1 /// ENST00000518907 // sense // intron // 1 /// ENST00000519117 // sense // intron // 2 /// ENST00000520118 // sense // intron // 2 /// ENS…	---	miRNA-4_0	3-Dec-13	miRBase			---
20534203	-0.225501	27.5366	0.919		20534203	1.03238	1.67489	1.22314	1.16424	1.42075	1.64742	20534203	ENSG00000269023_st	ENSG00000269023	ENSG00000269023	snoRNA	Homo sapiens	chrHG1462_PATCH:114362786-114362914 (-)	129	CAGCATTGTGCAATGGCCTTTGGTTTTTCTTGTAACCAGTTAGGTCTGAAACCAATGCAAAAGAAATTTCCTTTTTCCACGAGAAACATCCCTGCAGTGGGTTGTTCCTATCGACAGGAGGTTACACGT	---	---	miRNA-4_0	3-Dec-13	Ensembl			---
20538180	0.180858	16.9397	1.0622		20538180	1480.73	1197.41	1053.03	1243.37	972.697	1288.06	20538180	U43_st	U43	U43	CDBox	Homo sapiens	chr22:39715057-39715118 (-)	62	CACAGATGATGAACTTATTGACGGGCGGACAGAAACTGTGTGCTGATTGTCACGTTCTGATT	---	---	miRNA-4_0	3-Dec-13	snoRNABase			---
20534184	-0.260118	27.5366	0.9242		20534184	1.9007	1.8959	1.8959	1.73496	2.02016	2.46922	20534184	ENSG00000266672_x_st	ENSG00000266672	ENSG00000266672	snoRNA	Homo sapiens	chrHSCHR6_MHC_COX:29546631-29546714 (+)	84	TGGATTGGTGATGAGCAACAATCACCATCTTTCGTTTGAGTCTCATGGCCATGAGACCAACCCCATGCACTGCTCTGAGACCTG	---	---	miRNA-4_0	3-Dec-13	Ensembl			---
20518815	-1.12364	16.997	0.7003		20518815	4.4231	3.46787	4.04946	5.60304	4.84592	6.66112	20518815	MIMAT0018958_st	MIMAT0018958	hsa-miR-4440	miRNA	Homo sapiens	chr2:239990525-239990546 (-)	22	UGUCGUGGGGCUUGCUGGCUUG	ENST00000345617 // sense // intron // 22 /// ENST00000494800 // sense // intron // 1 /// ENST00000543185 // sense // intron // 16 /// OTTHUMT00000257174 // sense // intron // 22 /// OTTHUMT00000326233 // sense // intron // 1	---	miRNA-4_0	3-Dec-13	miRBase			---
20518933	-1.33651	13.0284	0.6776		20518933	81.154	88.7608	86.2168	126.046	108.343	146.158	20518933	MIMAT0019071_st	MIMAT0019071	hsa-miR-4532	miRNA	Homo sapiens	chr20:56470455-56470471 (+)	17	CCCCGGGGAGCCCGGCG	---	---	miRNA-4_0	3-Dec-13	miRBase			---
20500722	0.255541	16.9397	1.0921		20500722	2.01102	2.6406	2.1205	1.67007	2.50685	2.06504	20500722	MIMAT0004588_st	MIMAT0004588	hsa-miR-27b-5p	miRNA	Homo sapiens	chr9:97847745-97847766 (+)	22	AGAGCUUAGCUGAUUGGUGAAC	ENST00000297979 // sense // intron // 14 /// ENST00000375315 // sense // intron // 15 /// ENST00000428313 // sense // intron // 15 /// ENST00000463372 // sense // intron // 5 /// ENST00000468164 // sense // intron // 4 /// ENST00000471978 // sense // intron // 5 /// ENST00000478473 // sense // intron // 6 /// OTTHUMT00000053196 // sense // intron // 5 /// OTTHUMT00000053197 // sense // intron // …	hsa-mir-24-1 // chr9:97848303-97848370 (+) /// hsa-mir-23b // chr9:97847490-97847586 (+) /// hsa-mir-27b // chr9:97847727-97847823 (+) /// hsa-mir-3074 // chr9:97848296-97848376 (-)	miRNA-4_0	3-Dec-13	miRBase	MTI/---/ZNF264/ENST00000002596/HS3ST1/ENST00000014914/GPRC5A/ENST00000015926/GRIPAP1/ENST00000040663/NP_115661.1/ENST00000058691/HEBP2/ENST00000155674/CECR5/ENST00000156626/ST6GALNAC1/ENST00000157812/PSMC4/ENST00000172853/NEB/ENST00000206380/TMEM101/ENST00000209718/KRT23/ENST00000211314/TMEM14A/ENST00000215479/AMELY/ENST00000215912/PIK3IP1/ENST00000216075/MIOX/ENST00000216187/FOXRED2/ENST00000216…	CENPN/ENST00000305949/MTBP/ENST00000306151/MUC17/ENST00000306602/CXCL10/ENST00000306928/NTSR2/ENST00000307521/GPR142/ENST00000307588/CCDC110/ENST00000308387/CKAP4/ENST00000308543/LGR6/ENST00000308936/ENST00000309579/USMG5/ENST00000309784/IFT80/ENST00000310027/C1orf61/ENST00000310189/CTDSP2/ENST00000310193/CYP7B1/ENST00000310554/TCF25/ENST00000310701/NBPF14/ENST00000310816/MAPK10/ENST00000310999/M…	ENST00000366512/C1orf71/ENST00000366514/TFB2M/ENST00000366531/C1orf101/ENST00000366533/ENST00000366534/ENST00000366652/TRIM67/ENST00000366682/ACTA1/ENST00000366683/ENST00000366684/ENST00000366695/HIST3H2A/ENST00000366706/OBSCN/ENST00000366761/C1orf142/ENST00000366810/MIXL1/ENST00000366841/ENST00000366909/MOSC1/ENST00000366946/KCTD3/ENST00000367003/C1orf97/ENST00000367028/ENST00000367087/FCAMR/ENS…
20504408	0.196828	16.9397	1.0627		20504408	27.1438	27.7021	26.0725	25.4407	21.0622	30.4848	20504408	MIMAT0003322_st	MIMAT0003322	hsa-miR-652-3p	miRNA	Homo sapiens	chrX:109298617-109298637 (+)	21	AAUGGCGCCACUAGGGUUGUG	ENST00000288381 // sense // intron // 2 /// ENST00000372068 // sense // intron // 2 /// ENST00000372072 // sense // intron // 1 /// ENST00000372073 // sense // intron // 2 /// ENST00000471255 // sense // intron // 2 /// OTTHUMT00000057896 // sense // intron // 2 /// OTTHUMT00000057898 // sense // intron // 2 /// OTTHUMT00000057899 // sense // intron // 2	---	miRNA-4_0	3-Dec-13	miRBase	MTI/---/CBS/ENST00000000233/ARF5/ENST00000006750/CD79B/ENST00000008180/IL32/ENST00000022615/VDAC3/ENST00000044462/PSMA4/ENST00000053243/TNFRSF17/ENST00000162749/TNFRSF1A/ENST00000194530/ALS2CR2/ENST00000198801/MOGAT2/ENST00000201979/REM1/ENST00000215591/POLRMT/ENST00000215742/THAP7/ENST00000215909/LGALS1/ENST00000216038/C22orf28/ENST00000216187/FOXRED2/ENST00000216254/ACO2/ENST00000216271/HDAC10/…	ENST00000309466/ENST00000309469/ATG4D/ENST00000309577/CHD4/ENST00000309830/P78389_HUMAN/ENST00000309894/CSHL1/ENST00000309976/MPPE1/ENST00000309988/MAL/ENST00000310038/ENST00000310112/SNCB/ENST00000310473/UCP2/ENST00000310991/TMEM52/ENST00000311014/DNAI2/ENST00000311122/C10orf76/ENST00000311317/KIAA1033/ENST00000311320/RIN1/ENST00000311517/ATG4B/ENST00000311566/C3orf34/ENST00000311663/FAM21D/ENST…	ENST00000360658/TLR9/ENST00000360683/CSNK1G3/ENST00000360702/PARVB/ENST00000360724/MGAT4B/ENST00000360785/Q2M368_HUMAN/ENST00000360806/ENST00000360899/C14orf70/ENST00000360930/LARS/ENST00000360951/ZCWPW1/ENST00000361056/MEPE/ENST00000361114/CBARA1/ENST00000361129/Q6UWI7_HUMAN/ENST00000361234/ENST00000361246/CDC42BPB/ENST00000361317/TCEA2/ENST00000361488/FAM110B/ENST00000361594/MYH7/ENST0000036168…
20519494	-2.33009	0.769613	0.5483		20519494	42.2292	46.4783	44.2457	87.2877	73.5758	82.0425	20519494	MIMAT0027038_st	MIMAT0027038	hsa-miR-1343-5p	miRNA	Homo sapiens	chr11:34963398-34963419 (+)	22	UGGGGAGCGGCCCCCGGGUGGG	ENST00000227868 // sense // intron // 2 /// ENST00000430469 // sense // intron // 2 /// ENST00000448838 // sense // intron // 2 /// ENST00000533262 // sense // intron // 1 /// ENST00000533550 // sense // intron // 2 /// OTTHUMT00000390015 // sense // intron // 2 /// OTTHUMT00000390016 // sense // intron // 2 /// OTTHUMT00000390017 // sense // intron // 2 /// OTTHUMT00000390018 // sense // intron …	---	miRNA-4_0	3-Dec-13	miRBase			---
20517680	0.818826	5.71948	1.3719		20517680	172.732	125.034	160.579	126.042	80.6232	132.165	20517680	MIMAT0016852_st	MIMAT0016852	hsa-miR-4298	miRNA	Homo sapiens	chr11:1880735-1880756 (-)	22	CUGGGACAGGAGGAGGAGGCAG	ENST00000311604 // antisense // intron // 1 /// OTTHUMT00000034045 // antisense // intron // 1	---	miRNA-4_0	3-Dec-13	miRBase			---
20500441	0.396064	16.9397	1.1591		20500441	1.84238	1.15038	1.93917	1.35149	1.29801	1.50455	20500441	MIMAT0004556_st	MIMAT0004556	hsa-miR-10b-3p	miRNA	Homo sapiens	chr2:177015096-177015117 (+)	22	ACAGAUUCGAUUCUAGGGGAAU	ENST00000432796 // sense // intron // 1 /// ENST00000468418 // sense // 3UTR // 1 /// OTTHUMT00000334246 // sense // 3UTR // 1 /// OTTHUMT00000334248 // sense // intron // 1	---	miRNA-4_0	3-Dec-13	miRBase	MTI/---/AMMECR1/ENST00000005226/USH1C/ENST00000006275/TRAPPC6A/ENST00000014761/RWDD2/ENST00000014930/HEBP1/ENST00000020945/SNAI2/ENST00000038176/NSMAF/ENST00000157600/LMCD1/ENST00000161006/PRSS22/ENST00000162330/BCAR1/ENST00000163416/GOLGA5/ENST00000168148/SPP2/ENST00000169551/C18orf55/ENST00000187608/CEACAM21/ENST00000188376/SLC25A3/ENST00000188790/FAP/ENST00000195455/C4orf6/ENST00000198587/IGSF…	ENST00000309680/KRT2/ENST00000309784/IFT80/ENST00000309835/STON1/ENST00000309965/Q9NWC8_HUMAN/ENST00000310075/EPS8L1/ENST00000310865/NM_001080535.1/ENST00000311303/ABCC12/ENST00000311388/ENST00000311762/TRHR/ENST00000311915/NP_689653.3/ENST00000311926/Q2QD04_HUMAN/ENST00000312156/NFE2/ENST00000312202/MCTP1/ENST00000312242/ZNF134/ENST00000312419/POLD4/ENST00000312957/JAM2/ENST00000313342/PDE4DIP/E…	H3F3A/ENST00000366910/MOSC1/ENST00000366913/MOSC2/ENST00000366917/MARK1/ENST00000366969/ENST00000366984/ATF3/ENST00000367003/C1orf97/ENST00000367054/ENST00000367055/ENST00000367074/ENST00000367075/ENST00000367099/IL10/ENST00000367214/ENST00000367246/XR_015754.1/ENST00000367254/ADIPOR1/ENST00000367377/PCMT1/ENST00000367412/F13B/ENST00000367461/ENST00000367503/SHPRH/ENST00000367517/C1orf19/ENST0000…
20519433	-0.995404	17.3045	0.6847		20519433	35.6945	39.2076	38.0734	61.7858	38.7708	69.2964	20519433	MIMAT0019715_st	MIMAT0019715	hsa-miR-4651	miRNA	Homo sapiens	chr7:75544524-75544543 (+)	20	CGGGGUGGGUGAGGUCGGGC	ENST00000394893 // sense // intron // 1 /// ENST00000412521 // sense // 3UTR // 1 /// ENST00000414186 // sense // 3UTR // 1 /// ENST00000419840 // sense // intron // 1 /// ENST00000421059 // sense // 3UTR // 1 /// ENST00000439963 // sense // intron // 1 /// ENST00000448410 // sense // intron // 1 /// ENST00000453773 // sense // intron // 1 /// ENST00000461988 // sense // intron // 1 /// ENST00000…	---	miRNA-4_0	3-Dec-13	miRBase			---
20500137	1.30843	1.39304	1.5616		20500137	90.7179	102.384	98.975	52.2068	56.9423	81.2025	20500137	MIMAT0000074_st	MIMAT0000074	hsa-miR-19b-3p	miRNA	Homo sapiens	chr13:92003499-92003521 (+) // chrX:133303713-133303735 (-)	23	UGUGCAAAUCCAUGCAAAACUGA	ENST00000385077 // sense // exon // 1	hsa-mir-19b-2 // chrX:133303701-133303796 (-) /// hsa-mir-92a-2 // chrX:133303568-133303642 (-) /// hsa-mir-106a // chrX:133304228-133304308 (-) /// hsa-mir-363 // chrX:133303408-133303482 (-) /// hsa-mir-18b // chrX:133304071-133304141 (-) /// hsa-mir-20b // chrX:133303839-133303907 (-)	miRNA-4_0	3-Dec-13	miRBase	MTI/---/RAB21/ENST00000000233/ARF5/ENST00000000412/M6PR/ENST00000004921/CCL18/ENST00000006777/NM_001040457.1/ENST00000010299/FAM76A/ENST00000013894/ABHD5/ENST00000020673/PSD/ENST00000053867/GRN/ENST00000056217/ARHGEF5/ENST00000158166/CAMKK1/ENST00000161006/PRSS22/ENST00000164227/BCL3/ENST00000164640/PDZD4/ENST00000165524/PRLH/ENST00000177648/ALPK1/ENST00000187397/ARP21_HUMAN/ENST00000187836/PSG2/…	WDR51A/ENST00000296517/FBXO8/ENST00000296619/GPR98/ENST00000296800/PRKAA1/ENST00000297145/NP_689769.2/ENST00000297347/THRAP6/ENST00000297532/FASTK/ENST00000297540/RNUXA/ENST00000297661/UBAP1/ENST00000297689/NFIL3/ENST00000298048/MELK/ENST00000298125/WDFY2/ENST00000298307/KLHDC2/ENST00000298428/SEC61A2/ENST00000298566/BCL2L14/ENST00000298717/METTL3/ENST00000299293/FRS2/ENST00000299529/CRABP1/ENST0…	CCRL2/ENST00000357613/TMEM170/ENST00000357878/HMX3/ENST00000357881/RFX4/ENST00000357992/ELK4/ENST00000358078/ACCN4/ENST00000358080/SFMBT1/ENST00000358117/MPPED2/ENST00000358290/HSD17B11/ENST00000358417/PCSK6/ENST00000358484/ARL17P1/ENST00000358665/ENST00000358691/HELZ/ENST00000358808/CLIP1/ENST00000358869/FAM114A1/ENST00000358872/STK33/ENST00000358908/Q9P195_HUMAN/ENST00000359003/NCOA6/ENST000003…
20501249	1.46541	1.06562	1.9077		20501249	4.05972	6.00787	3.40456	2.10583	1.78639	3.17947	20501249	MIMAT0000736_st	MIMAT0000736	hsa-miR-381-3p	miRNA	Homo sapiens	chr14:101512305-101512326 (+)	22	UAUACAAGGGCAAGCUCUCUGU	ENST00000553692 // sense // intron // 1 /// OTTHUMT00000414538 // sense // intron // 1	hsa-mir-134 // chr14:101521024-101521096 (+) /// hsa-mir-376c // chr14:101506027-101506092 (+) /// hsa-mir-376a-1 // chr14:101507119-101507186 (+) /// hsa-mir-381 // chr14:101512257-101512331 (+) /// hsa-mir-382 // chr14:101520643-101520718 (+) /// hsa-mir-376b // chr14:101506773-101506872 (+) /// hsa-mir-485 // chr14:101521756-101521828 (+) /// hsa-mir-487a // chr14:101518783-101518862 (+) /// h…	miRNA-4_0	3-Dec-13	miRBase	/ENST00000002596/HS3ST1/ENST00000006777/NM_001040457.1/ENST00000007516/NDUFAB1/ENST00000008527/CRY1/ENST00000045065/PARP3/ENST00000055335/PPP1R3F/ENST00000156471/AQR/ENST00000160827/KIF22/ENST00000169565/CACNG5/ENST00000184772/RRP15/ENST00000194152/PCDHB4/ENST00000194155/PCDHB2/ENST00000204566/SPG21/ENST00000205143/DLL3/ENST00000209668/ADH1A/ENST00000209884/KLHL20/ENST00000215790/TBC1D10A/ENST000…	LGI3/ENST00000306704/STRA13/ENST00000307139/ENST00000307433/CNBP/ENST00000307971/WFDC5/ENST00000308078/TBCD3_HUMAN/ENST00000308101/CCDC131/ENST00000308128/DSG4/ENST00000308137/Q8N6X9_HUMAN/ENST00000308511/KIAA1967/ENST00000309038/OR13A1/ENST00000309577/CHD4/ENST00000309771/NP_079466.2/ENST00000309950/NP_001017920.1/ENST00000310038/ENST00000310356/ANKHD1/ENST00000310392/C1orf156/ENST00000310571/WD…	TPTE/ENST00000359747/ENST00000359871/ENST00000359982/SIGLEC6/ENST00000359996/ENST00000360134/ENST00000360264/CUTL1/ENST00000360290/C6orf204/ENST00000360332/MAPK8/ENST00000360382/ACN9/ENST00000360742/C8orf41/ENST00000360839/ENST00000360934/XR_017846.1/ENST00000360947/ZNF219/ENST00000361024/DENND4C/ENST00000361078/PUM2/ENST00000361299/LOC645231/ENST00000361306/EGFL6/ENST00000361328/ENST00000361329/…
20504572	0.540139	13.4978	1.2133		20504572	15.7277	18.344	14.5692	16.038	10.0713	14.5692	20504572	MIMAT0005797_st	MIMAT0005797	hsa-miR-1301-3p	miRNA	Homo sapiens	chr2:25551520-25551543 (-)	24	UUGCAGCUGCCUGGGAGUGACUUC	ENST00000264709 // sense // intron // 1 /// ENST00000321117 // sense // intron // 1 /// ENST00000380756 // sense // intron // 1 /// ENST00000406659 // sense // intron // 1 /// OTTHUMT00000211587 // sense // intron // 1 /// OTTHUMT00000324946 // sense // intron // 1 /// OTTHUMT00000325147 // sense // intron // 1 /// OTTHUMT00000325148 // sense // intron // 1	---	miRNA-4_0	3-Dec-13	miRBase	MTI	---	HIF1AN
20529794	-0.371542	27.5366	0.9063		20529794	1.24956	1.38144	1.50713	1.4357	1.50713	1.61522	20529794	MIMAT0031011_st	MIMAT0031011	hsa-miR-8084	miRNA	Homo sapiens	chr8:94041989-94042011 (+)	23	GAAUACUAAGUAAAAAAUCAGUA	---	---	miRNA-4_0	3-Dec-13	miRBase			---
20500731	-0.712496	22.0762	0.7302		20500731	8.83933	10.2301	13.2209	10.7137	21.7308	13.1912	20500731	MIMAT0004592_st	MIMAT0004592	hsa-miR-125b-1-3p	miRNA	Homo sapiens	chr11:121970477-121970498 (-)	22	ACGGGUUAGGCUCUUGGGAGCU	ENST00000524376 // sense // intron // 1 /// ENST00000528986 // sense // intron // 1 /// ENST00000529823 // sense // intron // 1 /// ENST00000530955 // sense // intron // 1 /// ENST00000531071 // sense // intron // 2 /// ENST00000531381 // sense // intron // 1 /// ENST00000532315 // sense // intron // 1 /// ENST00000532319 // sense // intron // 1 /// ENST00000532890 // sense // intron // 2 /// ENS…	---	miRNA-4_0	3-Dec-13	miRBase	/ENST00000005284/CACNG3/ENST00000007510/SNX26/ENST00000007969/LRRC23/ENST00000008180/IL32/ENST00000035307/CHGUT_HUMAN/ENST00000078445/CREB3L3/ENST00000162044/TMEM161A/ENST00000164227/BCL3/ENST00000182065/CUL1/ENST00000203407/UQCRC1/ENST00000204279/YPEL3/ENST00000205135/PLEKHG2/ENST00000206513/CEBPE/ENST00000215781/OSM/ENST00000215912/PIK3IP1/ENST00000216085/RHBDD3/ENST00000216951/GSS/ENST00000217…	SIP1/ENST00000308342/NP_689973.2/ENST00000308475/DUSP13/ENST00000308547/PHC3/ENST00000308710/ENST00000308982/ACAD9/ENST00000309106/MRGPRD/ENST00000309168/C10orf110/ENST00000309241/PPARGC1B/ENST00000309660/PTPN2/ENST00000310331/ENST00000310701/NBPF14/ENST00000310958/CCPG1/ENST00000310981/SFT2D3/ENST00000311008/LAT/ENST00000311083/CSRP2/ENST00000311151/DPYSL2/ENST00000311269/RNF190/ENST00000311417/…	EFCAB2/ENST00000366552/WDR64/ENST00000366567/FMN2/ENST00000366583/LGALS8/ENST00000366670/ENST00000366713/C1orf148/ENST00000367029/G0S2/ENST00000367126/AVPR1B/ENST00000367131/Q6ZVH8_HUMAN/ENST00000367151/LEMD1/ENST00000367153/ENST00000367180/MDM4/ENST00000367674/TNR/ENST00000367811/NME7/ENST00000367835/ENST00000367836/ENST00000367838/ENST00000367992/FCER1G/ENST00000368019/USF1/ENST00000368124/DARC…
20533534	0.549362	13.0284	1.2335		20533534	2.45958	1.4357	1.42611	1.42611	1.35794	1.3857	20533534	ENSG00000238807_x_st	ENSG00000238807	ENSG00000238807	snoRNA	Homo sapiens	chr17:4017902-4018004 (+)	103	ATCCTTTTGTAGTTCATCAGTGTCATGAGTGGGTTTTCACGCACATGTGTCAAATATGCCTCCCTCAAACTGTTACGTCATTGGCATATTACCTGACGTGAAG	---	---	miRNA-4_0	3-Dec-13	Ensembl			---
20506901	0.214484	16.9397	1.0574		20506901	94.4683	95.061	102.058	101.295	91.0611	84.0379	20506901	MIMAT0005951_st	MIMAT0005951	hsa-miR-1307-3p	miRNA	Homo sapiens	chr10:105154058-105154079 (-)	22	ACUCGGCGUGGCGUCGGUCGUG	ENST00000309579 // sense // intron // 1 /// ENST00000337003 // sense // 5UTR // 2 /// ENST00000369811 // sense // intron // 1 /// ENST00000369815 // sense // intron // 2 /// ENST00000369825 // sense // 5UTR // 2 /// OTTHUMT00000050139 // sense // intron // 2 /// OTTHUMT00000050140 // sense // intron // 1 /// OTTHUMT00000050141 // sense // 5UTR // 2 /// OTTHUMT00000050142 // sense // 5UTR // 2 ///…	---	miRNA-4_0	3-Dec-13	miRBase	MTI	---	RPS28
20501158	0.239198	16.9397	1.0746		20501158	41.483	43.2643	44.4169	43.6455	32.9404	44.6835	20501158	MIMAT0004672_st	MIMAT0004672	hsa-miR-106b-3p	miRNA	Homo sapiens	chr7:99691625-99691646 (-)	22	CCGCACUGUGGGUACUUGCUGC	ENST00000303887 // sense // intron // 13 /// ENST00000343023 // sense // intron // 8 /// ENST00000354230 // sense // intron // 12 /// ENST00000485286 // sense // intron // 12 /// ENST00000489841 // sense // intron // 12 /// ENST00000491245 // sense // intron // 4 /// ENST00000493352 // sense // intron // 2 /// OTTHUMT00000336534 // sense // intron // 13 /// OTTHUMT00000336598 // sense // intron /…	hsa-mir-25 // chr7:99691183-99691266 (-) /// hsa-mir-93 // chr7:99691391-99691470 (-) /// hsa-mir-106b // chr7:99691616-99691697 (-)	miRNA-4_0	3-Dec-13	miRBase	MTI/---/PRDM2/ENST00000004921/CCL18/ENST00000011619/RANBP9/ENST00000014761/RWDD2/ENST00000054650/THAP3/ENST00000054668/UTS2/ENST00000155674/CECR5/ENST00000158526/FAM50A/ENST00000171000/RAPGEF3/ENST00000193029/RAGE/ENST00000196548/ZNF8/ENST00000200691/MT3/ENST00000205055/NP_060460.3/ENST00000206380/TMEM101/ENST00000215780/GSTT2/ENST00000215790/TBC1D10A/ENST00000215838/TCN2/ENST00000216036/RTDR1/EN…	C1orf65/ENST00000314878/SLITRK1/ENST00000314915/BDNF/ENST00000314984/Q8NH35_HUMAN/ENST00000315087/ST8SIA5/ENST00000315563/RRP12/ENST00000315714/APR2_HUMAN/ENST00000315908/CARD9/ENST00000315959/C10orf31/ENST00000315985/PPP2R2A/ENST00000316131/ENST00000316361/KCNA2/ENST00000316562/PANK2/ENST00000316763/VRK3/ENST00000316782/SERPINB6/ENST00000316997/NP_001073973.1/ENST00000317633/SERF1_HUMAN/ENST0000…	ENST00000362020/ENST00000362091/FBXO18/ENST00000366500/ZNF669/ENST00000366501/ENST00000366519/Q6ZUZ0_HUMAN/ENST00000366655/ARV1/ENST00000366846/Q9UI51_HUMAN/ENST00000366861/RNASET2/ENST00000366875/ENST00000367026/TRAF3IP3/ENST00000367049/ENST00000367095/IL24/ENST00000367126/AVPR1B/ENST00000367255/C6orf98/ENST00000367278/ENST00000367450/UCHL5/ENST00000367451/ENST00000367462/FAM5C/ENST00000367516/C…
20534311	0.91701	4.31352	1.2781		20534311	1.85799	1.77974	1.55814	1.40475	1.2461	1.40997	20534311	HBII-85-19_x_st	HBII-85-19	HBII-85-19	CDBox	Homo sapiens	chr15:25331673-25331766 (+)	94	TGGATCGATGATGACTTCCATATATACATTCCTTGGAAAGCTGAACAAAATGAGTGAAAACTCTATACCGTCATCCTCGTCGAACTGAGGTCCA	---	---	miRNA-4_0	3-Dec-13	snoRNABase			---
20500476	-1.14581	16.997	0.6164		20500476	3.48002	5.92368	6.57469	7.11591	8.08144	10.0635	20500476	MIMAT0022844_st	MIMAT0022844	hsa-miR-216a-3p	miRNA	Homo sapiens	chr2:56216116-56216137 (-)	22	UCACAGUGGUCUCUGGGAUUAU	ENST00000446139 // sense // intron // 2 /// OTTHUMT00000324929 // sense // intron // 2	hsa-mir-216a // chr2:56216085-56216194 (-) /// hsa-mir-217 // chr2:56210102-56210211 (-)	miRNA-4_0	3-Dec-13	miRBase			---
20538259	-0.0363466	27.5366	0.9905		20538259	34.3616	32.3944	28.4548	33.4396	30.4462	32.0145	20538259	U83B_st	U83B	U83B	CDBox	Homo sapiens	chr22:39709824-39709916 (-)	93	GCTGTTCAGTGATGAGGCCTGGAATGTGCGCTGGGCACAGCGCCCGAGACAGACTGCGGAACCGTTCCTTGTTGCCTTCCTTCTGAGAACAGC	---	---	miRNA-4_0	3-Dec-13	snoRNABase			---
20515562	-0.204621	27.5366	0.9356		20515562	1.96725	1.69852	1.4357	1.61877	1.69852	2.13012	20515562	MIMAT0015021_st	MIMAT0015021	hsa-miR-3148	miRNA	Homo sapiens	chr8:29814834-29814855 (-)	22	UGGAAAAAACUGGUGUGUGCUU	---	---	miRNA-4_0	3-Dec-13	miRBase			---
20532621	0.688685	8.87608	1.2303		20532621	2.37846	1.99483	1.78863	1.78863	1.48642	1.71411	20532621	ACA13_st	ACA13	ACA13	HAcaBox	Homo sapiens	chr5:111497182-111497314 (+)	133	AGCCTTTGTGTTGCCCATTCACTTTGGAAACTAGTGAATGTGGTGTCAAAAAAGGCGTAAATTAAACGCTTTGCAGCCTTTTCCTGCCCTTAAATTTGATACCTTTGGTGTAGGAGCTGCATAAGTAACAGTT	---	---	miRNA-4_0	3-Dec-13	snoRNABase			---
20538277	-0.192323	27.5366	0.9257		20538277	1.73226	1.09988	1.20703	1.58045	1.0702	1.71425	20538277	U96b_x_st	U96b	U96b	CDBox	Homo sapiens	chrX:109468217-109468288 (-)	72	CCTGGTGATGACAGACGACATTGTCAGCCAATCCCCATGTGGTAGTGAGGACATGTCCTGCAGTTCTGAAGG	---	---	miRNA-4_0	3-Dec-13	snoRNABase			---
20500440	1.33052	1.25225	1.6346		20500440	25.8944	25.7277	20.2277	14.668	11.2332	18.7277	20500440	MIMAT0000254_st	MIMAT0000254	hsa-miR-10b-5p	miRNA	Homo sapiens	chr2:177015057-177015079 (+)	23	UACCCUGUAGAACCGAAUUUGUG	ENST00000432796 // sense // intron // 1 /// ENST00000468418 // sense // 3UTR // 1 /// OTTHUMT00000334246 // sense // 3UTR // 1 /// OTTHUMT00000334248 // sense // intron // 1	---	miRNA-4_0	3-Dec-13	miRBase	MTI/---/NUFIP2/ENST00000005198/MAP3K9/ENST00000006658/SPATA20/ENST00000009589/RPS20/ENST00000011691/SS18L2/ENST00000020673/PSD/ENST00000043402/RTN4R/ENST00000055335/PPP1R3F/ENST00000159087/TMEM16H/ENST00000162330/BCAR1/ENST00000164640/PDZD4/ENST00000171887/TNS1/ENST00000201031/TFAP2C/ENST00000202967/SIRT4/ENST00000209875/CBX5/ENST00000214869/TMED1/ENST00000215061/OCEL1/ENST00000215770/ENST0000021…	ENST00000307169/INSM2/ENST00000307741/THOP1/ENST00000308018/MRPS12/ENST00000308027/SLC16A13/ENST00000308461/HLA-DPB1/ENST00000308508/CSPG4/ENST00000308547/PHC3/ENST00000308768/KCTD13/ENST00000308941/PHYHD1/ENST00000309263/SCUBE2/ENST00000309285/XCR1/ENST00000309422/VEGFB/ENST00000310102/RL17_HUMAN/ENST00000310193/CYP7B1/ENST00000310981/SFT2D3/ENST00000311128/FAM116A/ENST00000311224/CD84/ENST00000…	ENST00000361971/PLXNB3/ENST00000362050/CSAG1/ENST00000365711/Q6ZVY8_HUMAN/ENST00000366479/OR2L2/ENST00000366687/C1orf96/ENST00000366695/HIST3H2A/ENST00000366709/ENST00000366820/LEFTY2/ENST00000366917/MARK1/ENST00000367091/FAIM3/ENST00000367099/IL10/ENST00000367179/MDM4/ENST00000367182/ENST00000367197/ETNK2/ENST00000367242/TMEM183B/ENST00000367440/GLRX2/ENST00000367630/VTA1/ENST00000367806/C1orf11…
20509237	-1.1051	16.997	0.6905		20509237	551.792	624.08	561.624	976.409	648.528	927.823	20509237	MIMAT0007892_st	MIMAT0007892	hsa-miR-1915-3p	miRNA	Homo sapiens	chr10:21785505-21785524 (-)	20	CCCCAGGGCGACGCGGCGGG	ENST00000377113 // sense // intron // 1 /// OTTHUMT00000047130 // sense // intron // 1	---	miRNA-4_0	3-Dec-13	miRBase	MTI	---	HIST2H3A
20532675	1.2698	1.67072	1.4795		20532675	95.8824	103.894	89.0976	53.4349	70.4126	72.8395	20532675	ACA44_s_st	ACA44	ACA44	HAcaBox	Homo sapiens	chr1:28906893-28907024 (-)	132	CAGCATGTTTCCAAGGGCTGTGGCTGGTCATAGCCATGGGATCTCCAACTGCATGCAAGAGCAACCTGGAAAGACTTTGACAGCGCAGGTCAGTACAATACCTGCAAGCTGCCACTCAGCTTTCCTATAATG	---	---	miRNA-4_0	3-Dec-13	snoRNABase			---
20504591	0.651774	9.7279	1.1811		20504591	2.73355	2.39546	2.52764	2.1205	2.03834	2.32404	20504591	MIMAT0026641_st	MIMAT0026641	hsa-miR-1298-3p	miRNA	Homo sapiens	chrX:113949721-113949741 (+)	21	CAUCUGGGCAACUGACUGAAC	ENST00000276198 // sense // intron // 2 /// ENST00000371950 // sense // intron // 2 /// ENST00000371951 // sense // intron // 2 /// OTTHUMT00000057961 // sense // intron // 2 /// OTTHUMT00000057962 // sense // intron // 2 /// OTTHUMT00000057963 // sense // intron // 2	---	miRNA-4_0	3-Dec-13	miRBase			---
20500119	1.73795	0.266404	1.8662		20500119	677.411	726.056	785.869	291.057	421.357	484.931	20500119	MIMAT0000065_st	MIMAT0000065	hsa-let-7d-5p	miRNA	Homo sapiens	chr9:96941123-96941144 (+)	22	AGAGGUAGUAGGUUGCAUAGUU	ENST00000416309 // antisense // intron // 3 /// ENST00000602602 // antisense // intron // 2 /// ENST00000602703 // sense // intron // 1 /// OTTHUMT00000053172 // antisense // intron // 3 /// OTTHUMT00000467607 // antisense // intron // 2 /// OTTHUMT00000467752 // sense // intron // 1	hsa-let-7a-1 // chr9:96938239-96938318 (+) /// hsa-let-7d // chr9:96941116-96941202 (+) /// hsa-let-7f-1 // chr9:96938629-96938715 (+)	miRNA-4_0	3-Dec-13	miRBase	MTI/---/UTP6/ENST00000007390/C16orf42/ENST00000007699/YBX2/ENST00000011684/PLEKHG6/ENST00000035307/CHGUT_HUMAN/ENST00000038176/NSMAF/ENST00000042931/BEST2/ENST00000045083/C20orf175/ENST00000046794/LCP2/ENST00000156109/GPKOW/ENST00000157600/LMCD1/ENST00000161006/PRSS22/ENST00000162044/TMEM161A/ENST00000167462/LLGL2/ENST00000181092/SP140/ENST00000188312/ACTR6/ENST00000196489/ZNF416/ENST00000203556/…	NINJ2/ENST00000305218/STIP1/ENST00000305326/TTLL6/ENST00000305344/HTR1E/ENST00000305481/USP47/ENST00000305575/GATM/ENST00000305934/UBE2E4P/ENST00000305949/MTBP/ENST00000305958/SMOX/ENST00000305988/ADRB2/ENST00000306125/QARS/ENST00000306368/NP_057578.1/ENST00000306562/ZNF672/ENST00000306682/RASL2_HUMAN/ENST00000306730/AVEN/ENST00000306735/C18orf22/ENST00000307114/GTPBP2/ENST00000307632/OR52K1/ENST…	ENST00000359659/ENST00000359679/ENST00000359702/Q9UNM4_HUMAN/ENST00000359758/SPAG11B/ENST00000359874/SPINK5/ENST00000359893/Q3LIC9_HUMAN/ENST00000360221/AARSD1/ENST00000360289/ENST00000360429/PHLPPL/ENST00000360467/COL4A2/ENST00000360510/BBS1/ENST00000360543/DTX2/ENST00000360702/PARVB/ENST00000360742/C8orf41/ENST00000360961/BRP44L/ENST00000361010/CALCA/ENST00000361127/LRIG2/ENST00000361141/CMTM1/…
20532636	-0.221477	27.5366	0.8554		20532636	2.93163	4.1201	5.24267	2.16112	11.1206	4.21038	20532636	ACA24_s_st	ACA24	ACA24	HAcaBox	Homo sapiens	chr4:119200345-119200475 (+)	131	CTCCATGTATCTTTGGGACCTGTCAGCCGTGGCAGTCTCCCTTCCTAGCCATGGAAGAGCATATCCTTGTTTATTGGCAAAGCTGTCACCATTTAATTGGTATCAGATTCTGACTTGCACAAGTAACATTC	---	---	miRNA-4_0	3-Dec-13	snoRNABase			---
20517821	-0.626792	24.2974	0.7038		20517821	206.826	73.7406	116.3	138.864	142.637	256.884	20517821	MIMAT0017991_st	MIMAT0017991	hsa-miR-3613-3p	miRNA	Homo sapiens	chr13:50570562-50570585 (-)	24	ACAAAAAAAAAAGCCCAACCCUUC	ENST00000442421 // antisense // intron // 1 /// OTTHUMT00000044949 // antisense // intron // 1	---	miRNA-4_0	3-Dec-13	miRBase			---
20504396	-1.67231	5.76286	0.5339		20504396	1.8717	1.70507	1.50247	2.31134	3.41652	3.98882	20504396	MIMAT0020924_st	MIMAT0020924	hsa-miR-642a-3p	miRNA	Homo sapiens	chr19:46178236-46178257 (+)	22	AGACACAUUUGGAGAGGGAACC	ENST00000263281 // sense // intron // 7 /// ENST00000304207 // sense // intron // 6 /// ENST00000585889 // sense // intron // 7 /// ENST00000588816 // sense // intron // 2 /// ENST00000590918 // sense // intron // 7 /// OTTHUMT00000459640 // sense // intron // 7 /// OTTHUMT00000459641 // sense // intron // 7 /// OTTHUMT00000459642 // sense // intron // 6 /// OTTHUMT00000459643 // sense // intron …	hsa-mir-642a // chr19:46178186-46178282 (+) /// hsa-mir-642b // chr19:46178190-46178266 (-)	miRNA-4_0	3-Dec-13	miRBase			---
20525513	-0.0369062	27.5366	0.9842		20525513	1.51583	2.48653	1.33041	1.34458	1.91395	2.04388	20525513	MIMAT0027452_st	MIMAT0027452	hsa-miR-6776-5p	miRNA	Homo sapiens	chr17:2596190-2596208 (-)	19	UCUGGGUGCAGUGGGGGUU	ENST00000435359 // sense // intron // 19 /// ENST00000538975 // sense // intron // 18 /// ENST00000570628 // sense // intron // 19 /// ENST00000572014 // sense // intron // 2 /// ENST00000574210 // sense // intron // 3 /// ENST00000574426 // sense // intron // 18 /// ENST00000575014 // sense // intron // 17 /// OTTHUMT00000437807 // sense // intron // 19 /// OTTHUMT00000437809 // sense // intron …	---	miRNA-4_0	3-Dec-13	miRBase			---
20500114	0.0110439	16.9397	1.0047		20500114	2.03179	1.75287	1.10899	1.21845	1.63795	1.95108	20500114	MIMAT0010195_st	MIMAT0010195	hsa-let-7a-2-3p	miRNA	Homo sapiens	chr11:122017231-122017252 (-)	22	CUGUACAGCCUCCUAGCUUUCC	ENST00000362105 // sense // exon // 1	hsa-let-7a-2 // chr11:122017230-122017301 (-) /// hsa-mir-100 // chr11:122022937-122023016 (-)	miRNA-4_0	3-Dec-13	miRBase			---
20532599	1.55847	0.808936	1.5936		20532599	60.9273	58.0346	47.5867	33.8687	31.4889	38.9856	20532599	14qII-26_x_st	14qII-26	14qII-26	CDBox	Homo sapiens	chr14:101453383-101453453 (+)	71	TGGATCGATGATGAGCACTGGTGGAGTATGAGTCACATACGATGAATACGTGTCTGGAACTCTGAGGTCCA	---	---	miRNA-4_0	3-Dec-13	snoRNABase			---
20525535	-0.54042	27.0657	0.8317		20525535	8.92184	13.2951	12.8944	13.8888	12.5349	15.2735	20525535	MIMAT0027474_st	MIMAT0027474	hsa-miR-6787-5p	miRNA	Homo sapiens	chr17:80194549-80194570 (+)	22	UGGCGGGGGUAGAGCUGGCUGC	ENST00000392339 // sense // intron // 2 /// ENST00000392341 // sense // intron // 2 /// ENST00000577650 // sense // intron // 3 /// ENST00000578522 // sense // intron // 2 /// ENST00000578574 // sense // exon // 2 /// ENST00000578684 // sense // intron // 2 /// ENST00000578810 // sense // exon // 1 /// ENST00000579572 // sense // intron // 2 /// ENST00000580098 // sense // intron // 2 /// ENST000…	---	miRNA-4_0	3-Dec-13	miRBase			---
20525394	-1.1709	16.997	0.6607		20525394	32.667	41.0611	42.2277	48.8944	53.5958	74.9496	20525394	MIMAT0025854_st	MIMAT0025854	hsa-miR-6722-3p	miRNA	Homo sapiens	chr9:139641355-139641376 (-)	22	UGCAGGGGUCGGGUGGGCCAGG	ENST00000341206 // sense // intron // 2 /// ENST00000435202 // sense // intron // 2 /// OTTHUMT00000055104 // sense // intron // 2 /// OTTHUMT00000055107 // sense // intron // 2	---	miRNA-4_0	3-Dec-13	miRBase			---
20538109	1.28979	1.49762	1.6399		20538109	16.5712	13.1825	20.8442	8.11712	10.1258	12.5611	20538109	SNORD119_st	SNORD119	SNORD119	CDBox	Homo sapiens	chr20:2443605-2443686 (-)	82	GCTGGATTAATGATGAGATATAACCTTGACTGAAGCTGATGATGAGTTTGTATAATTAAGCAGGATTACTCTGAGATCCAGC	---	---	miRNA-4_0	3-Dec-13	snoRNABase			---
20533921	-0.591402	25.2423	0.7261		20533921	5.15094	4.45963	4.58209	12.1368	3.80821	5.94924	20533921	ENSG00000252277_st	ENSG00000252277	ENSG00000252277	snoRNA	Homo sapiens	chr15:25353415-25353499 (+)	85	GGATTGACGATGACTTTAAAAAAAAAAAATCTCATTGAAATCTGAAAAAAATGAGTGACCAAACCACTTCTGTGAGCTGAGGTCC	---	---	miRNA-4_0	3-Dec-13	Ensembl			---
20503907	2.67215	0	1.9464		20503907	95.3944	100.53	91.3594	47.3261	47.1685	53.2277	20503907	MIMAT0002888_st	MIMAT0002888	hsa-miR-532-5p	miRNA	Homo sapiens	chrX:49767773-49767794 (+)	22	CAUGCCUUGAGUGUAGGACCGU	ENST00000376088 // sense // intron // 3 /// ENST00000376091 // sense // intron // 3 /// ENST00000482218 // sense // intron // 3 /// OTTHUMT00000056542 // sense // intron // 3 /// OTTHUMT00000056543 // sense // intron // 3 /// OTTHUMT00000109349 // sense // intron // 3	hsa-mir-188 // chrX:49768109-49768194 (+) /// hsa-mir-362 // chrX:49773572-49773636 (+) /// hsa-mir-500a // chrX:49773039-49773122 (+) /// hsa-mir-501 // chrX:49774330-49774413 (+) /// hsa-mir-532 // chrX:49767754-49767844 (+) /// hsa-mir-500b // chrX:49775280-49775358 (+)	miRNA-4_0	3-Dec-13	miRBase	MTI/---/CPNE1/ENST00000002596/HS3ST1/ENST00000004921/CCL18/ENST00000005905/KIAA0100/ENST00000008952/E2F2/ENST00000010132/DYRK4/ENST00000014930/HEBP1/ENST00000015926/GRIPAP1/ENST00000022615/VDAC3/ENST00000037502/MYOC/ENST00000061240/TLL1/ENST00000078527/PIGV/ENST00000095634/ZNF275/ENST00000155674/CECR5/ENST00000156109/GPKOW/ENST00000161006/PRSS22/ENST00000170564/GPATCH1/ENST00000170630/IL4R/ENST00…	AVEN/ENST00000306779/XR_015528.1/ENST00000306862/C5orf34/ENST00000306875/ENST00000307194/GIMAP2/ENST00000307493/ENST00000307544/KIAA1217/ENST00000307564/AKNA/ENST00000307741/THOP1/ENST00000308027/SLC16A13/ENST00000308064/CHST1/ENST00000308271/USP48/ENST00000308387/CKAP4/ENST00000308696/PSMD1/ENST00000309038/OR13A1/ENST00000309190/CAST/ENST00000309439/ANAPC10/ENST00000309505/KRT3/ENST00000309668/I…	CXorf18/ENST00000359481/PLGLB1/ENST00000359489/ZNF416/ENST00000359596/RYR1/ENST00000359636/ME3/ENST00000359678/HIBCH/ENST00000359753/ENST00000359858/ZMYM1/ENST00000359893/Q3LIC9_HUMAN/ENST00000359996/ENST00000360131/AGBL5/ENST00000360171/CBWD3/ENST00000360233/ENST00000360403/EIF2B3/ENST00000360526/CES1/ENST00000360591/STYXL1/ENST00000360652/ENST00000360785/Q2M368_HUMAN/ENST00000360858/ENST0000036…
20534252	0.888359	4.46872	1.4331		20534252	4.50597	3.77383	4.53996	2.71934	2.23476	4.31623	20534252	HBII-438B_s_st	HBII-438B	HBII-438B	CDBox	Homo sapiens	chr15:25523490-25523556 (+)	67	GGATCGATGATGAGAATAATTGTCTGAGGATGCTGAGGGACTCATTCCAGATGTCAATCTGAGGTCC	---	---	miRNA-4_0	3-Dec-13	snoRNABase			---
20506012	1.22088	1.75513	1.7003		20506012	13.64	13.6968	8.39752	4.89716	7.73383	8.42662	20506012	MIMAT0004984_st	MIMAT0004984	hsa-miR-941	miRNA	Homo sapiens	chr20:62550872-62550894 (+) // chr20:62550928-62550950 (+) // chr20:62550984-62551006 (+) // chr20:62551179-62551201 (+)	23	CACCCGGCUGUGUGCACAUGUGC	ENST00000360864 // sense // intron // 1 /// ENST00000369911 // sense // intron // 1 /// ENST00000401376 // sense // exon // 1 /// ENST00000470551 // sense // intron // 1 /// OTTHUMT00000080244 // sense // intron // 1 /// OTTHUMT00000080245 // sense // intron // 1	hsa-mir-941-1 // chr20:62550802-62550873 (+) /// hsa-mir-941-2 // chr20:62550858-62550929 (+) /// hsa-mir-941-3 // chr20:62550914-62550985 (+) /// hsa-mir-941-4 // chr20:62551109-62551180 (+)	miRNA-4_0	3-Dec-13	miRBase	MTI/---/PFN1/ENST00000007390/C16orf42/ENST00000007414/OSBPL7/ENST00000037502/MYOC/ENST00000043402/RTN4R/ENST00000046640/CTNS/ENST00000064780/TNFRSF19L/ENST00000164305/PIGB/ENST00000167462/LLGL2/ENST00000171000/RAPGEF3/ENST00000200691/MT3/ENST00000201586/SULT2B1/ENST00000201886/KHSRP/ENST00000203407/UQCRC1/ENST00000204005/LTBP4/ENST00000204679/GNPTG/ENST00000206020/SPAG7/ENST00000215587/POLR2E/ENS…	DUSP13/ENST00000308595/ADRBK1/ENST00000308639/RELA/ENST00000308941/PHYHD1/ENST00000308963/FLJ22675/ENST00000308987/CKS1B/ENST00000309033/UBXD4/ENST00000309263/SCUBE2/ENST00000309285/XCR1/ENST00000309469/ATG4D/ENST00000309507/IQCA/ENST00000309828/EIF3S5/ENST00000309955/CFLAR/ENST00000310032/TSPAN17/ENST00000310101/PRLR/ENST00000310232/CCDC13/ENST00000310300/LRCH4/ENST00000310496/RFNG/ENST000003110…	ENST00000357750/HYAL2/ENST00000358078/ACCN4/ENST00000358200/LRRC8B/ENST00000358418/ENST00000358502/ZNF418/ENST00000358523/ZNF682/ENST00000358689/ENTPD4/ENST00000358861/STRN3/ENST00000358905/STK16/ENST00000358927/ENST00000359069/NP_945352.1/ENST00000359285/SH2B1/ENST00000359512/FAM39DP/ENST00000359739/ENST00000360218/CTSE/ENST00000360274/PRKAR1B/ENST00000360507/C2orf24/ENST00000360543/DTX2/ENST000…
20517924	-0.153878	27.5366	0.9624		20517924	1.65475	1.4357	1.65475	1.65475	1.65475	1.61059	20517924	MIMAT0018092_st	MIMAT0018092	hsa-miR-3669	miRNA	Homo sapiens	chr8:130509599-130509621 (-)	23	ACGGAAUAUGUAUACGGAAUAUA	ENST00000446592 // sense // intron // 1 /// ENST00000520048 // sense // intron // 1 /// ENST00000523151 // sense // intron // 1 /// OTTHUMT00000380580 // sense // intron // 1 /// OTTHUMT00000380581 // sense // intron // 1 /// OTTHUMT00000380582 // sense // intron // 1	hsa-mir-3669 // chr8:130509594-130509674 (-) /// hsa-mir-3673 // chr8:130508088-130508189 (-)	miRNA-4_0	3-Dec-13	miRBase			---
20518903	-0.467912	27.5366	0.8744		20518903	2.26711	2.377	2.26711	2.23593	2.75744	2.96379	20518903	MIMAT0019043_st	MIMAT0019043	hsa-miR-2392	miRNA	Homo sapiens	chr14:101280888-101280907 (+)	20	UAGGAUGGGGGUGAGAGGUG	ENST00000556407 // sense // intron // 1 /// OTTHUMT00000414682 // sense // intron // 1	---	miRNA-4_0	3-Dec-13	miRBase			---
20534251	0.888359	4.46872	1.4331		20534251	4.50597	3.77383	4.53996	2.71934	2.23476	4.31623	20534251	HBII-438A_s_st	HBII-438A	HBII-438A	CDBox	Homo sapiens	chr15:25287121-25287187 (+)	67	GGATCGATGATGAGAATAATTGTCTGAGGATGCTGAGGGACTCATTCCAGATGTCAATCTGAGGTCC	---	---	miRNA-4_0	3-Dec-13	snoRNABase			---
20515644	-0.225452	27.5366	0.8919		20515644	2.52734	2.21006	1.82885	1.52924	2.25866	4.16818	20515644	MIMAT0017392_st	MIMAT0017392	hsa-miR-3200-5p	miRNA	Homo sapiens	chr22:31127556-31127577 (+)	22	AAUCUGAGAAGGCGCACAAGGU	ENST00000332585 // sense // intron // 1 /// ENST00000382310 // sense // intron // 1 /// ENST00000403222 // sense // intron // 2 /// ENST00000407373 // sense // intron // 1 /// ENST00000438716 // sense // intron // 2 /// ENST00000446658 // sense // intron // 1 /// OTTHUMT00000321547 // sense // intron // 1 /// OTTHUMT00000321548 // sense // intron // 1 /// OTTHUMT00000321551 // sense // intron // …	---	miRNA-4_0	3-Dec-13	miRBase			---
20500132	0.0933302	16.9397	1.0265		20500132	270.228	297.403	259.849	234.886	277.986	295.677	20500132	MIMAT0000072_st	MIMAT0000072	hsa-miR-18a-5p	miRNA	Homo sapiens	chr13:92003010-92003032 (+)	23	UAAGGUGCAUCUAGUGCAGAUAG	ENST00000362310 // sense // exon // 1 /// ENST00000400282 // sense // intron // 3 /// ENST00000581816 // sense // exon // 3 /// ENST00000582141 // sense // exon // 2 /// OTTHUMT00000045448 // sense // intron // 3 /// OTTHUMT00000442497 // sense // exon // 2 /// OTTHUMT00000442498 // sense // exon // 3	hsa-mir-17 // chr13:92002859-92002942 (+) /// hsa-mir-18a // chr13:92003005-92003075 (+) /// hsa-mir-19a // chr13:92003145-92003226 (+) /// hsa-mir-19b-1 // chr13:92003446-92003532 (+) /// hsa-mir-20a // chr13:92003319-92003389 (+) /// hsa-mir-92a-1 // chr13:92003568-92003645 (+)	miRNA-4_0	3-Dec-13	miRBase	MTI/---/ADAM15/ENST00000011684/PLEKHG6/ENST00000011898/TSPAN9/ENST00000037243/GABARAPL2/ENST00000040584/HOXC8/ENST00000078429/GNA11/ENST00000158771/DERL2/ENST00000168712/FGF4/ENST00000199448/EPDR1/ENST00000199706/MRPL28/ENST00000200457/TRIP6/ENST00000206249/ESR1/ENST00000215069/C19orf15/ENST00000215555/MARCH2/ENST00000215812/SEC14L3/ENST00000215862/MORC2/ENST00000216027/HSCB/ENST00000216044/GTPBP…	ZCCHC4/ENST00000303002/LIMS3/ENST00000303332/RAG1AP1/ENST00000303343/ENST00000303389/IRF2/ENST00000303798/Q580R0-2/ENST00000303961/EGLN2/ENST00000304177/C15orf40/ENST00000304207/GHRHR/ENST00000304478/RNMTL1/ENST00000304514/RGPD3/ENST00000304646/OR1F1/ENST00000305188/ESCO2/ENST00000305264/HDAC3/ENST00000305510/CNNM3/ENST00000306026/USP19/ENST00000306031/DPYD/ENST00000306151/MUC17/ENST00000306184/U…	ENST00000358591/ENST00000358617/PRAME/ENST00000358622/ENST00000358646/KIAA1407/ENST00000358701/QSOX2/ENST00000358747/SLC26A6/ENST00000358872/STK33/ENST00000358896/DUS2L/ENST00000358906/C12orf34/ENST00000359396/TRPV6/ENST00000359435/NP_001028721.1/ENST00000359596/RYR1/ENST00000359704/IBRDC1/ENST00000359747/ENST00000359751/EFNA4/ENST00000359761/WIPF1/ENST00000359824/TOR1B/ENST00000359875/HHLA3/ENST…
20538166	1.05239	3.07845	1.3451		20538166	37.7622	35.5703	37.199	27.2748	23.9308	31.4519	20538166	U35A_st	U35A	U35A	CDBox	Homo sapiens	chr19:49994432-49994517 (+)	86	GGCAGATGATGTCCTTATCTCACGATGGTCTGCGGATGTCCCTGTGGGAATGGCGACAATGCCAATGGCTTAGCTGATGCCAGGAG	---	---	miRNA-4_0	3-Dec-13	snoRNABase			---
20519542	0.549796	13.0284	1.2176		20519542	1.33363	1.73496	2.25902	1.33435	1.53235	1.41602	20519542	MIMAT0019824_st	MIMAT0019824	hsa-miR-4715-5p	miRNA	Homo sapiens	chr15:26093942-26093963 (-)	22	AAGUUGGCUGCAGUUAAGGUGG	ENST00000356865 // sense // intron // 1 /// ENST00000389967 // sense // intron // 4 /// ENST00000553577 // sense // intron // 1 /// ENST00000555815 // sense // intron // 2 /// OTTHUMT00000414830 // sense // intron // 1 /// OTTHUMT00000414831 // sense // intron // 2 /// OTTHUMT00000414834 // sense // intron // 4 /// OTTHUMT00000414835 // sense // intron // 1	---	miRNA-4_0	3-Dec-13	miRBase			---
20533020	0.261021	16.9397	1.0739		20533020	1.82616	1.64941	1.9117	1.59027	1.56184	1.87204	20533020	ENSG00000208308_x_st	ENSG00000208308	ENSG00000208308	snoRNA	Homo sapiens	chr2:135894198-135894325 (+)	128	TGCACTTATGTATGTTTTTGTTTAACTTGTGGACAAAGACTTATGGATAGGTGCAAAAAATAAATCCTCTTTTGCAACCCAGAACTCATTGTTCAGTATGAGTTTTGATACATATAAGAAGGGATATT	---	---	miRNA-4_0	3-Dec-13	Ensembl			---
20538120	1.22962	1.75513	1.4715		20538120	1.59106	1.31507	1.78449	0.918397	1.15514	1.10452	20538120	U102_st	U102	U102	CDBox	Homo sapiens	chr13:27829201-27829272 (+)	72	AGCTTAATGATGACTGTTTTTTTTGATTGCTTGAAGCAATGTGAAAAACACATTTCACCGGCTCTGAAAGCT	---	---	miRNA-4_0	3-Dec-13	snoRNABase			---
20538272	-0.213887	27.5366	0.9369		20538272	1.1849	1.4357	1.63099	1.42647	1.4357	1.64754	20538272	U92_st	U92	U92	scaRna	Homo sapiens	chr9:19063654-19063784 (-)	131	TGGGAGGCTGATACACAAATTGGGCTGAAATACTGCTCTACTTGTCACCATGCCTCCCTAGAATAAACTGCCTTTTGATGACCGGGACGAATTGAGTGAAATCGTAACGGACAGATACGGGGCAGACAGAT	---	---	miRNA-4_0	3-Dec-13	snoRNABase			---
20500171	0.683541	8.87608	1.2037		20500171	1368.13	1356.78	1435.71	1012.01	1183.52	1275.73	20500171	MIMAT0000092_st	MIMAT0000092	hsa-miR-92a-3p	miRNA	Homo sapiens	chr13:92003615-92003636 (+) // chrX:133303574-133303595 (-)	22	UAUUGCACUUGUCCCGGCCUGU	---	hsa-mir-19b-2 // chrX:133303701-133303796 (-) /// hsa-mir-92a-2 // chrX:133303568-133303642 (-) /// hsa-mir-106a // chrX:133304228-133304308 (-) /// hsa-mir-363 // chrX:133303408-133303482 (-) /// hsa-mir-18b // chrX:133304071-133304141 (-) /// hsa-mir-20b // chrX:133303839-133303907 (-)	miRNA-4_0	3-Dec-13	miRBase	MTI/---/C10orf114/ENST00000002596/HS3ST1/ENST00000005905/KIAA0100/ENST00000007633/ALDH3B1/ENST00000009041/STARD3NL/ENST00000009589/RPS20/ENST00000011473/SYPL1/ENST00000017003/XYLT2/ENST00000020945/SNAI2/ENST00000024061/SLC45A4/ENST00000038176/NSMAF/ENST00000044462/PSMA4/ENST00000066544/CDC27/ENST00000078527/PIGV/ENST00000085068/ISOC2/ENST00000158771/DERL2/ENST00000159087/TMEM16H/ENST00000160740/C…	ENST00000304374/DRD5/ENST00000304511/TMEM126A/ENST00000304527/NP_001009555.2/ENST00000304593/C2orf33/ENST00000304820/OR1L3/ENST00000305124/GAP43/ENST00000305249/TACR1/ENST00000305273/NP_001014830.1/ENST00000305456/OR7G2/ENST00000305625/MBD3L1/ENST00000305892/OR10H3/ENST00000305928/PMS2L2/ENST00000306270/IBTK/ENST00000306442/PPIC/ENST00000306549/PCDHB1/ENST00000306744/Q8IZ67_HUMAN/ENST00000306897/…	ENST00000357516/XR_016371.1/ENST00000357581/ZNF452/ENST00000357666/ZNF321/ENST00000357787/UVRAG/ENST00000357876/HIG2_HUMAN/ENST00000357885/BRD3/ENST00000358113/ENST00000358125/C6orf54/ENST00000358129/ENST00000358224/NP_001034973.1/ENST00000358234/Q8N843_HUMAN/ENST00000358241/RTP2/ENST00000358339/CEP55/ENST00000358469/MB3L2_HUMAN/ENST00000358755/FZD6/ENST00000358821/CNDP1/ENST00000358896/DUS2L/ENS…
20506712	0.47614	14.9776	1.1714		20506712	32.6545	30.7574	30.561	29.3116	20.689	31.4898	20506712	MIMAT0005825_st	MIMAT0005825	hsa-miR-1180-3p	miRNA	Homo sapiens	chr17:19247826-19247847 (-)	22	UUUCCGGCUCGCGUGGGUGUGU	ENST00000261499 // sense // intron // 5 /// ENST00000395615 // sense // intron // 5 /// ENST00000395616 // sense // intron // 5 /// ENST00000461069 // sense // intron // 5 /// ENST00000477478 // sense // intron // 5 /// ENST00000575403 // sense // intron // 5 /// ENST00000575478 // sense // intron // 5 /// OTTHUMT00000132494 // sense // intron // 5 /// OTTHUMT00000132495 // sense // intron // 5 /…	---	miRNA-4_0	3-Dec-13	miRBase	MTI	---	ZCCHC14
20500484	1.79589	0.266404	1.7906		20500484	1606.35	1892.35	1989.93	830.49	1073.38	1181.93	20500484	MIMAT0000278_st	MIMAT0000278	hsa-miR-221-3p	miRNA	Homo sapiens	chrX:45605608-45605630 (-)	23	AGCUACAUUGUCUGCUGGGUUUC	ENST00000602461 // sense // intron // 1 /// OTTHUMT00000467990 // sense // intron // 1	hsa-mir-221 // chrX:45605585-45605694 (-) /// hsa-mir-222 // chrX:45606421-45606530 (-)	miRNA-4_0	3-Dec-13	miRBase	MTI/---/DDX3Y/ENST00000005340/DVL2/ENST00000005558/IFRD1/ENST00000008938/PGLYRP1/ENST00000009041/STARD3NL/ENST00000009589/RPS20/ENST00000014761/RWDD2/ENST00000022615/VDAC3/ENST00000023897/GABRA1/ENST00000081029/MRPS35/ENST00000167462/LLGL2/ENST00000169298/ST6GAL1/ENST00000190165/DMRT3/ENST00000204279/YPEL3/ENST00000206595/KIAA1333/ENST00000215794/USP18/ENST00000215798/RNF215/ENST00000215829/SNRPD…	ENST00000310604/DCAKD/ENST00000310624/NEFH/ENST00000310816/MAPK10/ENST00000310837/EIF1/ENST00000310939/NP_777590.1/ENST00000310981/SFT2D3/ENST00000311148/ACOT1/ENST00000311308/TTC9B/ENST00000312253/OR5R1/ENST00000312349/NP_001001343.1/ENST00000312428/DNAH7/ENST00000312753/GNRHR2/ENST00000312943/DOK3/ENST00000313146/ISG20L2/ENST00000313221/FBXL13/ENST00000313555/OR5AS1/ENST00000313601/GNAI2/ENST00…	ENST00000361288/TAF11/ENST00000361326/FAM58B/ENST00000361384/DCLRE1A/ENST00000361436/RPL12/ENST00000361499/KIAA1411/ENST00000361542/Q8IYX2_HUMAN/ENST00000361569/ENST00000361604/C14orf68/ENST00000361700/UBOX5/ENST00000361714/WISP3/ENST00000361824/ENST00000361850/C21orf82/ENST00000361867/CABYR/ENST00000361907/BCOR/ENST00000361928/ENST00000361944/CTR9/ENST00000366545/PLD5/ENST00000366592/GPR137B/ENS…
20518802	-1.17232	16.997	0.6479		20518802	4.31157	3.42397	2.60426	5.65166	4.38295	5.70643	20518802	MIMAT0018945_st	MIMAT0018945	hsa-miR-4430	miRNA	Homo sapiens	chr2:33643586-33643603 (+)	18	AGGCUGGAGUGAGCGGAG	---	---	miRNA-4_0	3-Dec-13	miRBase			---
20532737	-0.159699	27.5366	0.9531		20532737	7.34532	7.20945	8.42892	6.7616	8.46378	9.00911	20532737	ENSG00000199411_s_st	ENSG00000199411	ENSG00000199411	snoRNA	Homo sapiens	chr9:139988797-139988882 (+)	86	TCTTAGTGACATAATTCTAATAGTTTGTTCCGACCTTCCACTGTGGACTCAATAGCAGGGAGATGAAGAGGACAGTGATTGCATGA	---	---	miRNA-4_0	3-Dec-13	Ensembl			---
20503099	1.03357	3.07845	1.3392		20503099	1.56993	1.54282	1.86792	1.10811	1.31281	1.29501	20503099	MIMAT0002172_st	MIMAT0002172	hsa-miR-376b-3p	miRNA	Homo sapiens	chr14:101506834-101506855 (+)	22	AUCAUAGAGGAAAAUCCAUGUU	---	hsa-mir-376c // chr14:101506027-101506092 (+) /// hsa-mir-376a-1 // chr14:101507119-101507186 (+) /// hsa-mir-381 // chr14:101512257-101512331 (+) /// hsa-mir-376b // chr14:101506773-101506872 (+) /// hsa-mir-495 // chr14:101500092-101500173 (+) /// hsa-mir-539 // chr14:101513658-101513735 (+) /// hsa-mir-544a // chr14:101514995-101515085 (+) /// hsa-mir-376a-2 // chr14:101506406-101506485 (+) //…	miRNA-4_0	3-Dec-13	miRBase	MTI/---/ACVR1C/ENST00000005374/C7orf24/ENST00000007516/NDUFAB1/ENST00000011898/TSPAN9/ENST00000013894/ABHD5/ENST00000014930/HEBP1/ENST00000022615/VDAC3/ENST00000055335/PPP1R3F/ENST00000056233/NFE2L3/ENST00000058691/HEBP2/ENST00000156471/AQR/ENST00000156476/KLK13/ENST00000170564/GPATCH1/ENST00000188790/FAP/ENST00000193391/IMPG2/ENST00000204517/TFAP4/ENST00000204615/THPO/ENST00000206423/CCDC80/ENST…	ENST00000307048/NR_002157.1/ENST00000307221/DNAJB7/ENST00000307259/ENST00000307431/CNTNAP4/ENST00000307504/DNAI2/ENST00000307720/PPID/ENST00000307877/SRP68/ENST00000308110/MUS81/ENST00000308120/NP_001030017.1/ENST00000308497/STOX2/ENST00000308624/SNTG2/ENST00000308881/NEK1/ENST00000309062/CCDC36/ENST00000309582/LOC729317/ENST00000309632/NP_899231.1/ENST00000309758/HSPA6/ENST00000309771/NP_079466.…	ENST00000362066/ENST00000362092/CREM/ENST00000366474/OR2T1/ENST00000366485/ENST00000366558/KMO/ENST00000366589/ERO1LB/ENST00000366834/ENST00000366848/C1orf67/ENST00000366922/ENST00000366923/EPRS/ENST00000366955/CENPF/ENST00000366956/PTPN14/ENST00000367028/ENST00000367070/C4BPA/ENST00000367074/VIL2/ENST00000367085/DYNLT1/ENST00000367104/SERAC1/ENST00000367106/DYRK3/ENST00000367108/ENST00000367109/…
20500166	-0.00535776	27.5366	0.9975		20500166	2.1854	1.65777	2.02616	1.83273	1.29051	3.12722	20500166	MIMAT0000090_st	MIMAT0000090	hsa-miR-32-5p	miRNA	Homo sapiens	chr9:111808552-111808573 (-)	22	UAUUGCACAUUACUAAGUUGCA	ENST00000374586 // sense // intron // 14 /// ENST00000413712 // sense // intron // 8 /// ENST00000491854 // sense // intron // 12 /// OTTHUMT00000053587 // sense // intron // 14 /// OTTHUMT00000053588 // sense // intron // 12 /// OTTHUMT00000356304 // sense // intron // 8	---	miRNA-4_0	3-Dec-13	miRBase	MTI/---/PRCP/ENST00000002596/HS3ST1/ENST00000003302/USP28/ENST00000009041/STARD3NL/ENST00000017003/XYLT2/ENST00000038176/NSMAF/ENST00000050961/ZFHX4/ENST00000064571/CBLN4/ENST00000082468/BTN3A1/ENST00000085068/ISOC2/ENST00000160740/CIC/ENST00000166345/TRIP13/ENST00000170447/MKRN2/ENST00000170564/GPATCH1/ENST00000171000/RAPGEF3/ENST00000200639/LAMP2/ENST00000202788/MAPKAPK5/ENST00000202967/SIRT4/E…	LOC728774/ENST00000304164/MYO1B/ENST00000304236/RAB40A/ENST00000304271/C11orf24/ENST00000304338/KIAA1622/ENST00000304374/DRD5/ENST00000304511/TMEM126A/ENST00000304593/C2orf33/ENST00000304710/CST5/ENST00000304745/ENST00000304820/OR1L3/ENST00000304855/ENST00000304863/UQCRFS1/ENST00000305124/GAP43/ENST00000305586/FXR1/ENST00000305625/MBD3L1/ENST00000305928/PMS2L2/ENST00000306010/MGMT/ENST00000306270…	ENST00000357632/CCR9/ENST00000357666/ZNF321/ENST00000357878/HMX3/ENST00000357977/NFIA/ENST00000358017/FAM49B/ENST00000358110/RGR/ENST00000358129/ENST00000358146/ENST00000358148/Q8TEB0_HUMAN/ENST00000358285/REV3L/ENST00000358316/KCNMB2/ENST00000358469/MB3L2_HUMAN/ENST00000358519/CNGA1/ENST00000358622/ENST00000358769/PBLD/ENST00000358821/CNDP1/ENST00000358835/ENST00000358874/ENST00000358896/DUS2L/E…
20509227	-0.86189	18.0112	0.7219		20509227	18.3971	15.6484	22.2763	20.562	24.5611	33.7594	20509227	MIMAT0007883_st	MIMAT0007883	hsa-miR-1909-3p	miRNA	Homo sapiens	chr19:1816168-1816189 (-)	22	CGCAGGGGCCGGGUGCUCACCG	ENST00000170168 // sense // intron // 15 /// ENST00000586291 // sense // exon // 2 /// ENST00000587404 // sense // intron // 1 /// OTTHUMT00000449200 // sense // intron // 15 /// OTTHUMT00000449201 // sense // intron // 1 /// OTTHUMT00000449202 // sense // exon // 2	---	miRNA-4_0	3-Dec-13	miRBase	MTI	---	MPRIP
20517835	-1.66426	5.76286	0.6101		20517835	47.7538	50.2891	55.0964	91.0611	70.2512	91.064	20517835	MIMAT0018002_st	MIMAT0018002	hsa-miR-3621	miRNA	Homo sapiens	chr9:140063688-140063707 (-)	20	CGCGGGUCGGGGUCUGCAGG	ENST00000371542 // sense // intron // 1 /// ENST00000568665 // sense // intron // 2 /// OTTHUMT00000055307 // sense // intron // 1 /// OTTHUMT00000431926 // sense // intron // 2	---	miRNA-4_0	3-Dec-13	miRBase			---
20503885	0.38962	16.9397	1.1547		20503885	3.85028	3.3103	4.948	3.67895	2.72778	4.08192	20503885	MIMAT0026612_st	MIMAT0026612	hsa-miR-504-3p	miRNA	Homo sapiens	chrX:137749885-137749905 (-)	21	GGGAGUGCAGGGCAGGGUUUC	ENST00000305414 // sense // intron // 3 /// ENST00000315930 // sense // intron // 3 /// ENST00000370603 // sense // intron // 4 /// ENST00000436198 // sense // intron // 5 /// ENST00000441825 // sense // intron // 3 /// ENST00000455663 // sense // intron // 5 /// ENST00000541469 // sense // intron // 3 /// OTTHUMT00000058534 // sense // intron // 3 /// OTTHUMT00000058535 // sense // intron // 3 /…	---	miRNA-4_0	3-Dec-13	miRBase			---
20523022	-0.765965	20.8584	0.8046		20523022	1606.06	1740.02	1748.41	2163.06	1821.55	2380.55	20523022	MIMAT0023715_st	MIMAT0023715	hsa-miR-6090	miRNA	Homo sapiens	chr11:128392325-128392343 (+)	19	GGGGAGCGAGGGGCGGGGC	ENST00000392668 // antisense // intron // 3 /// OTTHUMT00000386267 // antisense // intron // 3	---	miRNA-4_0	3-Dec-13	miRBase			---
20525543	-1.18187	16.997	0.6998		20525543	150.184	156.894	150.375	249.888	179.231	230.874	20525543	MIMAT0027482_st	MIMAT0027482	hsa-miR-6791-5p	miRNA	Homo sapiens	chr19:6736763-6736784 (-)	22	CCCCUGGGGCUGGGCAGGCGGA	ENST00000264080 // sense // intron // 1 /// ENST00000430424 // sense // intron // 1 /// ENST00000595108 // sense // intron // 1 /// ENST00000595620 // sense // intron // 1 /// ENST00000595908 // sense // intron // 1 /// ENST00000597043 // sense // exon // 1 /// ENST00000597298 // sense // intron // 1 /// ENST00000597706 // sense // intron // 1 /// ENST00000598052 // sense // intron // 1 /// ENST0…	---	miRNA-4_0	3-Dec-13	miRBase			---
20533389	0.0252784	16.9397	1.0087		20533389	2.80606	2.08405	2.017	2.32828	1.88012	2.62515	20533389	ENSG00000238581_x_st	ENSG00000238581	ENSG00000238581	snoRNA	Homo sapiens	chr21:39559551-39559656 (-)	106	ATCCTTTTGTAGTTCATAAGCGTGATGCTTGGGTGTTCACATGTGCATGTGTGAGATGTGCCTTCCTCAAACCTTGTTACAATGTGGGCACATTACCCGTCCAACA	---	---	miRNA-4_0	3-Dec-13	Ensembl			---
20538212	1.61617	0.716536	1.7917		20538212	21.6113	22.0551	26.256	10.087	12.8272	16.8157	20538212	U59A_st	U59A	U59A	CDBox	Homo sapiens	chr12:57038811-57038885 (-)	75	CCTTCTATGATGATTTTATCAAAATGACTTTCGTTCTTCTGAGTTTGCTGAAGCCACATTTAGGTACTGAGAAGG	---	---	miRNA-4_0	3-Dec-13	snoRNABase			---
20538188	1.08213	2.71833	1.5315		20538188	3.14542	4.29038	5.02061	2.30052	2.34857	3.4909	20538188	U46_st	U46	U46	CDBox	Homo sapiens	chr1:45242164-45242261 (+)	98	GTAGGGTGATGAAAAAGAATCCTTAGGCGTGGTTGTGGCCGTCTTGGTCACCTGTGTGCCACTTGCCAATGCAAGGACTTGTCATAGTTACACTGACT	---	---	miRNA-4_0	3-Dec-13	snoRNABase			---
20538304	1.10871	2.65978	1.3884		20538304	60.9309	55.3771	55.98	36.2939	39.5583	49.1555	20538304	snR39B_st	snR39B	snR39B	CDBox	Homo sapiens	chr3:186502585-186502654 (+)	70	AAGTGAAATGATGGCAATCATCTTTCGGGACTGACCTGAAATGAAGAGAATACTCATTGCTGATCACTTG	---	---	miRNA-4_0	3-Dec-13	snoRNABase			---
20538214	0.804008	6.01031	1.321		20538214	15.0542	12.1412	17.4347	9.76966	10.4247	13.5733	20538214	U60_st	U60	U60	CDBox	Homo sapiens	chr16:2205024-2205106 (-)	83	AGTCTGTGATGAATTGCTTTGACTTCTGACACCTCGTATGAAAACTGCACGTGCAGTCTGATTATTTAGCAAGACTGAGGCTT	---	---	miRNA-4_0	3-Dec-13	snoRNABase			---
20532885	0.138502	16.9397	1.0352		20532885	1.14761	1.20356	1.34079	1.16661	1.22553	1.16768	20532885	ENSG00000201791_x_st	ENSG00000201791	ENSG00000201791	snoRNA	Homo sapiens	chr1:178722789-178722907 (-)	119	ATGCAGGTACTGTTATAACTGAAGTGTTTTACGGTTTTTTCTTCCTGCTTAAAGCACTTGGTACATAAGTATCTCTAACTCGATTCCATAATAAGACAGAGACGCTTGGTCTCAAACAT	---	---	miRNA-4_0	3-Dec-13	Ensembl			---
20507742	-1.62017	6.21244	0.6435		20507742	395.435	414.723	405.08	694.543	549.742	652.983	20507742	MIMAT0007347_st	MIMAT0007347	hsa-miR-1469	miRNA	Homo sapiens	chr15:96876490-96876511 (+)	22	CUCGGCGCGGGGCGCGGGCUCC	ENST00000394166 // sense // intron // 1 /// ENST00000394171 // sense // intron // 1 /// ENST00000421109 // sense // intron // 1 /// ENST00000453270 // sense // 3UTR // 1 /// ENST00000559679 // sense // intron // 1 /// OTTHUMT00000313534 // sense // intron // 1 /// OTTHUMT00000415367 // sense // intron // 1 /// OTTHUMT00000415368 // sense // 3UTR // 1 /// OTTHUMT00000415373 // sense // intron // 1	---	miRNA-4_0	3-Dec-13	miRBase			---
20502123	-0.532905	27.2372	0.8517		20502123	164.037	133.382	119.247	169.446	165.846	150.286	20502123	MIMAT0004748_st	MIMAT0004748	hsa-miR-423-5p	miRNA	Homo sapiens	chr17:28444113-28444135 (+)	23	UGAGGGGCAGAGAGCGAGACUUU	ENST00000247026 // sense // intron // 1 /// ENST00000394826 // sense // intron // 1 /// ENST00000467446 // sense // exon // 1 /// ENST00000475652 // sense // intron // 1 /// ENST00000479218 // sense // intron // 1 /// ENST00000540900 // sense // intron // 2 /// ENST00000577289 // sense // intron // 1 /// ENST00000582938 // antisense // intron // 1 /// ENST00000583301 // sense // intron // 1 /// E…	hsa-mir-423 // chr17:28444097-28444190 (+) /// hsa-mir-3184 // chr17:28444104-28444178 (-)	miRNA-4_0	3-Dec-13	miRBase	MTI/---/DAG1/ENST00000005286/TMEM132A/ENST00000006777/NM_001040457.1/ENST00000006839/SCN4A/ENST00000007264/RPUSD1/ENST00000013894/ABHD5/ENST00000019103/SCTR/ENST00000155858/TRPM5/ENST00000157600/LMCD1/ENST00000158009/FNDC8/ENST00000158526/FAM50A/ENST00000158762/CENTB1/ENST00000159087/TMEM16H/ENST00000162044/TMEM161A/ENST00000164133/PPP2R5B/ENST00000167462/LLGL2/ENST00000168216/HSD17B10/ENST000001…	ENST00000301057/TP53I13/ENST00000301173/CYP2S1/ENST00000301263/LY6D/ENST00000301281/UBXD1/ENST00000301284/NP_001001520.1/ENST00000301286/KIAA1881/ENST00000301391/CYB5D2/ENST00000301464/IGFBP6/ENST00000301522/PRDX2/ENST00000301653/KRT16/ENST00000301695/Q96S09_HUMAN/ENST00000301717/SPSB3/ENST00000301724/NM_022372.3/ENST00000301725/ENST00000301896/NP_001032302.1/ENST00000302165/IRF2BP1/ENST000003022…	PTPRD/ENST00000356487/GPI/ENST00000356654/ATN1/ENST00000356738/SRA1/ENST00000356757/ENST00000356847/ENST00000357113/TRYA1_HUMAN/ENST00000357219/ENST00000357223/KIAA1822/ENST00000357299/ENST00000357371/Q6ZNM7_HUMAN/ENST00000357424/GIP/ENST00000357443/MOV10/ENST00000357470/C1QTNF5/ENST00000357788/LCN8/ENST00000357904/C14orf102/ENST00000358026/SMARCA4/ENST00000358071/ENST00000358078/ACCN4/ENST000003…
20532843	0.555311	13.0284	1.1649		20532843	1.8679	1.66174	1.54571	1.54199	1.31346	1.4986	20532843	ENSG00000201229_st	ENSG00000201229	ENSG00000201229	snoRNA	Homo sapiens	chr3:183169645-183169776 (+)	132	AGGTTGGATTCATTGTTACAATATAGCTGTGAAGTGCTATGTTGTCCTTGCCCCCTGCTCAAAGCAATTGTTTCCCACAATCTCTGTCTCACTCGGTTCTATAGTAAGACATGGACGCTTGGTCTCAAACAT	---	---	miRNA-4_0	3-Dec-13	Ensembl			---
20506774	-2.03048	1.67072	0.5945		20506774	153.571	177.896	157.17	286.863	257.865	276.235	20506774	MIMAT0005582_st	MIMAT0005582	hsa-miR-1228-5p	miRNA	Homo sapiens	chr12:57588287-57588307 (+)	21	GUGGGCGGGGGCAGGUGUGUG	ENST00000243077 // sense // intron // 49 /// OTTHUMT00000412772 // sense // intron // 49	---	miRNA-4_0	3-Dec-13	miRBase			---
20501243	0.983762	3.38325	1.2439		20501243	168.239	172.321	165.215	137.079	138.562	131.034	20501243	MIMAT0000732_st	MIMAT0000732	hsa-miR-378a-3p	miRNA	Homo sapiens	chr5:149112430-149112450 (+)	22	ACUGGACUUGGAGUCAGAAGGC	ENST00000309241 // sense // intron // 1 /// ENST00000360453 // sense // intron // 1 /// ENST00000394320 // sense // intron // 1 /// ENST00000461780 // sense // intron // 1 /// OTTHUMT00000252334 // sense // intron // 1 /// OTTHUMT00000319317 // sense // intron // 1 /// OTTHUMT00000319319 // sense // intron // 1 /// OTTHUMT00000319320 // sense // intron // 1	---	miRNA-4_0	3-Dec-13	miRBase	MTI	---	CEP164
20529134	2.14407	0	1.9814		20529134	2.74945	3.01289	2.2209	1.22683	1.24298	1.55098	20529134	MIMAT0030417_st	MIMAT0030417	hsa-miR-6516-5p	miRNA	Homo sapiens	chr17:75085510-75085531 (+)	22	UUUGCAGUAACAGGUGUGAGCA	ENST00000366365 // sense // exon // 2 /// ENST00000392476 // sense // intron // 2 /// ENST00000430767 // sense // intron // 1 /// ENST00000434411 // sense // intron // 2 /// ENST00000515981 // sense // exon // 1 /// ENST00000561633 // sense // intron // 2 /// ENST00000561721 // sense // intron // 2 /// ENST00000564414 // sense // intron // 2 /// ENST00000564509 // sense // intron // 1 /// ENST000…	---	miRNA-4_0	3-Dec-13	miRBase			---
20500135	0.752088	7.7191	1.7097		20500135	8.71816	4.84019	7.97331	1.70049	4.47611	8.84563	20500135	MIMAT0000073_st	MIMAT0000073	hsa-miR-19a-3p	miRNA	Homo sapiens	chr13:92003193-92003215 (+)	23	UGUGCAAAUCUAUGCAAAACUGA	ENST00000400282 // sense // intron // 3 /// ENST00000581816 // sense // exon // 3 /// ENST00000582141 // sense // exon // 2 /// OTTHUMT00000045448 // sense // intron // 3 /// OTTHUMT00000442497 // sense // exon // 2 /// OTTHUMT00000442498 // sense // exon // 3	hsa-mir-17 // chr13:92002859-92002942 (+) /// hsa-mir-18a // chr13:92003005-92003075 (+) /// hsa-mir-19a // chr13:92003145-92003226 (+) /// hsa-mir-19b-1 // chr13:92003446-92003532 (+) /// hsa-mir-20a // chr13:92003319-92003389 (+) /// hsa-mir-92a-1 // chr13:92003568-92003645 (+)	miRNA-4_0	3-Dec-13	miRBase	MTI/---/WDFY3/ENST00000000233/ARF5/ENST00000000412/M6PR/ENST00000008527/CRY1/ENST00000013894/ABHD5/ENST00000020673/PSD/ENST00000053867/GRN/ENST00000056217/ARHGEF5/ENST00000158166/CAMKK1/ENST00000160827/KIF22/ENST00000164227/BCL3/ENST00000165524/PRLH/ENST00000177648/ALPK1/ENST00000187397/ARP21_HUMAN/ENST00000187836/PSG2/ENST00000187910/PSG6/ENST00000193403/ACTN1/ENST00000194130/SLC13A1/ENST0000019…	CPA3/ENST00000296517/FBXO8/ENST00000296619/GPR98/ENST00000296800/PRKAA1/ENST00000297145/NP_689769.2/ENST00000297268/COL1A2/ENST00000297347/THRAP6/ENST00000297350/TNFRSF11B/ENST00000297532/FASTK/ENST00000297689/NFIL3/ENST00000298125/WDFY2/ENST00000298307/KLHDC2/ENST00000298428/SEC61A2/ENST00000298566/BCL2L14/ENST00000298717/METTL3/ENST00000299293/FRS2/ENST00000299314/GNPTAB/ENST00000299529/CRABP1/…	ARL17P1/ENST00000358523/ZNF682/ENST00000358665/ENST00000358691/HELZ/ENST00000358725/STT3A/ENST00000358869/FAM114A1/ENST00000358872/STK33/ENST00000358908/Q9P195_HUMAN/ENST00000359003/NCOA6/ENST00000359299/ANXA10/ENST00000359308/XRCC6/ENST00000359526/DNMT1/ENST00000359613/ENST00000359634/SLC39A10/ENST00000359787/MB/ENST00000359824/TOR1B/ENST00000359863/TRRAP/ENST00000359865/KIAA0802/ENST00000359915…
20504325	1.37791	1.25225	1.7794		20504325	3.74464	3.28405	6.19986	1.96466	2.72217	2.53021	20504325	MIMAT0003257_st	MIMAT0003257	hsa-miR-550a-3p	miRNA	Homo sapiens	chr7:29720364-29720385 (-) // chr7:30329470-30329491 (+) // chr7:32772653-32772674 (+)	22	UGUCUUACUCCCUCAGGCACAU	ENST00000414296 // antisense // intron // 5 /// ENST00000426767 // sense // intron // 1 /// ENST00000442865 // sense // intron // 1 /// OTTHUMT00000327676 // antisense // intron // 5 /// OTTHUMT00000327678 // sense // intron // 1 /// OTTHUMT00000327679 // sense // intron // 1	---	miRNA-4_0	3-Dec-13	miRBase	MTI/---/TXLNG/ENST00000006251/ARHGAP8/ENST00000006967/JHDM1D/ENST00000014914/GPRC5A/ENST00000019103/SCTR/ENST00000056233/NFE2L3/ENST00000085068/ISOC2/ENST00000162863/PMS2L11/ENST00000168712/FGF4/ENST00000182290/TSPAN32/ENST00000195656/LYRM2/ENST00000204517/TFAP4/ENST00000204566/SPG21/ENST00000205402/DLD/ENST00000211413/PRRT1/ENST00000215095/STX1B2/ENST00000216027/HSCB/ENST00000216416/CNIH/ENST000…	ENST00000311170/VN1R4/ENST00000311227/TEAD2/ENST00000311242/TANC2/ENST00000311268/LEPREL2/ENST00000311737/ENST00000311864/C14orf54/ENST00000312033/AKNA/ENST00000312360/Q5T6E0_HUMAN/ENST00000312629/RPS6KB2/ENST00000312908/ZNF585B/ENST00000313379/MON1A/ENST00000313755/PRODH/ENST00000313870/ENST00000314084/PRR13/ENST00000314265/DEFB104A/ENST00000314533/XR_017842.1/ENST00000314672/KCNH6/ENST000003147…	ENST00000367563/C1orf120/ENST00000367863/POU2F1/ENST00000368048/CD84/ENST00000368058/CRSP3/ENST00000368111/ENST00000368112/ENST00000368288/ECHDC1/ENST00000368289/ENST00000368290/ENST00000368336/ENST00000368368/ENST00000368370/ENST00000368541/RFXDC1/ENST00000368737/S100A12/ENST00000368759/BCCIP/ENST00000368813/C10orf137/ENST00000368817/THEM5/ENST00000368818/ENST00000368895/Q499Y3_HUMAN/ENST0000036…
20532565	-0.422513	27.5366	0.8732		20532565	1.65505	1.33367	1.51524	1.42193	1.74477	2.02478	20532565	14qI-1_x_st	14qI-1	14qI-1	CDBox	Homo sapiens	chr14:101391158-101391227 (+)	70	AAAGTGAGTGATGAATAGTTCTGTGGCATATGAATCATTAATTTTGATTAAACCCTAAACTCTGAAGTCC	---	---	miRNA-4_0	3-Dec-13	snoRNABase			---
20533833	-0.509879	27.5366	0.8586		20533833	1.28367	1.28367	1.09947	1.28367	1.67527	1.3308	20533833	ENSG00000251930_st	ENSG00000251930	ENSG00000251930	snoRNA	Homo sapiens	chr6:53012606-53012727 (-)	122	AAGACTATACTTTCAGGGATCATTTCTATAGTTTGTTACTAGAGAAATTTCTCTGGACATCTAGAGCACACACAAAAAAGAAAAAAGGAACTTCATTCTTATGTTCAGGTCAACGGTCTTTT	---	---	miRNA-4_0	3-Dec-13	Ensembl			---
20538173	1.2507	1.67072	1.6208		20538173	3.51524	2.04131	3.41508	2.00237	1.66787	1.72338	20538173	U38B_st	U38B	U38B	CDBox	Homo sapiens	chr1:45244062-45244130 (+)	69	TCTCAGTGATGAAAACTTTGTCCAGTTCTGCTACTGACAGTAAGTGAAGATAAAGTGTGTCTGAGGAGA	---	---	miRNA-4_0	3-Dec-13	snoRNABase			---
20538282	1.18383	1.82277	1.4514		20538282	163.56	147.435	157.728	100.683	92.7316	133.248	20538282	Z17B_st	Z17B	Z17B	CDBox	Homo sapiens	chr17:27050699-27050772 (+)	74	GGGTGCAAATGATGCATATGTTAGCGACCAAAGCCTGATCTTTGCTGATTAGTCATAATTAACTGACTGCACCC	---	---	miRNA-4_0	3-Dec-13	snoRNABase			---
20500848	-0.0142874	27.5366	0.9964		20500848	1690.12	1453.34	1459.85	1535.98	1595.1	1479.66	20500848	MIMAT0000510_st	MIMAT0000510	hsa-miR-320a	miRNA	Homo sapiens	chr8:22102488-22102509 (-)	22	AAAAGCUGGGUUGAGAGGGCGA	---	---	miRNA-4_0	3-Dec-13	miRBase	MTI/---/SETD3/ENST00000004982/HSPB6/ENST00000005558/IFRD1/ENST00000006101/COPZ2/ENST00000007699/YBX2/ENST00000009041/STARD3NL/ENST00000014930/HEBP1/ENST00000028008/RNASET2/ENST00000045065/PARP3/ENST00000053243/TNFRSF17/ENST00000095634/ZNF275/ENST00000160827/KIF22/ENST00000164133/PPP2R5B/ENST00000165524/PRLH/ENST00000175091/LAPTM4A/ENST00000181839/CDC2L5/ENST00000187762/TMEM38A/ENST00000198536/PIL…	POLR3D/ENST00000306585/NM_001039690.2/ENST00000306601/ZNF692/ENST00000306609/CDY1_HUMAN/ENST00000306675/ADRA1B/ENST00000307641/NKIRAS2/ENST00000307790/ASCC2/ENST00000307980/RAD9A/ENST00000308091/RAPH1/ENST00000308132/FAM53A/ENST00000308317/SIP1/ENST00000308360/PIGS/ENST00000308488/RSF1/ENST00000308497/STOX2/ENST00000308521/APOBEC3G/ENST00000308543/LGR6/ENST00000308618/EVX2/ENST00000309096/GPBP1/E…	ENST00000359388/ENST00000359432/SCRN2/ENST00000359462/PCBP2/ENST00000359530/ATP6V1H/ENST00000359666/TUSC3/ENST00000359752/ENST00000359761/WIPF1/ENST00000359803/MDK/ENST00000359863/ENST00000359887/CTAG1B/ENST00000359951/RPL34/ENST00000359983/ENST00000360001/SDF4/ENST00000360004/HLA-DRB1/ENST00000360054/CCNL2/ENST00000360194/FAM118B/ENST00000360201/TXNRD3/ENST00000360371/ZNF124/ENST00000360396/CTAG…
20500145	1.12818	2.36515	1.4875		20500145	52.5484	41.9994	46.0614	26.4949	41.1034	28.3641	20500145	MIMAT0004496_st	MIMAT0004496	hsa-miR-23a-5p	miRNA	Homo sapiens	chr19:13947444-13947465 (-)	22	GGGGUUCCUGGGGAUGGGAUUU	---	hsa-mir-23a // chr19:13947401-13947473 (-) /// hsa-mir-24-2 // chr19:13947101-13947173 (-) /// hsa-mir-27a // chr19:13947254-13947331 (-)	miRNA-4_0	3-Dec-13	miRBase	MTI/---/ATF1/ENST00000005226/USH1C/ENST00000006275/TRAPPC6A/ENST00000007510/SNX26/ENST00000053867/GRN/ENST00000075430/CTDP1/ENST00000078445/CREB3L3/ENST00000155858/TRPM5/ENST00000156499/KLK14/ENST00000168148/SPP2/ENST00000174621/TRPV1/ENST00000176195/SCT/ENST00000182377/MLSTD1/ENST00000191922/SLC9A3R2/ENST00000196061/PLOD1/ENST00000200181/ITGB4/ENST00000200676/CETP/ENST00000201979/REM1/ENST000002…	ENST00000302279/FNTA/ENST00000302584/NEUROD2/ENST00000302641/PRSS27/ENST00000302857/Q9HAI8_HUMAN/ENST00000303151/POP7/ENST00000303498/BTD/ENST00000305249/TACR1/ENST00000305457/C15orf27/ENST00000305768/CCDC123/ENST00000305784/DTYMK/ENST00000305798/TSPAN5/ENST00000305869/CCL11/ENST00000306318/GBX2/ENST00000306392/XR_017939.1/ENST00000306682/RASL2_HUMAN/ENST00000306688/LRRC45/ENST00000307194/GIMAP2/…	ENST00000356703/SH3BP1/ENST00000356728/ENST00000356764/PPP1R12B/ENST00000356786/CCDC88/ENST00000357138/Q9NYZ8_HUMAN/ENST00000357156/DYNLRB1/ENST00000357290/Q96NA9_HUMAN/ENST00000357324/ENST00000357415/PPA2/ENST00000357464/PAPD5/ENST00000357530/TRIM48/ENST00000357608/SMC3/ENST00000357733/TP73/ENST00000357885/BRD3/ENST00000358206/NP_001073891.1/ENST00000358393/PRR17/ENST00000358403/LONP1/ENST000003…
20538169	1.23428	1.75513	1.5996		20538169	20.4153	17.0575	19.1137	8.94553	11.2553	16.151	20538169	U36B_s_st	U36B	U36B	CDBox	Homo sapiens	chr9:136216949-136217019 (+)	71	GTTGCAGTGATGTAAAATTTCTTGGCCTGAAATTACTGTGAAGAGTAAAACCGAGCTTTTTAACACTGAGT	---	---	miRNA-4_0	3-Dec-13	snoRNABase			---
20534337	0.426729	16.9397	1.1418		20534337	3.08058	3.55063	3.14722	2.33037	3.11539	3.18528	20534337	HBII-99_st	HBII-99	HBII-99	CDBox	Homo sapiens	chr20:47897220-47897309 (+)	90	GCCTTTGCAGCTGATGATACAGCTTCTTTCCCCATCAGATCGACCCTGTTGATCTCTACACTATTGGCCAGTTTTGTCTGATGCATTGGC	---	---	miRNA-4_0	3-Dec-13	snoRNABase			---
20518827	0.278852	16.9397	1.0843		20518827	1.36909	1.36909	1.11318	1.314	1.14959	1.08346	20518827	MIMAT0018969_st	MIMAT0018969	hsa-miR-548ag	miRNA	Homo sapiens	chr20:59139623-59139643 (+) // chr4:61788341-61788361 (+)	21	AAAGGUAAUUGUGGUUUCUGC	---	---	miRNA-4_0	3-Dec-13	miRBase			---
20534324	0.928352	4.25579	1.3609		20534324	3.57191	3.5795	3.87582	2.48816	2.27692	3.4707	20534324	HBII-85-29_x_st	HBII-85-29	HBII-85-29	CDBox	Homo sapiens	chr15:25351667-25351751 (+)	85	TGGATCGATGATGACTTAAAAAAATGGAAACCTTGGAAATCTGAACAAAATGAGTGACCAAGACACTTCTGTGAGCTGAGGTCCA	---	---	miRNA-4_0	3-Dec-13	snoRNABase			---
20532564	-0.479827	27.5366	0.8588		20532564	1.63273	1.31271	1.48887	1.4357	1.74477	2.01102	20532564	14qI-1_st	14qI-1	14qI-1	CDBox	Homo sapiens	chr14:101391158-101391227 (+)	70	AAAGTGAGTGATGAATAGTTCTGTGGCATATGAATCATTAATTTTGATTAAACCCTAAACTCTGAAGTCC	---	---	miRNA-4_0	3-Dec-13	snoRNABase			---
20500395	2.12994	0	1.6836		20500395	114.761	109.935	118.228	63.3297	68.265	72.2975	20500395	MIMAT0000227_st	MIMAT0000227	hsa-miR-197-3p	miRNA	Homo sapiens	chr1:110141562-110141583 (+)	22	UUCACCACCUUCUCCACCCAGC	---	---	miRNA-4_0	3-Dec-13	miRBase	MTI/---/VDAC1/ENST00000006275/TRAPPC6A/ENST00000007735/KRT33A/ENST00000027335/CDH17/ENST00000162330/BCAR1/ENST00000163059/COASY/ENST00000191063/ANKRD16/ENST00000196482/ZNF324/ENST00000200691/MT3/ENST00000206514/SLC7A8/ENST00000207549/UNC13D/ENST00000209873/AAAS/ENST00000215368/EFNA2/ENST00000215864/MFNG/ENST00000215956/NHP2L1/ENST00000215980/CENPM/ENST00000216064/UNC84B/ENST00000216775/CPNE6/ENST…	CKS1B/ENST00000309092/MRPS21/ENST00000309155/CRTAC1/ENST00000309328/SSSCA1/ENST00000309739/RND1/ENST00000309776/ZMYND11/ENST00000309889/TCAP/ENST00000309941/ZG16_HUMAN/ENST00000310092/RBM4/ENST00000310126/C21orf58/ENST00000310391/ENST00000310442/ZDHHC24/ENST00000311008/LAT/ENST00000311124/SLC19A1/ENST00000311303/ABCC12/ENST00000311413/RNF26/ENST00000311559/CYLD/ENST00000311798/SSX5/ENST0000031185…	RNF208/ENST00000361242/ATG9A/ENST00000361405/MTMR11/ENST00000361488/FAM110B/ENST00000361658/ULK2/ENST00000361710/APOL3/ENST00000361753/NR_003276.1/ENST00000361823/TRPM3/ENST00000361897/NOS1AP/ENST00000366757/NP_898885.1/ENST00000366854/ENST00000367026/TRAF3IP3/ENST00000367169/NFASC/ENST00000367201/ETNK2/ENST00000367252/C6orf98/ENST00000367311/PHLDA3/ENST00000367326/PLEKHG1/ENST00000367340/ENST000…
20534154	-0.260118	27.5366	0.9242		20534154	1.9007	1.8959	1.8959	1.73496	2.02016	2.46922	20534154	ENSG00000265013_x_st	ENSG00000265013	ENSG00000265013	snoRNA	Homo sapiens	chrHSCHR6_MHC_MCF:29549832-29549915 (+)	84	TGGATTGGTGATGAGCAACAATCACCATCTTTCGTTTGAGTCTCATGGCCATGAGACCAACCCCATGCACTGCTCTGAGACCTG	---	---	miRNA-4_0	3-Dec-13	Ensembl			---
20518816	-0.643941	23.6977	0.8393		20518816	1.32731	1.31663	1.32731	1.80518	1.41769	1.53302	20518816	MIMAT0018959_st	MIMAT0018959	hsa-miR-4441	miRNA	Homo sapiens	chr2:240007524-240007540 (-)	17	ACAGGGAGGAGAUUGUA	ENST00000345617 // sense // intron // 19 /// ENST00000487617 // sense // intron // 5 /// ENST00000543185 // sense // intron // 13 /// OTTHUMT00000257174 // sense // intron // 19 /// OTTHUMT00000326235 // sense // intron // 5	---	miRNA-4_0	3-Dec-13	miRBase			---
20500746	0.772727	6.97886	1.2282		20500746	79.7243	78.9382	92.9374	70.5138	63.0889	70.9625	20500746	MIMAT0004597_st	MIMAT0004597	hsa-miR-140-3p	miRNA	Homo sapiens	chr16:69967045-69967065 (+)	21	UACCACAGGGUAGAACCACGG	ENST00000356003 // sense // intron // 15 /// ENST00000359154 // sense // intron // 16 /// ENST00000448661 // sense // intron // 16 /// ENST00000542271 // sense // intron // 13 /// ENST00000544162 // sense // intron // 14 /// ENST00000566463 // sense // intron // 7 /// ENST00000568684 // sense // intron // 6 /// ENST00000568818 // sense // intron // 3 /// ENST00000569297 // sense // intron // 9 //…	---	miRNA-4_0	3-Dec-13	miRBase	MTI/---/USP46/ENST00000000233/ARF5/ENST00000005558/IFRD1/ENST00000006275/TRAPPC6A/ENST00000009589/RPS20/ENST00000017003/XYLT2/ENST00000053867/GRN/ENST00000055335/PPP1R3F/ENST00000064780/TNFRSF19L/ENST00000072644/YIPF1/ENST00000095634/ZNF275/ENST00000159111/JMJD2B/ENST00000164227/BCL3/ENST00000166244/EPHA8/ENST00000171214/RDH8/ENST00000182290/TSPAN32/ENST00000187397/ARP21_HUMAN/ENST00000195656/LYR…	ENST00000305799/K0401_HUMAN/ENST00000305866/CCDC132/ENST00000305958/SMOX/ENST00000306026/USP19/ENST00000306051/PTGDR/ENST00000306129/PFTK1/ENST00000306585/NM_001039690.2/ENST00000306627/UBE2E1/ENST00000307116/P4HA1/ENST00000307180/TSNARE1/ENST00000307366/NP_001073970.1/ENST00000307767/FAM18B/ENST00000307944/CRYGS/ENST00000308064/CHST1/ENST00000308287/MS4A10/ENST00000308497/STOX2/ENST00000308650/Z…	ZSCAN2/ENST00000358609/ENST00000358791/BCAS4/ENST00000358933/EDC4/ENST00000359205/ENST00000359396/TRPV6/ENST00000359638/SH3GLB2/ENST00000359682/OR2M2/ENST00000359684/DACH1/ENST00000359751/EFNA4/ENST00000359933/YN003_HUMAN/ENST00000359957/BRMS1/ENST00000359962/ENST00000359976/INE1/ENST00000360176/Q6NXN2_HUMAN/ENST00000360201/TXNRD3/ENST00000360253/ENST00000360309/ENST00000360417/Q9BSD4_HUMAN/ENST0…
20519429	1.1886	1.82277	1.5408		20519429	46.9258	33.972	42.4968	20.3216	30.1721	30.2059	20519429	MIMAT0019711_st	MIMAT0019711	hsa-miR-4649-5p	miRNA	Homo sapiens	chr7:44150450-44150473 (+)	24	UGGGCGAGGGGUGGGCUCUCAGAG	ENST00000223357 // sense // intron // 12 /// ENST00000434445 // sense // 3UTR // 2 /// ENST00000450684 // sense // 3UTR // 1 /// OTTHUMT00000250993 // sense // intron // 12 /// OTTHUMT00000339661 // sense // 3UTR // 1 /// OTTHUMT00000339687 // sense // 3UTR // 2	---	miRNA-4_0	3-Dec-13	miRBase			---
20504556	-0.0881127	27.5366	0.974		20504556	2.02726	1.69811	1.86272	1.61457	2.1205	2.02726	20504556	MIMAT0020925_st	MIMAT0020925	hsa-miR-550a-3-5p	miRNA	Homo sapiens	chr7:29720405-29720424 (-)	20	AGUGCCUGAGGGAGUAAGAG	ENST00000414296 // antisense // intron // 5 /// ENST00000426767 // sense // intron // 1 /// ENST00000442865 // sense // intron // 1 /// OTTHUMT00000327676 // antisense // intron // 5 /// OTTHUMT00000327678 // sense // intron // 1 /// OTTHUMT00000327679 // sense // intron // 1	---	miRNA-4_0	3-Dec-13	miRBase			---
20500196	1.95041	0.266404	1.802		20500196	1294.06	1287.07	1396.08	634.156	708.728	884.132	20500196	MIMAT0000104_st	MIMAT0000104	hsa-miR-107	miRNA	Homo sapiens	chr10:91352513-91352535 (-)	23	AGCAGCAUUGUACAGGGCUAUCA	ENST00000307534 // sense // intron // 5 /// ENST00000322191 // sense // intron // 4 /// ENST00000342512 // sense // intron // 5 /// ENST00000362127 // sense // exon // 1 /// ENST00000371774 // sense // intron // 6 /// OTTHUMT00000049317 // sense // intron // 5 /// OTTHUMT00000049318 // sense // intron // 4	---	miRNA-4_0	3-Dec-13	miRBase	MTI/---/TMEM87A/ENST00000000412/M6PR/ENST00000000442/ESRRA/ENST00000005178/PDK4/ENST00000035383/LRRC7/ENST00000038176/NSMAF/ENST00000045065/PARP3/ENST00000064780/TNFRSF19L/ENST00000075322/ENPP2/ENST00000078445/CREB3L3/ENST00000162044/TMEM161A/ENST00000164305/PIGB/ENST00000167462/LLGL2/ENST00000167588/KRT20/ENST00000170564/GPATCH1/ENST00000175091/LAPTM4A/ENST00000175238/ADAM7/ENST00000178640/MAP2K…	ENST00000308162/CFL1/ENST00000308192/PLG/ENST00000308243/CRB3/ENST00000308251/KCNG4/ENST00000308321/RAD51C/ENST00000308394/CASP3/ENST00000308478/LRRN3/ENST00000308497/STOX2/ENST00000308978/WDR60/ENST00000308982/ACAD9/ENST00000309009/ENST00000309035/CTBP2/ENST00000309050/NP_997318.1/ENST00000309156/GRB7/ENST00000309185/ENST00000309493/C6orf190/ENST00000309522/HADH/ENST00000309582/LOC729317/ENST000…	KR261_HUMAN/ENST00000360609/FBXO24/ENST00000360642/ENST00000360719/CPT1B/ENST00000360809/IARS/ENST00000360843/ENST00000361035/HAO2/ENST00000361113/ZNF627/ENST00000361127/LRIG2/ENST00000361206/Q8N8E4_HUMAN/ENST00000361221/ARHGEF10L/ENST00000361226/RUSC2/ENST00000361441/APOBEC3D/ENST00000361837/C16orf59/ENST00000361907/BCOR/ENST00000361975/SETD2/ENST00000362046/CHIT1/ENST00000362082/MCM7/ENST000003…
20500720	0.108157	16.9397	1.0393		20500720	2.5438	3.01673	1.8382	2.46381	2.45616	2.07626	20500720	MIMAT0004587_st	MIMAT0004587	hsa-miR-23b-5p	miRNA	Homo sapiens	chr9:97847509-97847530 (+)	22	UGGGUUCCUGGCAUGCUGAUUU	ENST00000297979 // sense // intron // 14 /// ENST00000375315 // sense // intron // 15 /// ENST00000428313 // sense // intron // 15 /// ENST00000463372 // sense // intron // 5 /// ENST00000468164 // sense // intron // 4 /// ENST00000471978 // sense // intron // 5 /// ENST00000478473 // sense // intron // 6 /// OTTHUMT00000053196 // sense // intron // 5 /// OTTHUMT00000053197 // sense // intron // …	hsa-mir-24-1 // chr9:97848303-97848370 (+) /// hsa-mir-23b // chr9:97847490-97847586 (+) /// hsa-mir-27b // chr9:97847727-97847823 (+) /// hsa-mir-3074 // chr9:97848296-97848376 (-)	miRNA-4_0	3-Dec-13	miRBase	MTI/---/EIF4B/ENST00000005226/USH1C/ENST00000006275/TRAPPC6A/ENST00000053867/GRN/ENST00000075430/CTDP1/ENST00000167588/KRT20/ENST00000196061/PLOD1/ENST00000199706/MRPL28/ENST00000205948/APOH/ENST00000206542/OSGEP/ENST00000206765/TGM1/ENST00000211413/PRRT1/ENST00000215754/MIF/ENST00000215861/CRYBB2/ENST00000215864/MFNG/ENST00000216271/HDAC10/ENST00000216420/CGRRF1/ENST00000217129/TH1L/ENST00000217…	SRP68/ENST00000307998/EFEMP2/ENST00000308342/NP_689973.2/ENST00000308511/KIAA1967/ENST00000308647/ATAD3B/ENST00000308731/BTK/ENST00000309100/MAP3K11/ENST00000309519/B4GALT2/ENST00000309577/CHD4/ENST00000309996/SPTBN2/ENST00000310588/C1QTNF5/ENST00000310677/ADCY4/ENST00000311089/DNAL1/ENST00000311175/HRAS/ENST00000311189/ENST00000311787/C10orf73/ENST00000311925/CCL19/ENST00000312849/NP_872403.1/EN…	ENST00000361287/ASB12/ENST00000361325/UPF3A/ENST00000361384/DCLRE1A/ENST00000361511/PPEF1/ENST00000361518/ZNF511/ENST00000361623/CSAG2/ENST00000362050/CSAG1/ENST00000362091/FBXO18/ENST00000366709/ENST00000366924/PLG/ENST00000367003/C1orf97/ENST00000367149/LEMD1/ENST00000367151/ENST00000367153/ENST00000367238/PPFIA4/ENST00000367240/ENST00000367249/CYB5R1/ENST00000367266/SYT2/ENST00000367689/RABGAP…
20525549	0.13478	16.9397	1.0654		20525549	19.5935	13.9459	15.6183	9.74817	15.6183	23.1761	20525549	MIMAT0027488_st	MIMAT0027488	hsa-miR-6794-5p	miRNA	Homo sapiens	chr19:12963079-12963098 (+)	20	CAGGGGGACUGGGGGUGAGC	ENST00000251472 // sense // intron // 9 /// ENST00000588379 // sense // intron // 8 /// ENST00000589040 // sense // intron // 1 /// ENST00000589765 // antisense // intron // 1 /// ENST00000591495 // sense // intron // 10 /// OTTHUMT00000451500 // antisense // intron // 1 /// OTTHUMT00000451731 // sense // intron // 10 /// OTTHUMT00000451733 // sense // intron // 9 /// OTTHUMT00000451735 // sense …	---	miRNA-4_0	3-Dec-13	miRBase			---
20500183	0.289913	16.9397	1.0886		20500183	988.184	1151.06	1089.03	852.46	1001.05	1125.24	20500183	MIMAT0000098_st	MIMAT0000098	hsa-miR-100-5p	miRNA	Homo sapiens	chr11:122022983-122023004 (-)	22	AACCCGUAGAUCCGAACUUGUG	---	hsa-let-7a-2 // chr11:122017230-122017301 (-) /// hsa-mir-100 // chr11:122022937-122023016 (-)	miRNA-4_0	3-Dec-13	miRBase	MTI/---/ODC1/ENST00000005905/KIAA0100/ENST00000007264/RPUSD1/ENST00000009589/RPS20/ENST00000026218/PIGQ/ENST00000029410/B4GALT7/ENST00000039007/OTC/ENST00000043402/RTN4R/ENST00000064724/CLDN11/ENST00000155674/CECR5/ENST00000157775/KRT13/ENST00000163416/GOLGA5/ENST00000168712/FGF4/ENST00000172196/DLX3/ENST00000175506/ASNS/ENST00000198767/RRN3/ENST00000201886/KHSRP/ENST00000204726/GOLGA3/ENST000002…	RXFP1/ENST00000307921/ADAT1/ENST00000308128/DSG4/ENST00000308243/CRB3/ENST00000308304/PROP1/ENST00000308317/SIP1/ENST00000308403/KIAA1632/ENST00000308644/MRPL30/ENST00000308713/SEZ6L2/ENST00000308807/ENST00000309071/C4orf21/ENST00000309106/MRGPRD/ENST00000309235/ZNF483/ENST00000309829/Q9BTX9_HUMAN/ENST00000310164/ZCCHC12/ENST00000310227/INSM1/ENST00000310847/ANKRD10/ENST00000311122/C10orf76/ENST0…	ENST00000360059/GTPBP4/ENST00000360116/FAM83D/ENST00000360423/GIYD2/ENST00000360563/PIK3CD/ENST00000360845/ENST00000360915/ENST00000360962/C11orf80/ENST00000360967/NP_001005356.1/ENST00000361013/TCF19/ENST00000361038/NM_207434/ENST00000361077/SHARPIN/ENST00000361110/ENST00000361478/PJA1/ENST00000361502/Q6UXP0_HUMAN/ENST00000361511/PPEF1/ENST00000361568/EGFL8/ENST00000361947/FRAP1/ENST00000362011/…
20533275	0.145354	16.9397	1.0439		20533275	4.7702	3.82095	4.40398	4.72143	3.75131	3.98428	20533275	ENSG00000238414_x_st	ENSG00000238414	ENSG00000238414	snoRNA	Homo sapiens	chr10:27157094-27157193 (+)	100	ATCCTTTCATAGTTCATAAGCATGATTGGGTTTTCACACTATGTGTAAGATGTGCCTCCATCAAACCTTGTTAGGATGTTGGCATATCACCCATCTGATG	---	---	miRNA-4_0	3-Dec-13	Ensembl			---
20533983	0.536251	13.4992	1.1786		20533983	1.70231	2.02966	1.55659	1.34639	1.42917	1.70716	20533983	ENSG00000252536_st	ENSG00000252536	ENSG00000252536	snoRNA	Homo sapiens	chr20:55182733-55182849 (+)	117	GAAACTACACTTTCAGGGATAATTTCTATAGTTGGTTACTAGAGAAGTTTCTTTAAATATGTAGAGCACCATTTAAACAGAATAATAAAAAGGCTGTGAGCAGTGGCTCATGCCTGT	---	---	miRNA-4_0	3-Dec-13	Ensembl			---
20532686	-0.437805	27.5366	0.8687		20532686	1.81551	1.83695	1.77164	1.63647	2.3644	2.32942	20532686	ACA4_st	ACA4	ACA4	HAcaBox	Homo sapiens	chr3:186505402-186505538 (+)	137	TACCAAAAGTTAGCTTTTTGGGGGGCAGGTTTTTAAGTAACCTTTGCCAACTTGGGCTATTTGGAAGAGTAAAAGACCACACTCCACAGTGGGCTATACCACTTAGTATAGTTCGCTACTATTTTGTGGCCTACATG	---	---	miRNA-4_0	3-Dec-13	snoRNABase			---
20520570	0.805031	6.01031	1.2976		20520570	2.01102	1.73496	1.65616	1.46456	1.12227	1.60923	20520570	MIMAT0021121_st	MIMAT0021121	hsa-miR-5190	miRNA	Homo sapiens	chr18:13459992-13460012 (+)	21	CCAGUGACUGAGCUGGAGCCA	ENST00000359446 // sense // intron // 3 /// ENST00000361205 // sense // intron // 4 /// ENST00000399848 // sense // intron // 4 /// ENST00000587905 // sense // intron // 4 /// OTTHUMT00000458323 // sense // intron // 4 /// OTTHUMT00000458325 // sense // intron // 4 /// OTTHUMT00000458326 // sense // intron // 3	---	miRNA-4_0	3-Dec-13	miRBase			---
20532602	1.96114	0.266404	1.72		20532602	2.45792	2.26197	2.55754	1.45613	1.23904	1.5488	20532602	14qII-28_x_st	14qII-28	14qII-28	CDBox	Homo sapiens	chr14:101455467-101455537 (+)	71	TGGATCGATGATGACTGCTGGTGGCGTATGAGTCATATGCGATGAATACGTGTCTAGAACTCTGAGGTCCA	---	---	miRNA-4_0	3-Dec-13	snoRNABase			---
20504562	-0.0273902	27.5366	0.993		20504562	1489.43	1252.56	1342.87	1367.96	1431.51	1306.7	20504562	MIMAT0005792_st	MIMAT0005792	hsa-miR-320b	miRNA	Homo sapiens	chr1:117214409-117214430 (+) // chr1:224444751-224444772 (-)	22	AAAAGCUGGGUUGAGAGGGCAA	ENST00000281701 // sense // intron // 18 /// ENST00000340871 // sense // intron // 16 /// ENST00000361463 // sense // intron // 16 /// ENST00000391875 // sense // intron // 17 /// ENST00000469075 // sense // intron // 17 /// ENST00000469968 // sense // intron // 16 /// ENST00000482491 // sense // intron // 16 /// ENST00000489194 // sense // intron // 1 /// ENST00000496393 // sense // intron // 2 …	---	miRNA-4_0	3-Dec-13	miRBase	MTI	---	GOLPH3
20534163	0.988263	3.38325	1.4102		20534163	6.27719	6.41699	8.1817	3.98857	4.87542	6.04361	20534163	ENSG00000265607_s_st	ENSG00000265607	ENSG00000265607	snoRNA	Homo sapiens	chrHSCHR6_MHC_COX:31496333-31496410 (-)	78	GCCATATGATGTTTTCTTTTCGAAAGGTGAGCGCTTTGCGCAGTGATGACCCTCATCTATCACCCTTGACTGATGGCT	---	---	miRNA-4_0	3-Dec-13	Ensembl			---
20500730	0.240733	16.9397	1.0814		20500730	565.728	660.128	657.217	465.036	614.946	678.765	20500730	MIMAT0000423_st	MIMAT0000423	hsa-miR-125b-5p	miRNA	Homo sapiens	chr11:121970517-121970538 (-) // chr21:17962573-17962594 (+)	22	UCCCUGAGACCCUAACUUGUGA	ENST00000400178 // sense // intron // 5 /// ENST00000418813 // sense // intron // 3 /// ENST00000428669 // sense // intron // 5 /// ENST00000441820 // sense // intron // 1 /// ENST00000445461 // sense // intron // 5 /// ENST00000453910 // sense // intron // 3 /// ENST00000456342 // sense // intron // 6 /// ENST00000458468 // sense // intron // 6 /// ENST00000602280 // sense // intron // 1 /// ENS…	---	miRNA-4_0	3-Dec-13	miRBase	MTI/---/IP6K1/ENST00000000442/ESRRA/ENST00000005905/KIAA0100/ENST00000006101/COPZ2/ENST00000007403/CRLF1/ENST00000014914/GPRC5A/ENST00000054650/THAP3/ENST00000157812/PSMC4/ENST00000158009/FNDC8/ENST00000160298/KIAA1543/ENST00000162749/TNFRSF1A/ENST00000168977/ITGB1BP3/ENST00000171111/KEAP1/ENST00000175756/PTPN18/ENST00000176183/DRD4/ENST00000184956/NP_071353.4/ENST00000201886/KHSRP/ENST0000020355…	ENST00000305922/Q96S03_HUMAN/ENST00000306121/SNX7/ENST00000306534/ROBO4/ENST00000306564/PMCHL2/ENST00000306796/DUS1L/ENST00000306894/SLC1A5/ENST00000306897/RAC3/ENST00000307126/GTPBP2/ENST00000307266/MYEOV2/ENST00000307394/EME2/ENST00000307521/GPR142/ENST00000308095/ZNF80/ENST00000308317/SIP1/ENST00000308342/NP_689973.2/ENST00000308344/CLDN15/ENST00000308527/SH3PX3/ENST00000308721/BCL2L14/ENST000…	DUSP27/ENST00000361220/ANKRD13B/ENST00000361226/RUSC2/ENST00000361283/C13orf8/ENST00000361413/KIAA0753/ENST00000361570/ENST00000361574/C19orf22/ENST00000361588/BCAN/ENST00000361670/LSM14B/ENST00000361682/TXNRD2/ENST00000361757/SBNO2/ENST00000361773/TGFB1I1/ENST00000361774/KRTAP5-9/ENST00000361813/SMG5/ENST00000361872/ENST00000361874/DCTN1/ENST00000366524/HNRPU/ENST00000366552/WDR64/ENST0000036667…
20500385	0.465244	15.1953	1.1278		20500385	2.19819	1.90719	2.01281	1.90502	1.66894	1.85034	20500385	MIMAT0000222_st	MIMAT0000222	hsa-miR-192-5p	miRNA	Homo sapiens	chr11:64658675-64658695 (-)	21	CUGACCUAUGAAUUGACAGCC	---	hsa-mir-192 // chr11:64658609-64658718 (-) /// hsa-mir-194-2 // chr11:64658827-64658911 (-) /// hsa-mir-6750 // chr11:64665835-64665909 (-)	miRNA-4_0	3-Dec-13	miRBase	MTI/---/RCC2/ENST00000014761/RWDD2/ENST00000016913/MS4A12/ENST00000043410/PHF23/ENST00000050961/ZFHX4/ENST00000056233/NFE2L3/ENST00000064571/CBLN4/ENST00000072644/YIPF1/ENST00000161863/YTHDC2/ENST00000166345/TRIP13/ENST00000167588/KRT20/ENST00000174653/AP3M2/ENST00000177648/ALPK1/ENST00000190611/OSBPL6/ENST00000198587/IGSF9/ENST00000209540/OR1I1/ENST00000211238/CRISP2/ENST00000215862/MORC2/ENST00…	ENST00000308159/NUP93/ENST00000308768/KCTD13/ENST00000308769/RFWD2/ENST00000308941/PHYHD1/ENST00000309111/ENST00000309166/NRIP3/ENST00000309255/STX7/ENST00000309296/Q5JY96_HUMAN/ENST00000309522/HADH/ENST00000309575/CHST2/ENST00000309827/STON1/ENST00000310109/LOC387787/ENST00000310715/TTC18/ENST00000310786/CD164/ENST00000311417/ZMAT3/ENST00000311463/DAK/ENST00000311623/C4orf26/ENST00000311787/C10o…	ENST00000360396/ENST00000360451/ENST00000360468/MAN2A2/ENST00000360476/NMB/ENST00000360535/CLIP3/ENST00000360543/DTX2/ENST00000360587/FBXL22/ENST00000361098/Q9P1H6_HUMAN/ENST00000361113/ZNF627/ENST00000361329/ENST00000361610/ARHGEF15/ENST00000364810/MICA/ENST00000366479/OR2L2/ENST00000366552/WDR64/ENST00000366570/ZP4/ENST00000366592/GPR137B/ENST00000366628/C1orf57/ENST00000366632/ENST00000366773/…
20538276	0.966844	3.65257	1.2579		20538276	4.66048	4.66048	4.79392	3.48735	3.9023	3.84435	20538276	U96a_x_st	U96a	U96a	CDBox	Homo sapiens	chr5:180668818-180668889 (-)	72	CCTGGTGATGACAGATGGCATTGTCAGCCAATCCCCAAGTGGGAGTGAGGACATGTCCTGCAATTCTGAAGG	---	---	miRNA-4_0	3-Dec-13	snoRNABase			---
20501181	1.0476	3.07845	1.3505		20501181	282.728	268.952	293.094	179.595	211.088	238.664	20501181	MIMAT0000691_st	MIMAT0000691	hsa-miR-130b-3p	miRNA	Homo sapiens	chr22:22007643-22007664 (+)	22	CAGUGCAAUGAUGAAAGGGCAU	ENST00000498589 // sense // exon // 2 /// OTTHUMT00000102312 // sense // exon // 2	hsa-mir-130b // chr22:22007593-22007674 (+) /// hsa-mir-301b // chr22:22007270-22007347 (+)	miRNA-4_0	3-Dec-13	miRBase	MTI/---/RGMB/ENST00000000442/ESRRA/ENST00000001008/FKBP4/ENST00000008527/CRY1/ENST00000014914/GPRC5A/ENST00000040877/TARBP1/ENST00000055077/RFC2/ENST00000075322/ENPP2/ENST00000084798/CA11/ENST00000167462/LLGL2/ENST00000170150/BPIL1/ENST00000190165/DMRT3/ENST00000199706/MRPL28/ENST00000200181/ITGB4/ENST00000202028/EPB41L1/ENST00000202816/ESF1/ENST00000205143/DLL3/ENST00000206765/TGM1/ENST000002097…	PPP1R14A/ENST00000301263/LY6D/ENST00000301488/CDK2AP2/ENST00000301490/NUDT8/ENST00000301678/ITFG3/ENST00000301821/RPSAP15/ENST00000302056/SOCS6/ENST00000302174/NUDT9/ENST00000302327/ING2/ENST00000302329/OR4X2/ENST00000302373/MPHOSPH9/ENST00000302378/NME6/ENST00000302445/KARS/ENST00000302530/ATPAF2/ENST00000303103/SNRPB/ENST00000303151/POP7/ENST00000303202/C8orf22/ENST00000303204/PRELID1/ENST00000…	Q9HAJ0_HUMAN/ENST00000357039/PXMP3/ENST00000357048/ENST00000357311/SRPK2/ENST00000357378/NUDCD2/ENST00000357430/ACSL3/ENST00000357608/SMC3/ENST00000357872/LAEVR_HUMAN/ENST00000358017/FAM49B/ENST00000358080/SFMBT1/ENST00000358090/ENST00000358167/PLEKHQ1/ENST00000358173/EPHB4/ENST00000358186/BDH1/ENST00000358204/TES/ENST00000358229/ENPP1/ENST00000358417/PCSK6/ENST00000358469/MB3L2_HUMAN/ENST0000035…
20517729	0.881005	4.46872	1.3553		20517729	50.0754	51.8139	64.0009	35.7026	36.0886	51.7746	20517729	MIMAT0016900_st	MIMAT0016900	hsa-miR-4270	miRNA	Homo sapiens	chr3:15537786-15537805 (-)	20	UCAGGGAGUCAGGGGAGGGC	ENST00000383781 // sense // intron // 1 /// ENST00000383785 // sense // intron // 1 /// ENST00000383786 // sense // intron // 1 /// ENST00000383787 // sense // intron // 1 /// ENST00000383788 // sense // intron // 1 /// ENST00000435459 // sense // intron // 1 /// ENST00000603808 // sense // intron // 1 /// ENST00000605797 // sense // intron // 1 /// OTTHUMT00000343575 // sense // intron // 1 /// …	---	miRNA-4_0	3-Dec-13	miRBase			---
20533461	-0.286845	27.5366	0.9073		20533461	1.36167	1.09959	1.39901	1.5719	1.11998	1.59282	20533461	ENSG00000238695_x_st	ENSG00000238695	ENSG00000238695	snoRNA	Homo sapiens	chr4:142218928-142219032 (-)	105	ATCCTTTTGTAGTTCATGAGCATAATGATTGGGTGTTCGCATACATGTGTGAGATGTGCCACCCTCTGAACCTAGTTACAATGTGGGGATATTACCTGTCTGACC	---	---	miRNA-4_0	3-Dec-13	Ensembl			---
20500773	2.47922	0	1.9132		20500773	241.059	236.3	224.595	123.772	134.044	110.109	20500773	MIMAT0000447_st	MIMAT0000447	hsa-miR-134-5p	miRNA	Homo sapiens	chr14:101521031-101521052 (+)	22	UGUGACUGGUUGACCAGAGGGG	ENST00000385258 // sense // exon // 1	hsa-mir-134 // chr14:101521024-101521096 (+) /// hsa-mir-154 // chr14:101526092-101526175 (+) /// hsa-mir-377 // chr14:101528387-101528455 (+) /// hsa-mir-381 // chr14:101512257-101512331 (+) /// hsa-mir-382 // chr14:101520643-101520718 (+) /// hsa-mir-485 // chr14:101521756-101521828 (+) /// hsa-mir-487a // chr14:101518783-101518862 (+) /// hsa-mir-496 // chr14:101526910-101527011 (+) /// hsa-mi…	miRNA-4_0	3-Dec-13	miRBase	MTI/---/FOXM1/ENST00000002501/DBNDD1/ENST00000006658/SPATA20/ENST00000008527/CRY1/ENST00000014930/HEBP1/ENST00000045065/PARP3/ENST00000156499/KLK14/ENST00000158149/C17orf85/ENST00000159087/TMEM16H/ENST00000165524/PRLH/ENST00000168216/HSD17B10/ENST00000192314/GAL3ST2/ENST00000198587/IGSF9/ENST00000199320/DIMT1L/ENST00000202816/ESF1/ENST00000215565/NDUFB7/ENST00000215739/LZTR1/ENST00000215794/USP18…	B4GALT2/ENST00000309582/LOC729317/ENST00000309892/Q8NGU3_HUMAN/ENST00000310127/ATP8B3/ENST00000310260/VANGL1/ENST00000310837/EIF1/ENST00000311089/DNAL1/ENST00000311175/HRAS/ENST00000311189/ENST00000311378/WFIKKN2/ENST00000311401/MUM1/ENST00000311585/EDN3/ENST00000311694/C12orf51/ENST00000311798/SSX5/ENST00000311893/ISCU/ENST00000311967/NRF1/ENST00000312100/ACOT9/ENST00000312175/BANF1/ENST00000312…	ENST00000366683/ENST00000366684/ENST00000366706/OBSCN/ENST00000366783/ENST00000366790/PARP1/ENST00000366796/DACT2/ENST00000366872/CAPN8/ENST00000367034/MRPL18/ENST00000367101/SERAC1/ENST00000367342/C1orf106/ENST00000367377/PCMT1/ENST00000367668/ENST00000367693/ENST00000367790/ENST00000367795/ENST00000367818/XCL1/ENST00000367870/MAEL/ENST00000367872/ENST00000367879/UCK2/ENST00000367889/MGST3/ENST0…
20518881	0.860892	5.12213	1.634		20518881	8.05572	5.82208	7.91602	2.18439	6.86186	5.67736	20518881	MIMAT0019021_st	MIMAT0019021	hsa-miR-4487	miRNA	Homo sapiens	chr11:47422574-47422592 (+)	19	AGAGCUGGCUGAAGGGCAG	ENST00000532340 // antisense // intron // 2 /// ENST00000532943 // antisense // intron // 2 /// OTTHUMT00000395647 // antisense // intron // 2 /// OTTHUMT00000395648 // antisense // intron // 2	---	miRNA-4_0	3-Dec-13	miRBase			---
20518782	-0.208836	27.5366	0.9377		20518782	21.5542	18.4326	16.0406	22.2786	17.8085	19.4833	20518782	MIMAT0018925_st	MIMAT0018925	hsa-miR-1268b	miRNA	Homo sapiens	chr17:78072630-78072649 (+)	20	CGGGCGUGGUGGUGGGGGUG	ENST00000397545 // sense // intron // 19 /// ENST00000574799 // sense // intron // 15 /// OTTHUMT00000256005 // sense // intron // 19 /// OTTHUMT00000437430 // sense // intron // 15	---	miRNA-4_0	3-Dec-13	miRBase			---
20500123	0.938701	4.25579	1.506		20500123	113.214	73.5129	71.7503	41.2469	54.6002	77.6272	20500123	MIMAT0000067_st	MIMAT0000067	hsa-let-7f-5p	miRNA	Homo sapiens	chr9:96938635-96938656 (+) // chrX:53584207-53584228 (-)	22	UGAGGUAGUAGAUUGUAUAGUU	ENST00000262854 // sense // intron // 60 /// ENST00000342160 // sense // intron // 59 /// ENST00000427052 // sense // intron // 34 /// OTTHUMT00000056766 // sense // intron // 59 /// OTTHUMT00000056767 // sense // intron // 34	hsa-let-7f-2 // chrX:53584153-53584235 (-) /// hsa-mir-98 // chrX:53583184-53583302 (-)	miRNA-4_0	3-Dec-13	miRBase	MTI/---/CCNG1/ENST00000007390/C16orf42/ENST00000007699/YBX2/ENST00000011684/PLEKHG6/ENST00000016946/RGPD7/ENST00000025469/PLEKHO1/ENST00000038176/NSMAF/ENST00000042931/BEST2/ENST00000156109/GPKOW/ENST00000161006/PRSS22/ENST00000162044/TMEM161A/ENST00000163416/GOLGA5/ENST00000167462/LLGL2/ENST00000181092/SP140/ENST00000196489/ZNF416/ENST00000203556/GMIP/ENST00000204604/CHRD/ENST00000205194/NAT14/E…	ENST00000305481/USP47/ENST00000305949/MTBP/ENST00000305988/ADRB2/ENST00000306125/QARS/ENST00000306318/GBX2/ENST00000306368/NP_057578.1/ENST00000306533/O95745_HUMAN/ENST00000306562/ZNF672/ENST00000306730/AVEN/ENST00000306735/C18orf22/ENST00000307632/OR52K1/ENST00000307886/CTSW/ENST00000307971/WFDC5/ENST00000307980/RAD9A/ENST00000308299/FCN1/ENST00000308354/PDLIM2/ENST00000308366/PLA2G1B/ENST000003…	CMTM1/ENST00000361204/SREBF2/ENST00000361254/CD300LF/ENST00000361314/GPX7/ENST00000361466/MYBPC1/ENST00000361473/ENST00000361549/NP_009007.2/ENST00000361567/MT-ND5/ENST00000361640/AKR7A3/ENST00000361685/ENST00000361732/ENST00000361743/C7orf49/ENST00000361804/ENST00000361851/MT-ATP8/ENST00000361874/DCTN1/ENST00000361899/MT-ATP6/ENST00000362016/HTR4/ENST00000366478/ENST00000366649/C1orf131/ENST0000…
20509070	1.48999	0.808936	1.6238		20509070	130.368	143.626	171.633	78.061	88.8435	108.228	20509070	MIMAT0006764_st	MIMAT0006764	hsa-miR-320d	miRNA	Homo sapiens	chr13:41301964-41301982 (-) // chrX:140008337-140008355 (-)	19	AAAAGCUGGGUUGAGAGGA	---	---	miRNA-4_0	3-Dec-13	miRBase	MTI	---	SLC38A1
20533847	-0.0979216	27.5366	0.965		20533847	1.81193	1.97122	1.94344	1.62944	1.74152	2.72223	20533847	ENSG00000251992_s_st	ENSG00000251992	ENSG00000251992	snoRNA	Homo sapiens	chr18:47340503-47340646 (+)	144	CTTTCGGGTCCCCATTGCAGCCCCCGGATGAGCCCGCAGTATTTTCCTTATATGATCAGGTCCCATTGCGGGCGGCGCCGCTTGCCCGGAGCCTGAGAGGATTATGAAAACGTGGCGAGCGAAATGGGGCCAGGGGACCTGGAG	---	---	miRNA-4_0	3-Dec-13	Ensembl			---
20532672	0.0726958	16.9397	1.0245		20532672	1.79485	2.33668	2.11033	1.71832	1.93363	2.4771	20532672	ACA42_st	ACA42	ACA42	HAcaBox	Homo sapiens	chr1:155889700-155889833 (-)	134	TGGTAATGGATTTATGGTGGGTCCTTCTCTGTGGGCCTCTCATAGTGTACCCATGCCATAGCAAATGGCAGCCTCGAACCATTGCCCAGTCCCCTTACCTGTGGGCTGTGAGCACTGAAGGGGGTTGCACAGTG	---	---	miRNA-4_0	3-Dec-13	snoRNABase			---
20518852	-1.3999	10.679	0.6862		20518852	49.7402	53.4592	57.4601	75.2392	72.5611	86.6326	20518852	MIMAT0018994_st	MIMAT0018994	hsa-miR-4467	miRNA	Homo sapiens	chr7:102111919-102111940 (+)	22	UGGCGGCGGUAGUUAUGGGCUU	ENST00000292616 // sense // intron // 11 /// ENST00000468175 // sense // intron // 2 /// ENST00000473880 // sense // exon // 7 /// OTTHUMT00000349493 // sense // intron // 11 /// OTTHUMT00000349494 // sense // exon // 7 /// OTTHUMT00000349501 // sense // intron // 2	hsa-mir-4467 // chr7:102111916-102111978 (+) /// hsa-mir-5090 // chr7:102106189-102106273 (+)	miRNA-4_0	3-Dec-13	miRBase			---
20504332	-0.855837	18.0592	0.7031		20504332	1.73496	2.52238	2.52238	3.0829	2.39353	4.30397	20504332	MIMAT0003263_st	MIMAT0003263	hsa-miR-595	miRNA	Homo sapiens	chr7:158325425-158325445 (-)	21	GAAGUGUGCCGUGGUGUGUCU	ENST00000389413 // sense // intron // 1 /// ENST00000389416 // sense // intron // 1 /// ENST00000389418 // sense // intron // 1 /// ENST00000404321 // sense // intron // 1 /// ENST00000409483 // sense // intron // 1 /// OTTHUMT00000327120 // sense // intron // 1 /// OTTHUMT00000327121 // sense // intron // 1 /// OTTHUMT00000353213 // sense // intron // 1 /// OTTHUMT00000353214 // sense // intron …	---	miRNA-4_0	3-Dec-13	miRBase	MTI/---/PARD6A/ENST00000002501/DBNDD1/ENST00000007390/C16orf42/ENST00000007516/NDUFAB1/ENST00000011684/PLEKHG6/ENST00000013894/ABHD5/ENST00000022615/VDAC3/ENST00000046794/LCP2/ENST00000056233/NFE2L3/ENST00000078429/GNA11/ENST00000156471/AQR/ENST00000159060/NOX3/ENST00000168712/FGF4/ENST00000169551/C18orf55/ENST00000172853/NEB/ENST00000175238/ADAM7/ENST00000181092/SP140/ENST00000187397/ARP21_HUMAN…	ENST00000306984/C7orf11/ENST00000307002/OR10G6/ENST00000307179/USP8/ENST00000307259/ENST00000307363/GLB1/ENST00000307544/KIAA1217/ENST00000307719/NAT1/ENST00000308159/NUP93/ENST00000308344/CLDN15/ENST00000308360/PIGS/ENST00000308403/KIAA1632/ENST00000308682/OR7D4/ENST00000308755/EHBP1L1/ENST00000308855/ENST00000309156/GRB7/ENST00000309384/KLRC4/ENST00000309575/CHST2/ENST00000309878/PCP4L1/ENST000…	ENST00000366563/RGS7/ENST00000366565/ENST00000366647/GNPAT/ENST00000366834/GPR31/ENST00000366841/ENST00000366890/TAF1A/ENST00000366904/C6orf59/ENST00000367063/CD55/ENST00000367074/VIL2/ENST00000367089/DYNLT1/ENST00000367104/SERAC1/ENST00000367166/TFB1M/ENST00000367311/PHLDA3/ENST00000367317/TNNT2/ENST00000367466/PLA2G4A/ENST00000367520/GLT25D2/ENST00000367552/NPL/ENST00000367555/ENST00000367701/Z…
20529773	-0.566692	26.241	0.7734		20529773	3.87217	5.21505	4.21038	4.07503	5.02061	8.98188	20529773	MIMAT0030990_st	MIMAT0030990	hsa-miR-8063	miRNA	Homo sapiens	chr15:37265032-37265053 (-)	22	UCAAAAUCAGGAGUCGGGGCUU	ENST00000219869 // sense // intron // 7 /// ENST00000314177 // sense // intron // 8 /// ENST00000338564 // sense // intron // 9 /// ENST00000340545 // sense // intron // 8 /// ENST00000382766 // sense // intron // 8 /// ENST00000397620 // sense // intron // 8 /// ENST00000397624 // sense // intron // 7 /// ENST00000424352 // sense // intron // 8 /// ENST00000444725 // sense // intron // 8 /// ENS…	---	miRNA-4_0	3-Dec-13	miRBase			---
20533759	1.65345	0.503747	1.8344		20533759	3.6019	3.06699	4.20812	1.82466	1.61058	2.56268	20533759	ENSG00000239155_st	ENSG00000239155	ENSG00000239155	snoRNA	Homo sapiens	chr9:30178473-30178575 (-)	103	ATCCTTTTGTAGTTCATAAGTGTGATGATTAGGTTTTCACATTTGTGTGTGAGATGTATCTCCCTCAAACATTTTATGACATCGGCATATTATCCTTCTGATG	---	---	miRNA-4_0	3-Dec-13	Ensembl			---
20526170	0.131715	16.9397	1.0548		20526170	3.56791	2.97469	2.60426	2.99706	2.04764	3.83779	20526170	MIMAT0028109_st	MIMAT0028109	hsa-miR-7106-5p	miRNA	Homo sapiens	chr12:113596958-113596977 (-)	20	UGGGAGGAGGGGAUCUUGGG	ENST00000306014 // sense // intron // 19 /// ENST00000314045 // sense // intron // 19 /// ENST00000335621 // antisense // exon // 8 /// ENST00000549271 // sense // intron // 1 /// ENST00000551912 // sense // intron // 1 /// OTTHUMT00000405303 // antisense // exon // 8 /// OTTHUMT00000405374 // sense // intron // 19 /// OTTHUMT00000405435 // sense // intron // 19 /// OTTHUMT00000405437 // sense //…	---	miRNA-4_0	3-Dec-13	miRBase			---
20532575	1.2399	1.67072	1.4485		20532575	1.72833	1.54371	1.3916	1.22964	0.949166	1.04665	20532575	14qI-9_x_st	14qI-9	14qI-9	CDBox	Homo sapiens	chr14:101411986-101412056 (+)	71	TGGATCAATGATGAGTACCCTGGGGTGTCTGAATCTTGGATTTTGATTAAACCCTATAACTCTGAGGTCCA	---	---	miRNA-4_0	3-Dec-13	snoRNABase			---
20500555	-0.324008	27.5366	0.9054		20500555	1.53324	2.09793	1.74089	1.76227	2.10377	2.03539	20500555	MIMAT0004571_st	MIMAT0004571	hsa-miR-200b-5p	miRNA	Homo sapiens	chr1:1102504-1102525 (+)	22	CAUCUUACUGGGCAGCAUUGGA	---	hsa-mir-200b // chr1:1102484-1102578 (+) /// hsa-mir-200a // chr1:1103243-1103332 (+) /// hsa-mir-429 // chr1:1104385-1104467 (+)	miRNA-4_0	3-Dec-13	miRBase	/ENST00000005905/KIAA0100/ENST00000006839/SCN4A/ENST00000014914/GPRC5A/ENST00000037502/MYOC/ENST00000054950/RCN1/ENST00000086933/GSCL/ENST00000164305/PIGB/ENST00000168712/FGF4/ENST00000170564/GPATCH1/ENST00000179259/C12orf5/ENST00000187397/ARP21_HUMAN/ENST00000196482/ZNF324/ENST00000200652/SLC22A4/ENST00000202788/MAPKAPK5/ENST00000202967/SIRT4/ENST00000204679/GNPTG/ENST00000205402/DLD/ENST0000020…	ENST00000307888/ENST00000307897/ZWILCH/ENST00000308192/PLG/ENST00000308403/KIAA1632/ENST00000308675/LINGO2/ENST00000309178/ENST00000310118/PSMD2/ENST00000310157/KLK6/ENST00000310194/OR8S1/ENST00000310236/CHRD/ENST00000310389/ARL10/ENST00000310496/RFNG/ENST00000310754/TRAM1L1/ENST00000310791/NP_001025045.1/ENST00000311117/MLL5/ENST00000311175/HRAS/ENST00000311417/ZMAT3/ENST00000311955/ABRA/ENST000…	IFI6/ENST00000361183/CAPZA2/ENST00000361306/EGFL6/ENST00000361352/LOH11CR2A/ENST00000361479/MPP8_HUMAN/ENST00000361511/PPEF1/ENST00000361582/DZIP3_HUMAN/ENST00000361600/GPRASP1/ENST00000361640/AKR7A3/ENST00000361644/MAGEB3/ENST00000361671/MAK10/ENST00000361681/MT-ND6/ENST00000361682/TXNRD2/ENST00000361703/ENST00000361708/NXF5/ENST00000361907/BCOR/ENST00000361911/ZNF326/ENST00000362020/ENST0000036…
20517830	1.13392	2.36515	1.5888		20517830	8.25613	5.02978	4.53959	3.67423	4.21038	3.03844	20517830	MIMAT0017999_st	MIMAT0017999	hsa-miR-3619-5p	miRNA	Homo sapiens	chr22:46486939-46486960 (+)	22	UCAGCAGGCAGGCUGGUGCAGC	ENST00000360737 // sense // intron // 1 /// ENST00000381051 // sense // intron // 1 /// ENST00000435439 // sense // intron // 1 /// ENST00000443490 // sense // intron // 1 /// OTTHUMT00000316781 // sense // intron // 1 /// OTTHUMT00000316782 // sense // intron // 1 /// OTTHUMT00000316783 // sense // intron // 1 /// OTTHUMT00000316787 // sense // intron // 1	---	miRNA-4_0	3-Dec-13	miRBase	MTI	---	MFN2
20501292	-0.0105351	27.5366	0.9959		20501292	2.75172	1.63242	3.01788	2.35391	2.47989	2.3513	20501292	MIMAT0004700_st	MIMAT0004700	hsa-miR-331-5p	miRNA	Homo sapiens	chr12:95702221-95702242 (+)	22	CUAGGUAUGGUCCCAGGGAUCC	---	hsa-mir-331 // chr12:95702196-95702289 (+) /// hsa-mir-3685 // chr12:95703699-95703760 (+)	miRNA-4_0	3-Dec-13	miRBase	MTI/---/SAFB/ENST00000007708/PDK2/ENST00000011691/SS18L2/ENST00000020673/PSD/ENST00000022615/VDAC3/ENST00000026218/PIGQ/ENST00000045065/PARP3/ENST00000064571/CBLN4/ENST00000082259/DNAH2/ENST00000156471/AQR/ENST00000162330/BCAR1/ENST00000170150/BPIL1/ENST00000175238/ADAM7/ENST00000185206/CLIC5/ENST00000200181/ITGB4/ENST00000204637/FLT3LG/ENST00000215886/LGALS2/ENST00000216185/TXN2/ENST00000216733/…	APTX/ENST00000309881/CD36/ENST00000309922/RG9MTD1/ENST00000309955/CFLAR/ENST00000310164/ZCCHC12/ENST00000310193/CYP7B1/ENST00000310276/PARP14/ENST00000310452/TBC1D8B/ENST00000310512/BCDIN3/ENST00000310847/ANKRD10/ENST00000311036/RXFP4/ENST00000311181/B3GNT1/ENST00000311659/UBQLN3/ENST00000311734/IL1RL1/ENST00000312134/CST6/ENST00000312365/GABARAPL3/ENST00000312442/GLIPR1L1/ENST00000312468/Q5T319_…	ENST00000359978/Q6ZN92_HUMAN/ENST00000359984/ENST00000360019/ENST00000360254/DISP1/ENST00000360322/C1orf125/ENST00000360370/SLC41A3/ENST00000360652/FAM113A/ENST00000360896/ENST00000361113/ZNF627/ENST00000361540/DNASE2B/ENST00000361886/FAM19A3/ENST00000361907/BCOR/ENST00000361963/CDY1_HUMAN/ENST00000361965/EPS8L3/ENST00000361983/KIAA1279/ENST00000366468/PGBD2/ENST00000366486/OR5AV1P/ENST0000036653…
20525557	-1.19123	16.997	0.6672		20525557	16.2277	11.347	12.6221	19.6454	17.0914	23.3056	20525557	MIMAT0027496_st	MIMAT0027496	hsa-miR-6798-5p	miRNA	Homo sapiens	chr19:49513168-49513190 (+)	23	CCAGGGGGAUGGGCGAGCUUGGG	ENST00000221413 // sense // intron // 7 /// ENST00000413176 // sense // intron // 7 /// ENST00000594017 // sense // intron // 7 /// ENST00000594338 // sense // intron // 6 /// ENST00000595090 // sense // intron // 7 /// ENST00000596247 // sense // intron // 7 /// ENST00000601968 // sense // intron // 7 /// OTTHUMT00000466235 // sense // intron // 7 /// OTTHUMT00000466236 // sense // intron // 7 /…	---	miRNA-4_0	3-Dec-13	miRBase			---
20518624	0.794724	6.21244	1.291		20518624	2.14527	1.72058	1.92312	1.72058	1.22166	1.56966	20518624	MIMAT0018351_st	MIMAT0018351	hsa-miR-3936	miRNA	Homo sapiens	chr5:131701205-131701226 (-)	22	UAAGGGGUGUAUGGCAGAUGCA	ENST00000417795 // sense // intron // 2 /// OTTHUMT00000132650 // sense // intron // 2	---	miRNA-4_0	3-Dec-13	miRBase			---
20524053	-0.449735	27.5366	0.881		20524053	3.26845	3.5284	3.99476	3.99476	3.73232	4.51892	20524053	MIMAT0024616_st	MIMAT0024616	hsa-miR-6132	miRNA	Homo sapiens	chr7:116660285-116660303 (+)	19	AGCAGGGCUGGGGAUUGCA	ENST00000265437 // sense // intron // 1 /// ENST00000323984 // sense // intron // 1 /// ENST00000393443 // sense // 3UTR // 1 /// ENST00000393444 // sense // 3UTR // 1 /// ENST00000393446 // sense // intron // 1 /// ENST00000393447 // sense // 3UTR // 1 /// ENST00000393449 // sense // intron // 1 /// ENST00000393451 // sense // intron // 1 /// ENST00000417919 // sense // intron // 1 /// ENST00000…	---	miRNA-4_0	3-Dec-13	miRBase			---
20532640	-0.360295	27.5366	0.7975		20532640	3.32532	3.33187	2.85661	2.56489	9.26172	2.62655	20532640	ACA27_x_st	ACA27	ACA27	HAcaBox	Homo sapiens	chr13:27829538-27829663 (+)	126	TACCCCCTTTTCACTTTGCCAGTTGGACTTATGTCTTTATTGGTCATTCAAGTGGGGCAAAGGAAATATCCTTTTAAAACTCAGGCAAACTGGGTGTTTGTCTGTATCCTGTCAGAGGAAACAAAT	---	---	miRNA-4_0	3-Dec-13	snoRNABase			---
20522039	-0.518909	27.5366	0.8024		20522039	1.94354	1.56101	2.51687	3.03276	1.73149	2.81478	20522039	MIMAT0022496_st	MIMAT0022496	hsa-miR-5703	miRNA	Homo sapiens	chr2:228336878-228336895 (+)	18	AGGAGAAGUCGGGAAGGU	ENST00000310078 // sense // 3UTR // 1 /// ENST00000409979 // sense // 3UTR // 1 /// OTTHUMT00000256895 // sense // 3UTR // 1 /// OTTHUMT00000331537 // sense // 3UTR // 1	---	miRNA-4_0	3-Dec-13	miRBase			---
20500785	1.52226	0.808936	1.6825		20500785	2.3355	3.28237	3.43697	1.7076	1.5979	2.02734	20500785	MIMAT0000453_st	MIMAT0000453	hsa-miR-154-3p	miRNA	Homo sapiens	chr14:101526142-101526163 (+)	22	AAUCAUACACGGUUGACCUAUU	---	hsa-mir-134 // chr14:101521024-101521096 (+) /// hsa-mir-154 // chr14:101526092-101526175 (+) /// hsa-mir-369 // chr14:101531935-101532004 (+) /// hsa-mir-377 // chr14:101528387-101528455 (+) /// hsa-mir-382 // chr14:101520643-101520718 (+) /// hsa-mir-409 // chr14:101531637-101531715 (+) /// hsa-mir-412 // chr14:101531784-101531874 (+) /// hsa-mir-410 // chr14:101532249-101532328 (+) /// hsa-mir…	miRNA-4_0	3-Dec-13	miRBase	/ENST00000004921/CCL18/ENST00000038176/NSMAF/ENST00000039007/OTC/ENST00000078652/Q6ZU30_HUMAN/ENST00000167218/PDCD2/ENST00000171757/P2RY10/ENST00000198587/IGSF9/ENST00000201031/TFAP2C/ENST00000206660/RPGRIP1/ENST00000212015/SIRT1/ENST00000215095/STX1B2/ENST00000216115/BIK/ENST00000216420/CGRRF1/ENST00000216442/ATP6V1D/ENST00000216463/TIMM9/ENST00000217159/SLCO4A1/ENST00000217398/PXMP4/ENST0000021…	ENST00000307765/RXFP1/ENST00000307845/HPCAL1/ENST00000308008/RAPGEF6/ENST00000308317/SIP1/ENST00000308420/RLN2/ENST00000308894/Q9P058_HUMAN/ENST00000308979/TLR1/ENST00000309048/CORT/ENST00000309064/NP_694572.1/ENST00000309377/C11orf17/ENST00000309741/IL20RB/ENST00000309838/OR10A6/ENST00000309874/Q8TCB4_HUMAN/ENST00000310015/SP3/ENST00000310018/ATP6V0A4/ENST00000310125/TFDP3/ENST00000310556/CNOT6L…	ENST00000361035/HAO2/ENST00000361144/NP_001018000.1/ENST00000361271/PTPLA/ENST00000361295/ENST00000361463/ENST00000361478/PJA1/ENST00000361520/ABCA4/ENST00000361579/ENST00000361681/MT-ND6/ENST00000361907/BCOR/ENST00000366913/MOSC2/ENST00000366941/ENST00000366977/NSL1/ENST00000366999/NEK2/ENST00000367087/FCAMR/ENST00000367144/C6orf35/ENST00000367180/MDM4/ENST00000367227/BTG2/ENST00000367321/MTHFD1…
20534316	1.07187	2.77061	1.4674		20534316	1.95681	2.17011	2.25267	1.22759	1.26022	1.95681	20534316	HBII-85-23_x_st	HBII-85-23	HBII-85-23	CDBox	Homo sapiens	chr15:25336932-25337025 (+)	94	TGGATCGATGATGACCTCAATACATGCATTCCTTGGAAAGCTGAACAAAATGAGTGAAAACTCTATACCGTCGTCCTCGTCAAACTGAGGTCCA	---	---	miRNA-4_0	3-Dec-13	snoRNABase			---
20500173	-0.370813	27.5366	0.908		20500173	739.038	645.033	609.225	727.282	711.177	749.932	20500173	MIMAT0000093_st	MIMAT0000093	hsa-miR-93-5p	miRNA	Homo sapiens	chr7:99691438-99691460 (-)	23	CAAAGUGCUGUUCGUGCAGGUAG	ENST00000303887 // sense // intron // 13 /// ENST00000343023 // sense // intron // 8 /// ENST00000354230 // sense // intron // 12 /// ENST00000485286 // sense // intron // 12 /// ENST00000489841 // sense // intron // 12 /// ENST00000491245 // sense // intron // 4 /// ENST00000493352 // sense // intron // 2 /// OTTHUMT00000336534 // sense // intron // 13 /// OTTHUMT00000336598 // sense // intron /…	hsa-mir-25 // chr7:99691183-99691266 (-) /// hsa-mir-93 // chr7:99691391-99691470 (-) /// hsa-mir-106b // chr7:99691616-99691697 (-)	miRNA-4_0	3-Dec-13	miRBase	MTI/---/TRIM8/ENST00000002125/NP_653337.1/ENST00000002596/HS3ST1/ENST00000004103/TMEM176A/ENST00000005198/MAP3K9/ENST00000010132/DYRK4/ENST00000011684/PLEKHG6/ENST00000023939/C20orf43/ENST00000057513/TNIP3/ENST00000155674/CECR5/ENST00000158166/CAMKK1/ENST00000165086/O15103_HUMAN/ENST00000182065/CUL1/ENST00000187762/TMEM38A/ENST00000191063/ANKRD16/ENST00000193322/OSTM1/ENST00000206020/SPAG7/ENST00…	ENST00000311517/ATG4B/ENST00000311537/A2ML1/ENST00000311566/C3orf34/ENST00000311695/NP_001015890.1/ENST00000311892/MRPL52/ENST00000311995/Q5W1B9_HUMAN/ENST00000312015/Q8N9W4_HUMAN/ENST00000312051/C19orf2/ENST00000312100/ACOT9/ENST00000312127/Q9BXD7_HUMAN/ENST00000312173/FBLIM1/ENST00000312253/OR5R1/ENST00000312289/LOC391358/ENST00000312310/COX6BP3/ENST00000312360/Q5T6E0_HUMAN/ENST00000312390/TBC1…	TRPV6/ENST00000359479/SLC33A1/ENST00000359484/SLC4A5/ENST00000359526/DNMT1/ENST00000359554/Q6ZNB5_HUMAN/ENST00000359687/KLHL5/ENST00000359747/DSG4/ENST00000359786/MYO1C/ENST00000359817/NM_207362.2/ENST00000359941/Q9Y2A2_HUMAN/ENST00000359945/NP_001028831.1/ENST00000360022/Q76B61_HUMAN/ENST00000360058/TOP3A/ENST00000360116/FAM83D/ENST00000360125/TSTA3/ENST00000360144/FGFR2/ENST00000360227/ENST0000…
20519474	-0.435743	27.5366	0.8596		20519474	214.65	192.026	213.561	266.894	181.394	286.279	20519474	MIMAT0019756_st	MIMAT0019756	hsa-miR-4674	miRNA	Homo sapiens	chr9:139440634-139440654 (-)	21	CUGGGCUCGGGACGCGCGGCU	ENST00000429224 // antisense // exon // 1 /// OTTHUMT00000055084 // antisense // exon // 1	---	miRNA-4_0	3-Dec-13	miRBase			---
20519589	-0.000308657	27.5366	0.9999		20519589	108.5	108.166	107.449	109.645	87.8944	130.888	20519589	MIMAT0019868_st	MIMAT0019868	hsa-miR-4739	miRNA	Homo sapiens	chr17:77681025-77681049 (-)	25	AAGGGAGGAGGAGCGGAGGGGCCCU	---	---	miRNA-4_0	3-Dec-13	miRBase			---
20504586	-1.93777	2.36515	0.6008		20504586	420.07	392.824	375.641	673.007	595.728	713.07	20504586	MIMAT0010313_st	MIMAT0010313	hsa-miR-762	miRNA	Homo sapiens	chr16:30905272-30905293 (+)	22	GGGGCUGGGGCCGGGGCCGAGC	ENST00000215115 // antisense // 5UTR // 1 /// ENST00000380317 // antisense // 5UTR // 1 /// ENST00000564901 // sense // intron // 2 /// ENST00000565573 // sense // intron // 2 /// ENST00000570025 // sense // intron // 1 /// ENST00000572471 // antisense // intron // 1 /// ENST00000572628 // antisense // 5UTR // 1 /// ENST00000574418 // antisense // 5UTR // 1 /// OTTHUMT00000255547 // antisense // …	---	miRNA-4_0	3-Dec-13	miRBase	MTI	---	AMD1
20501213	0.00666599	16.9397	1.0021		20501213	4.88176	5.02241	4.00828	5.38162	3.87411	4.68368	20501213	MIMAT0022833_st	MIMAT0022833	hsa-miR-365b-5p	miRNA	Homo sapiens	chr17:29902458-29902479 (+)	22	AGGGACUUUCAGGGGCAGCUGU	ENST00000412403 // sense // 3UTR // 3 /// OTTHUMT00000256194 // sense // 3UTR // 3	hsa-mir-365b // chr17:29902430-29902540 (+) /// hsa-mir-4725 // chr17:29902288-29902377 (+)	miRNA-4_0	3-Dec-13	miRBase			---
20534303	0.751194	7.7191	1.3236		20534303	1.65657	1.86563	1.38041	1.00215	1.12113	1.63739	20534303	HBII-85-11_x_st	HBII-85-11	HBII-85-11	CDBox	Homo sapiens	chr15:25321075-25321168 (+)	94	TGGATCAATGATGACTTCCATACGTGGGTTCCTTGGAAAGTTGAACAAAATGAGTGAAAACTTTATACTGTCATCCTCTTCAAACTGAGGTCCA	---	---	miRNA-4_0	3-Dec-13	snoRNABase			---
20525467	0.00655863	16.9397	1.0028		20525467	7.67059	5.43106	4.56623	6.36998	4.12613	7.17686	20525467	MIMAT0027406_st	MIMAT0027406	hsa-miR-6753-5p	miRNA	Homo sapiens	chr11:67812261-67812282 (+)	22	CACCAGGGCAGAGCAGGGCUGA	ENST00000265686 // sense // intron // 9 /// ENST00000525724 // sense // intron // 2 /// ENST00000528981 // sense // intron // 1 /// ENST00000529364 // sense // intron // 4 /// ENST00000532635 // sense // intron // 4 /// ENST00000533005 // sense // intron // 1 /// OTTHUMT00000394305 // sense // intron // 9 /// OTTHUMT00000394310 // sense // intron // 2 /// OTTHUMT00000394311 // sense // intron // …	---	miRNA-4_0	3-Dec-13	miRBase			---
20529785	0.218234	16.9397	1.1068		20529785	221.345	109.881	122.915	96.3859	148.008	154.541	20529785	MIMAT0031002_st	MIMAT0031002	hsa-miR-8075	miRNA	Homo sapiens	chr13:113917280-113917303 (+)	24	UGCUGAUGGCAGAUGUCGGGUCUG	ENST00000326335 // sense // intron // 19 /// ENST00000375440 // sense // intron // 19 /// ENST00000375441 // sense // intron // 19 /// ENST00000451881 // sense // intron // 19 /// ENST00000472083 // sense // intron // 4 /// OTTHUMT00000045887 // sense // intron // 19 /// OTTHUMT00000045888 // sense // intron // 19 /// OTTHUMT00000045895 // sense // intron // 4	---	miRNA-4_0	3-Dec-13	miRBase			---
20519636	-1.48573	8.95614	0.6174		20519636	98.8777	99.1972	88.2499	181.6	122.817	164.9	20519636	MIMAT0019913_st	MIMAT0019913	hsa-miR-4763-3p	miRNA	Homo sapiens	chr22:46509504-46509527 (+)	24	AGGCAGGGGCUGGUGCUGGGCGGG	ENST00000360737 // sense // exon // 5 /// OTTHUMT00000316781 // sense // exon // 5	hsa-let-7a-3 // chr22:46508629-46508702 (+) /// hsa-let-7b // chr22:46509566-46509648 (+) /// hsa-mir-4763 // chr22:46509446-46509537 (+)	miRNA-4_0	3-Dec-13	miRBase			---
20518905	-1.53931	6.97886	0.612		20518905	354.628	303.227	307.101	565.926	599.715	424.386	20518905	MIMAT0019045_st	MIMAT0019045	hsa-miR-4508	miRNA	Homo sapiens	chr15:23807254-23807270 (-)	17	GCGGGGCUGGGCGCGCG	---	---	miRNA-4_0	3-Dec-13	miRBase			---
20519405	-0.723797	21.7468	0.7267		20519405	25.2751	23.7535	23.327	39.8103	20.6489	44.4002	20519405	MIMAT0022977_st	MIMAT0022977	hsa-miR-4632-5p	miRNA	Homo sapiens	chr1:12251770-12251792 (+)	23	GAGGGCAGCGUGGGUGUGGCGGA	ENST00000376259 // sense // intron // 3 /// ENST00000492361 // sense // intron // 2 /// ENST00000536782 // sense // intron // 3 /// OTTHUMT00000005133 // sense // intron // 3 /// OTTHUMT00000005134 // sense // intron // 2	---	miRNA-4_0	3-Dec-13	miRBase			---
20538326	0.368547	16.9397	1.1282		20538326	18.9548	19.6078	21.764	18.2818	14.289	21.5611	20538326	U3-2_s_st	U3-2	U3-2	CDBox	Homo sapiens	chr17:18965225-18965441 (+)	217	AAGACTATACTTTCAGGGATCATTTCTATAGTGTGTTACTAGAGAAGTTTCTCTGAACGTGTAGAGCACCGAAAACCCCGAGGAAGAGAGGTAGCGTTTTCTCCTGAGCGTGAAGCCGGCTTTCTGGCGTTGCTTGGCTGCAACTGCCGTCAGCCATTGATGATCGTTCTTCTCTCCGTATTGGGGAGTGAGAGGGAGAGAACGCGGTCTGAGTGGT	---	---	miRNA-4_0	3-Dec-13	snoRNABase			---
20532581	2.28871	0	1.8994		20532581	94.8575	87.7811	84.7568	49.6558	40.607	51.0741	20532581	14qII-14_st	14qII-14	14qII-14	CDBox	Homo sapiens	chr14:101438440-101438513 (+)	74	TGGACCAATGATGACAACTGCCGGCGTATGAGTGTTGGGTGATGAATAATACGTGTCTAGAACTCTGAGGTCCA	---	---	miRNA-4_0	3-Dec-13	snoRNABase			---
20518722	-0.141216	27.5366	0.9599		20518722	1.54035	1.62836	1.53589	1.39405	1.65958	1.88283	20518722	MIMAT0022737_st	MIMAT0022737	hsa-miR-550b-2-5p	miRNA	Homo sapiens	chr7:30329470-30329491 (-) // chr7:32772653-32772674 (-)	22	AUGUGCCUGAGGGAGUAAGACA	ENST00000404479 // antisense // intron // 10 /// ENST00000417811 // sense // intron // 3 /// OTTHUMT00000328640 // sense // intron // 3	hsa-mir-550a-2 // chr7:32772593-32772689 (+) /// hsa-mir-550b-2 // chr7:32772593-32772689 (-)	miRNA-4_0	3-Dec-13	miRBase			---
20502451	1.22144	1.75513	1.3916		20502451	2.33056	2.23023	2.00976	1.69749	1.41516	1.61352	20502451	MIMAT0001635_st	MIMAT0001635	hsa-miR-452-5p	miRNA	Homo sapiens	chrX:151128150-151128171 (-)	22	AACUGUUUGCAGAGGAAACUGA	ENST00000370325 // sense // intron // 6 /// ENST00000370328 // sense // intron // 6 /// ENST00000393914 // sense // intron // 6 /// ENST00000441219 // sense // intron // 6 /// ENST00000476016 // sense // intron // 2 /// ENST00000486255 // sense // exon // 1 /// OTTHUMT00000060903 // sense // intron // 6 /// OTTHUMT00000060904 // sense // intron // 6 /// OTTHUMT00000060907 // sense // intron // 6 …	hsa-mir-224 // chrX:151127050-151127130 (-) /// hsa-mir-452 // chrX:151128100-151128184 (-)	miRNA-4_0	3-Dec-13	miRBase	/ENST00000006275/TRAPPC6A/ENST00000010299/FAM76A/ENST00000035383/LRRC7/ENST00000044462/PSMA4/ENST00000046794/LCP2/ENST00000054668/UTS2/ENST00000055335/PPP1R3F/ENST00000058691/HEBP2/ENST00000157812/PSMC4/ENST00000159060/NOX3/ENST00000160373/CTTNBP2/ENST00000163416/GOLGA5/ENST00000170168/REXO1/ENST00000170564/GPATCH1/ENST00000174621/TRPV1/ENST00000179259/C12orf5/ENST00000182065/CUL1/ENST00000182377…	TAPT1/ENST00000304800/NM_014187.2/ENST00000304858/HSPA4/ENST00000304905/SLFN12/ENST00000305051/OR4K15/ENST00000305103/COMMD5/ENST00000305124/GAP43/ENST00000305220/C10orf93/ENST00000305242/ARMC4/ENST00000305447/GRM5/ENST00000305784/DTYMK/ENST00000305861/B3GALT1/ENST00000305882/AMY2A/ENST00000305949/MTBP/ENST00000306082/GNAS/ENST00000306090/ENST00000306120/ENST00000306129/PFTK1/ENST00000306311/HNRP…	ENST00000358966/GGPS1/ENST00000358985/DIP2A/ENST00000358990/ANKRD46/ENST00000359173/ENST00000359428/ENST00000359462/PCBP2/ENST00000359486/TCF20/ENST00000359528/ENST00000359561/ENST00000359681/RPL37A/ENST00000359698/TRDN/ENST00000359736/ENST00000359760/NP_001035973.1/ENST00000359762/SLC22A20/ENST00000359865/KIAA0802/ENST00000359893/Q3LIC9_HUMAN/ENST00000360035/NXF4/ENST00000360563/PIK3CD/ENST00000…
20533018	0.32417	16.9397	1.085		20533018	1.3777	1.22596	1.20599	1.22596	1.11014	1.17182	20533018	ENSG00000207503_st	ENSG00000207503	ENSG00000207503	snoRNA	Homo sapiens	chr21:42911133-42911253 (+)	121	TGGTTGTTACCAAGGCATTTAGCATGCAATTTCTCATTTGCTGTGGACACGACGAGAAGAGAATTCCTCACTCGGTTTTCTGTCTGCCACCTTGCTAGCGATCAGCCCACTGGGAACATTT	---	---	miRNA-4_0	3-Dec-13	Ensembl			---
20534129	1.37287	1.25225	1.5843		20534129	49.6248	45.8555	44.6596	23.3906	29.7198	36.7606	20534129	ENSG00000263359_s_st	ENSG00000263359	ENSG00000263359	snoRNA	Homo sapiens	chrHSCHR6_MHC_COX:31491609-31491684 (-)	76	GCCAAATGATGTTTATTTGAAACAGGAGCACCTCAGTGCAAGGACGACTCTTATCTATCACCCATGACTGATGGCT	---	---	miRNA-4_0	3-Dec-13	Ensembl			---
20506872	-1.54566	6.97886	0.6202		20506872	76.6077	82.205	74.6208	135.633	142.468	101.945	20506872	MIMAT0005929_st	MIMAT0005929	hsa-miR-1275	miRNA	Homo sapiens	chr6:33967795-33967811 (-)	17	GUGGGGGAGAGGCUGUC	---	---	miRNA-4_0	3-Dec-13	miRBase			---
20538122	1.94881	0.266404	1.7274		20538122	4.97519	5.02847	5.22078	2.9779	2.54823	3.33912	20538122	U103_s_st	U103	U103	CDBox	Homo sapiens	chr1:31408533-31408623 (-)	91	TTGTCTGGCAATGATGACCCACTTGCCCTCACTGAGAACAAAGTTCGGTAATGAGAATCTTTGTTAATGGACTCAAGTTCTGAGCCAGACA	---	---	miRNA-4_0	3-Dec-13	snoRNABase			---
20525420	-1.30722	14.0686	0.6988		20525420	896.699	878.767	809.731	1335.63	1080.01	1296.19	20525420	MIMAT0027359_st	MIMAT0027359	hsa-miR-6729-5p	miRNA	Homo sapiens	chr1:12089220-12089241 (+)	22	UGGGCGAGGGCGGCUGAGCGGC	ENST00000235332 // sense // intron // 5 /// ENST00000436478 // sense // intron // 5 /// ENST00000460823 // sense // intron // 1 /// ENST00000466860 // sense // intron // 3 /// ENST00000478749 // sense // intron // 4 /// ENST00000492256 // sense // intron // 1 /// ENST00000498685 // sense // intron // 2 /// OTTHUMT00000006941 // sense // intron // 5 /// OTTHUMT00000006942 // sense // intron // 2 /…	---	miRNA-4_0	3-Dec-13	miRBase			---
20533184	0.60209	11.4425	1.2216		20533184	2.19161	1.5188	1.45225	1.33415	1.41062	1.40895	20533184	ENSG00000222604_st	ENSG00000222604	ENSG00000222604	snoRNA	Homo sapiens	chr14:75178654-75178748 (+)	95	GATAGCATCATGCAATAAGAAAAGTATGACAGAGGTACCCATTCCGTTCCCAGCTTGATCAGTAGCTGGAGAATGGAAGACAAAGTGCAAAAAAA	---	---	miRNA-4_0	3-Dec-13	Ensembl			---
20515638	-1.87073	2.36515	0.6272		20515638	744.058	778.728	710.457	1268.92	1102.31	1193.08	20515638	MIMAT0015080_st	MIMAT0015080	hsa-miR-3196	miRNA	Homo sapiens	chr20:61870140-61870157 (+)	18	CGGGGCGGCAGGGGCCUC	ENST00000217169 // sense // intron // 4 /// ENST00000342412 // sense // intron // 4 /// ENST00000395306 // sense // intron // 2 /// OTTHUMT00000080113 // sense // intron // 4 /// OTTHUMT00000080114 // sense // intron // 4 /// OTTHUMT00000080115 // sense // intron // 2	---	miRNA-4_0	3-Dec-13	miRBase	MTI	---	NDE1
20506818	0.874582	4.97288	1.9242		20506818	7.5971	11.2157	2.9798	1.82333	6.70799	2.9139	20506818	MIMAT0005880_st	MIMAT0005880	hsa-miR-1290	miRNA	Homo sapiens	chr1:19223572-19223590 (-)	19	UGGAUUUUUGGAUCAGGGA	ENST00000290597 // sense // intron // 1 /// ENST00000375341 // sense // intron // 1 /// ENST00000432718 // sense // intron // 1 /// ENST00000494072 // sense // intron // 8 /// ENST00000538839 // sense // intron // 1 /// OTTHUMT00000006954 // sense // intron // 1 /// OTTHUMT00000006955 // sense // intron // 1 /// OTTHUMT00000006956 // sense // intron // 1 /// OTTHUMT00000393307 // sense // intron …	---	miRNA-4_0	3-Dec-13	miRBase			---
20518936	1.22139	1.75513	1.8576		20518936	3.90637	5.18736	3.77189	1.35825	2.38029	3.68837	20518936	MIMAT0019074_st	MIMAT0019074	hsa-miR-378i	miRNA	Homo sapiens	chr22:42319275-42319295 (-)	21	ACUGGACUAGGAGUCAGAAGG	---	---	miRNA-4_0	3-Dec-13	miRBase			---
20519493	0.195648	16.9397	1.0535		20519493	224.281	225.732	267.748	218.976	220.092	240.555	20519493	MIMAT0019775_st	MIMAT0019775	hsa-miR-4687-3p	miRNA	Homo sapiens	chr11:3877343-3877363 (+)	21	UGGCUGUUGGAGGGGGCAGGC	ENST00000300737 // sense // 3UTR // 1 /// ENST00000525403 // sense // intron // 1 /// OTTHUMT00000257196 // sense // 3UTR // 1 /// OTTHUMT00000383059 // sense // intron // 1	---	miRNA-4_0	3-Dec-13	miRBase			---
20500755	0.467428	15.1953	1.2026		20500755	2.08571	1.82032	2.73954	1.72595	1.4357	2.41356	20500755	MIMAT0000437_st	MIMAT0000437	hsa-miR-145-5p	miRNA	Homo sapiens	chr5:148810224-148810246 (+)	23	GUCCAGUUUUCCCAGGAAUCCCU	ENST00000602315 // sense // exon // 1 /// OTTHUMT00000468029 // sense // exon // 1	hsa-mir-143 // chr5:148808481-148808586 (+) /// hsa-mir-145 // chr5:148810209-148810296 (+)	miRNA-4_0	3-Dec-13	miRBase	MTI/---/MYO5A/ENST00000002165/FUCA2/ENST00000009589/RPS20/ENST00000012049/QPCTL/ENST00000015926/GRIPAP1/ENST00000019103/SCTR/ENST00000045065/PARP3/ENST00000055335/PPP1R3F/ENST00000072869/ADCK2/ENST00000085068/ISOC2/ENST00000158526/FAM50A/ENST00000158771/DERL2/ENST00000162044/TMEM161A/ENST00000168148/SPP2/ENST00000168977/ITGB1BP3/ENST00000171000/RAPGEF3/ENST00000173898/TRO/ENST00000174653/AP3M2/EN…	ENST00000303786/PROKR1/ENST00000303868/WDR87/ENST00000304076/VAV1/ENST00000304081/NT5C1B/ENST00000304231/HOMER2/ENST00000304351/MFSD7/ENST00000304543/ZFX/ENST00000304685/RGL1/ENST00000304821/P78561_HUMAN/ENST00000305126/TGFBI/ENST00000305233/PWWP2/ENST00000305286/EFCAB3/ENST00000305596/CD2BP2/ENST00000305798/TSPAN5/ENST00000305960/GPHN/ENST00000306014/DDX54/ENST00000306103/HSPBAP1/ENST00000306385…	GSTM3/ENST00000361098/Q9P1H6_HUMAN/ENST00000361193/SLC26A11/ENST00000361198/LDB1/ENST00000361316/KIAA0922/ENST00000361329/ENST00000361352/LOH11CR2A/ENST00000361377/ENST00000361384/DCLRE1A/ENST00000361511/PPEF1/ENST00000361520/ABCA4/ENST00000361547/SEPN1/ENST00000361671/MAK10/ENST00000361756/RNF121/ENST00000361760/OR5D13/ENST00000361837/C16orf59/ENST00000361891/ILF2/ENST00000361919/PRC1/ENST000003…
20518721	-0.131075	27.5366	0.9548		20518721	3.36507	3.92036	2.50186	3.05781	3.179	3.9005	20518721	MIMAT0018444_st	MIMAT0018444	hsa-miR-642b-3p	miRNA	Homo sapiens	chr19:46178199-46178220 (-)	22	AGACACAUUUGGAGAGGGACCC	ENST00000263281 // antisense // intron // 7 /// ENST00000304207 // antisense // intron // 6 /// ENST00000385039 // antisense // exon // 1 /// ENST00000585889 // antisense // intron // 7 /// ENST00000588816 // antisense // intron // 2 /// ENST00000590918 // antisense // intron // 7 /// OTTHUMT00000459640 // antisense // intron // 7 /// OTTHUMT00000459641 // antisense // intron // 7 /// OTTHUMT0000…	hsa-mir-642a // chr19:46178186-46178282 (+) /// hsa-mir-642b // chr19:46178190-46178266 (-)	miRNA-4_0	3-Dec-13	miRBase			---
20525561	-1.24418	16.6534	0.6134		20525561	166.127	215.617	170.188	369.961	211.561	337.4	20525561	MIMAT0027500_st	MIMAT0027500	hsa-miR-6800-5p	miRNA	Homo sapiens	chr19:50335279-50335299 (+)	21	GUAGGUGACAGUCAGGGGCGG	ENST00000312865 // sense // 3UTR // 11 /// ENST00000538643 // sense // 3UTR // 6 /// ENST00000595185 // sense // intron // 6 /// ENST00000599722 // sense // exon // 3 /// OTTHUMT00000465316 // sense // 3UTR // 11 /// OTTHUMT00000465331 // sense // intron // 6 /// OTTHUMT00000465332 // sense // 3UTR // 6 /// OTTHUMT00000465334 // sense // exon // 3	---	miRNA-4_0	3-Dec-13	miRBase			---
20525661	-0.92638	17.479	0.755		20525661	144.228	142.616	146.228	213.088	155.837	210.45	20525661	MIMAT0027600_st	MIMAT0027600	hsa-miR-6850-5p	miRNA	Homo sapiens	chr8:146017355-146017376 (-)	22	GUGCGGAACGCUGGCCGGGGCG	ENST00000262584 // sense // intron // 2 /// ENST00000394920 // sense // intron // 2 /// ENST00000525232 // sense // intron // 2 /// ENST00000526668 // sense // exon // 1 /// ENST00000527914 // sense // intron // 2 /// ENST00000528296 // sense // intron // 1 /// ENST00000528957 // sense // intron // 1 /// ENST00000529163 // sense // intron // 1 /// ENST00000529920 // sense // intron // 1 /// ENST0…	---	miRNA-4_0	3-Dec-13	miRBase			---
20503790	0.0147276	16.9397	1.0045		20503790	1.22653	1.04582	1.36204	1.20599	1.05258	1.35778	20503790	MIMAT0004765_st	MIMAT0004765	hsa-miR-491-3p	miRNA	Homo sapiens	chr9:20716153-20716174 (+)	22	CUUAUGCAAGAUUCCCUUCUAC	ENST00000338382 // sense // intron // 1 /// ENST00000380249 // sense // intron // 4 /// ENST00000604036 // sense // intron // 2 /// OTTHUMT00000143442 // sense // intron // 4 /// OTTHUMT00000468395 // sense // intron // 2	---	miRNA-4_0	3-Dec-13	miRBase	/ENST00000000233/ARF5/ENST00000007735/KRT33A/ENST00000008180/IL32/ENST00000011684/PLEKHG6/ENST00000042931/BEST2/ENST00000045065/PARP3/ENST00000052754/DCN/ENST00000055335/PPP1R3F/ENST00000160827/KIF22/ENST00000168148/SPP2/ENST00000169551/C18orf55/ENST00000170630/IL4R/ENST00000181839/CDC2L5/ENST00000188312/ACTR6/ENST00000188790/FAP/ENST00000194214/C1orf41/ENST00000199447/TXNDC3/ENST00000200639/LAMP…	ENST00000303868/WDR87/ENST00000304043/HINT1/ENST00000304298/HSPB2/ENST00000304374/DRD5/ENST00000304418/OR5AU1/ENST00000304790/HSFY2/ENST00000304855/ENST00000304992/PRPF8/ENST00000305326/TTLL6/ENST00000305352/EDG1/ENST00000305748/KRT73/ENST00000305768/CCDC123/ENST00000305815/SLC9A10/ENST00000306024/LSM3/ENST00000306118/KISS1/ENST00000306375/HRH3/ENST00000306388/TBCA/ENST00000306467/CCDC100/ENST000…	ENST00000360997/FAM107A/ENST00000361014/ENST00000361030/Q6SA06_HUMAN/ENST00000361121/KIAA1704/ENST00000361163/LOC728378/ENST00000361187/KIRREL/ENST00000361306/EGFL6/ENST00000361465/PHLDB1/ENST00000361505/NP/ENST00000361512/ARSE/ENST00000361579/ENST00000361644/MAGEB3/ENST00000361703/ENST00000361988/PORCN/ENST00000362066/ENST00000366534/C1orf101/ENST00000366560/FH/ENST00000366563/RGS7/ENST000003665…
20504298	0.890143	4.46872	1.2979		20504298	456.061	386.352	397.271	359.263	275.998	322.856	20504298	MIMAT0003239_st	MIMAT0003239	hsa-miR-574-3p	miRNA	Homo sapiens	chr4:38869713-38869734 (+)	22	CACGCUCAUGCACACACCCACA	ENST00000358869 // sense // intron // 1 /// ENST00000510213 // sense // intron // 1 /// ENST00000515037 // sense // intron // 1 /// OTTHUMT00000250436 // sense // intron // 1 /// OTTHUMT00000360578 // sense // intron // 1 /// OTTHUMT00000360580 // sense // intron // 1	---	miRNA-4_0	3-Dec-13	miRBase	MTI/---/IGLON5/ENST00000002165/FUCA2/ENST00000005340/DVL2/ENST00000006251/ARHGAP8/ENST00000006839/SCN4A/ENST00000007414/OSBPL7/ENST00000007969/LRRC23/ENST00000010299/FAM76A/ENST00000011292/CPA1/ENST00000015926/GRIPAP1/ENST00000024061/SLC45A4/ENST00000053867/GRN/ENST00000055335/PPP1R3F/ENST00000066544/CDC27/ENST00000155674/CECR5/ENST00000156471/AQR/ENST00000159647/PANX2/ENST00000160596/NADK/ENST00…	EGLN2/ENST00000303991/GPRIN1/ENST00000304181/HUG1_HUMAN/ENST00000304189/FAM110A/ENST00000304207/ENST00000304271/C11orf24/ENST00000304460/SLC6A19/ENST00000304506/IL13/ENST00000304537/DSCAM/ENST00000304813/NP_079360.1/ENST00000304834/HN1/ENST00000305273/NP_001014830.1/ENST00000305457/C15orf27/ENST00000305631/DEGS2/ENST00000305784/DTYMK/ENST00000305901/ONECUT1/ENST00000306010/MGMT/ENST00000306026/US…	ENST00000356508/PLD3/ENST00000356588/TSGA13/ENST00000356607/PEX14/ENST00000356709/ENST00000356731/HNRPH1/ENST00000356765/ENST00000356782/TPCN2/ENST00000356810/ENST00000356816/CSDC2/ENST00000356899/ENST00000356931/Q96C21_HUMAN/ENST00000357043/ENST00000357105/TREX1/ENST00000357202/ZNF628/ENST00000357203/C3orf18/ENST00000357296/ENST00000357352/ENST00000357391/ERG/ENST00000357435/NP_079178.2/ENST0000…
20532563	0.212996	16.9397	1.071		20532563	1.87231	2.25991	1.56534	1.86349	1.85471	1.56009	20532563	14q0_st	14q0	14q0	CDBox	Homo sapiens	chr14:101364257-101364333 (+)	77	TGGACCAATGATGAGACAGTGTTTATGAACAAAAGATCATGATTAATCCAGTTCTGCACAAAACACTGAGGTCCATT	---	---	miRNA-4_0	3-Dec-13	snoRNABase			---
20501214	0.816975	5.71948	1.3017		20501214	1.56794	2.2891	1.73496	1.29378	1.44784	1.50704	20501214	MIMAT0022834_st	MIMAT0022834	hsa-miR-365b-3p	miRNA	Homo sapiens	chr17:29902497-29902518 (+)	22	UAAUGCCCCUAAAAAUCCUUAU	ENST00000412403 // sense // 3UTR // 3 /// OTTHUMT00000256194 // sense // 3UTR // 3	hsa-mir-365b // chr17:29902430-29902540 (+) /// hsa-mir-4725 // chr17:29902288-29902377 (+)	miRNA-4_0	3-Dec-13	miRBase			---
20538310	-0.00985693	27.5366	0.9966		20538310	1.86371	2.04318	1.81587	1.51802	1.86371	2.46922	20538310	ENSG00000252299_x_st	ENSG00000252299	ENSG00000252299	snoRNA	Homo sapiens	chr9:90989184-90989274 (+)	91	AAGACTATACTTTCAGGGATCATTTCTATAGTTCGTTACTAAAGAAGTTTCTCTGAACGTGTAGAGCACCGGTACAAACAAATGGAAGAAC	---	---	miRNA-4_0	3-Dec-13	Ensembl			---
20500117	0.843608	5.19012	1.3742		20500117	560.935	661.927	710.894	345.329	490.979	599.887	20500117	MIMAT0000064_st	MIMAT0000064	hsa-let-7c-5p	miRNA	Homo sapiens	chr21:17912158-17912179 (+)	22	UGAGGUAGUAGGUUGUAUGGUU	ENST00000362160 // sense // exon // 1 /// ENST00000400178 // sense // intron // 5 /// ENST00000418813 // sense // intron // 3 /// ENST00000428669 // sense // intron // 5 /// ENST00000441820 // sense // intron // 1 /// ENST00000445461 // sense // intron // 5 /// ENST00000453910 // sense // intron // 3 /// ENST00000456342 // sense // intron // 6 /// ENST00000458468 // sense // intron // 6 /// ENST0…	hsa-let-7c // chr21:17912148-17912231 (+) /// hsa-mir-99a // chr21:17911409-17911489 (+)	miRNA-4_0	3-Dec-13	miRBase	MTI/---/DHX9/ENST00000007390/C16orf42/ENST00000007699/YBX2/ENST00000008938/PGLYRP1/ENST00000011684/PLEKHG6/ENST00000025469/PLEKHO1/ENST00000035307/CHGUT_HUMAN/ENST00000038176/NSMAF/ENST00000042931/BEST2/ENST00000046794/LCP2/ENST00000156109/GPKOW/ENST00000161006/PRSS22/ENST00000162044/TMEM161A/ENST00000167462/LLGL2/ENST00000181092/SP140/ENST00000196489/ZNF416/ENST00000200135/ZW10/ENST00000202625/T…	ATRNL1/ENST00000303904/COPS6/ENST00000304298/HSPB2/ENST00000304621/C18orf17/ENST00000304672/PTCRA/ENST00000304887/MUC7/ENST00000304954/CSN3/ENST00000305392/PTAFR/ENST00000305476/SEMA4C/ENST00000305481/USP47/ENST00000305575/GATM/ENST00000305949/MTBP/ENST00000305988/ADRB2/ENST00000306125/QARS/ENST00000306368/NP_057578.1/ENST00000306533/O95745_HUMAN/ENST00000306562/ZNF672/ENST00000306730/AVEN/ENST00…	BRP44L/ENST00000361127/LRIG2/ENST00000361254/CD300LF/ENST00000361473/ENST00000361505/NP/ENST00000361549/NP_009007.2/ENST00000361579/ENST00000361732/ENST00000361739/MT-CO2/ENST00000361743/C7orf49/ENST00000361804/ENST00000361851/MT-ATP8/ENST00000361899/MT-ATP6/ENST00000361951/DARS2/ENST00000362071/DCTN1/ENST00000366478/ENST00000366482/OR5AT1/ENST00000366579/HEATR1/ENST00000366653/TRIM67/ENST0000036…
20538260	1.37287	1.25225	1.5843		20538260	49.6248	45.8555	44.6596	23.3906	29.7198	36.7606	20538260	U83_s_st	U83	U83	CDBox	Homo sapiens	chr6:31504151-31504226 (-)	76	GCCAAATGATGTTTATTTGAAACAGGAGCACCTCAGTGCAAGGACGACTCTTATCTATCACCCATGACTGATGGCT	---	---	miRNA-4_0	3-Dec-13	snoRNABase			---
20532991	1.52632	0.808936	1.7607		20532991	11.751	11.727	11.8693	4.78977	8.32483	7.51513	20532991	ENSG00000207118_x_st	ENSG00000207118	ENSG00000207118	snoRNA	Homo sapiens	chr11:122929617-122929703 (-)	87	TCGCTATGATGATGGATTCCAAAACCATTCGTAGTTTCCACCAGAAAGTCTTATGTTGGCCAGTTCCTTCCTTGGATGTTTGAGCGA	---	---	miRNA-4_0	3-Dec-13	Ensembl			---
20533836	0.479733	14.9776	1.1881		20533836	1.64393	1.97907	2.58064	2.00589	1.47227	1.69515	20533836	ENSG00000251940_s_st	ENSG00000251940	ENSG00000251940	snoRNA	Homo sapiens	chr22:19237396-19237489 (+)	94	GCCAGGTACCATGCAAAAGCAATCTTCCCTTTAGAATGACTGATGGTATGCTAAGGTTTTTCGTGGCATATTATTATTAAAGGTGAATACAAAT	---	---	miRNA-4_0	3-Dec-13	Ensembl			---
20533699	0.485897	14.9776	1.1966		20533699	2.48954	1.51794	2.05809	1.46438	1.58049	1.96133	20533699	ENSG00000239063_st	ENSG00000239063	ENSG00000239063	snoRNA	Homo sapiens	chr1:52877114-52877194 (+)	81	ATCCTTTTGTAGTTCAGGTGCATGTGTGAGTTGTGCCTCCCTCAAACCTTGTTACAAAGTCAGCACATTACCTGTCTATCA	---	---	miRNA-4_0	3-Dec-13	Ensembl			---
[truncated: 556 more rows]
