# Supplementary material for: Evaluation of P-glycoprotein-targeting circulating microRNAs as peripheral biomarkers for medically intractable epilepsy
Source: Acta Epileptol. 2023 Jan 23;5:5. doi: 10.1186/s42494-022-00116-x (PMC11960242; doi:10.1186/s42494-022-00116-x)
Supplement: Supplementary file 3 — Additional file 3. [file 42494_2022_116_MOESM3_ESM.xlsx]

## Sheet: Sheet1
miRNA	regulation	accession	Gene	EntrezID	RefseqID	miRWalk	Microt4	miRanda	mirbridge	miRDB	miRMap	miRNAMap	Pictar2	PITA	RNA22	RNAhybrid	Targetscan	SUM
hsa-miR-4476	20.7031	MIMAT0019003	ATP6AP1	537	NM_001183	1	1	1	0	1	1	0	1	0	0	1	1	8
hsa-miR-4476	20.7031	MIMAT0019003	CHD4	1108	NM_001273	1	1	1	0	1	1	0	1	0	0	1	1	8
hsa-miR-4476	20.7031	MIMAT0019003	EPHA8	2046	NM_020526	1	1	1	0	1	1	0	1	0	0	1	1	8
hsa-miR-4476	20.7031	MIMAT0019003	KCNJ1	3758	NM_153767	1	1	1	0	1	1	0	1	0	0	1	1	8
hsa-miR-4476	20.7031	MIMAT0019003	KCNQ3	3786	NM_004519	1	1	1	0	1	1	0	1	0	0	1	1	8
hsa-miR-4476	20.7031	MIMAT0019003	LSAMP	4045	NM_002338	1	1	1	0	1	1	0	1	0	0	1	1	8
hsa-miR-4476	20.7031	MIMAT0019003	MAFG	4097	NM_032711	1	1	1	0	1	1	0	1	0	0	1	1	8
hsa-miR-4476	20.7031	MIMAT0019003	OSBP	5007	NM_002556	1	1	1	0	1	1	0	1	0	0	1	1	8
hsa-miR-4476	20.7031	MIMAT0019003	PRLR	5618	NM_000949	1	1	1	0	1	1	0	1	0	0	1	1	8
hsa-miR-4476	20.7031	MIMAT0019003	PTPN9	5780	NM_002833	1	1	1	0	1	1	0	1	0	0	1	1	8
hsa-miR-4476	20.7031	MIMAT0019003	PURB	5814	NM_033224	1	1	1	0	1	1	0	1	0	0	1	1	8
hsa-miR-4476	20.7031	MIMAT0019003	CSDE1	7812	NM_001242891	1	1	1	0	1	1	0	1	0	0	1	1	8
hsa-miR-4476	20.7031	MIMAT0019003	NR4A3	8013	NM_173200	1	1	1	0	1	1	0	1	0	0	1	1	8
hsa-miR-4476	20.7031	MIMAT0019003	BHLHE40	8553	NM_003670	1	1	1	0	1	1	0	1	0	0	1	1	8
hsa-miR-4476	20.7031	MIMAT0019003	KRT38	8687	NM_006771	1	1	1	0	1	1	0	1	0	0	1	1	8
hsa-miR-4476	20.7031	MIMAT0019003	DCAF5	8816	NM_003861	1	1	1	0	1	1	0	1	0	0	1	1	8
hsa-miR-4476	20.7031	MIMAT0019003	NEURL	9148	NM_004210	1	1	1	0	1	1	0	1	0	0	1	1	8
hsa-miR-4476	20.7031	MIMAT0019003	SYNCRIP	10492	NM_001159677	1	1	1	0	1	1	0	1	0	0	1	1	8
hsa-miR-4476	20.7031	MIMAT0019003	PHF21A	51317	NM_001101802	1	1	1	0	1	1	0	1	0	0	1	1	8
hsa-miR-4476	20.7031	MIMAT0019003	TMEM138	51524	NM_016464	1	1	1	0	1	1	0	1	0	0	1	1	8
hsa-miR-4476	20.7031	MIMAT0019003	RAB6B	51560	NM_016577	1	1	1	0	1	1	0	1	0	0	1	1	8
hsa-miR-4476	20.7031	MIMAT0019003	ARL8B	55207	NM_018184	1	1	1	0	1	1	0	1	0	0	1	1	8
hsa-miR-4476	20.7031	MIMAT0019003	ZBTB4	57659	NM_020899	1	1	1	0	1	1	0	1	0	0	1	1	8
hsa-miR-4476	20.7031	MIMAT0019003	ALS2	57679	NM_020919	1	1	1	0	1	1	0	1	0	0	1	1	8
hsa-miR-4476	20.7031	MIMAT0019003	MRPL17	63875	NM_022061	1	1	1	0	1	1	0	1	0	0	1	1	8
hsa-miR-4476	20.7031	MIMAT0019003	FBRS	64319	NM_001105079	1	1	1	0	1	1	0	1	0	0	1	1	8
hsa-miR-4476	20.7031	MIMAT0019003	IKZF4	64375	NM_022465	1	1	1	0	1	1	0	1	0	0	1	1	8
hsa-miR-4476	20.7031	MIMAT0019003	EBF2	64641	NM_022659	1	1	1	0	1	1	0	1	0	0	1	1	8
hsa-miR-4476	20.7031	MIMAT0019003	MARCKSL1	65108	NM_023009	1	1	1	0	1	1	0	1	0	0	1	1	8
hsa-miR-4476	20.7031	MIMAT0019003	HIATL1	84641	NM_032558	1	1	1	0	1	1	0	1	0	0	1	1	8
hsa-miR-4476	20.7031	MIMAT0019003	TMEM55B	90809	NM_001100814	1	1	1	0	1	1	0	1	0	0	1	1	8
hsa-miR-4476	20.7031	MIMAT0019003	PLXNA4	91584	NM_020911	1	1	1	0	1	1	0	1	0	0	1	1	8
hsa-miR-4476	20.7031	MIMAT0019003	ZNF664	144348	NM_152437	1	1	1	0	1	1	0	1	0	0	1	1	8
hsa-miR-4476	20.7031	MIMAT0019003	USP12	219333	NM_182488	1	1	1	0	1	1	0	1	0	0	1	1	8
hsa-miR-4476	20.7031	MIMAT0019003	SHISA6	388336	NM_207386	1	1	1	0	1	1	0	1	0	0	1	1	8
hsa-miR-4476	20.7031	MIMAT0019003	C11orf87	399947	NM_207645	1	1	1	0	1	1	0	1	0	0	1	1	8
hsa-miR-4476	20.7031	MIMAT0019003	ACHE	43	NM_015831	1	1	1	0	1	1	0	0	0	0	1	1	7
hsa-miR-4476	20.7031	MIMAT0019003	ADCY6	112	NM_015270	1	1	1	0	1	1	0	0	0	0	1	1	7
hsa-miR-4476	20.7031	MIMAT0019003	ADCY9	115	NM_001116	1	1	1	0	0	1	0	1	0	0	1	1	7
hsa-miR-4476	20.7031	MIMAT0019003	ADRA2B	151	NM_000682	1	1	1	0	1	1	0	0	0	0	1	1	7
hsa-miR-4476	20.7031	MIMAT0019003	APLNR	187	NM_005161	1	1	1	0	1	1	0	0	0	0	1	1	7
hsa-miR-4476	20.7031	MIMAT0019003	AK4	205	NM_001005353	1	1	1	0	1	1	0	0	0	0	1	1	7
hsa-miR-4476	20.7031	MIMAT0019003	AQP2	359	NM_000486	1	1	1	0	1	1	0	0	0	0	1	1	7
hsa-miR-4476	20.7031	MIMAT0019003	ASTN1	460	NM_004319	1	1	1	0	1	1	0	0	0	0	1	1	7
hsa-miR-4476	20.7031	MIMAT0019003	ATP2B4	493	NM_001001396	1	1	1	0	1	1	0	0	0	0	1	1	7
hsa-miR-4476	20.7031	MIMAT0019003	AZGP1	563	NM_001185	1	1	1	0	0	1	0	1	0	0	1	1	7
hsa-miR-4476	20.7031	MIMAT0019003	CEACAM1	634	NM_001712	1	1	1	0	1	1	0	0	0	0	1	1	7
hsa-miR-4476	20.7031	MIMAT0019003	BMP3	651	NM_001201	1	1	1	0	1	1	0	0	0	0	1	1	7
hsa-miR-4476	20.7031	MIMAT0019003	DDR1	780	NM_013993	1	1	1	0	1	1	0	0	0	0	1	1	7
hsa-miR-4476	20.7031	MIMAT0019003	CAMK2D	817	NM_001221	1	1	1	0	1	1	0	0	0	0	1	1	7
hsa-miR-4476	20.7031	MIMAT0019003	CAPN1	823	NM_001198868	1	1	1	0	0	1	0	1	0	0	1	1	7
hsa-miR-4476	20.7031	MIMAT0019003	CBLN1	869	NM_004352	1	1	1	0	0	1	0	1	0	0	1	1	7
hsa-miR-4476	20.7031	MIMAT0019003	CDH6	1004	NM_004932	1	1	1	0	1	1	0	0	0	0	1	1	7
hsa-miR-4476	20.7031	MIMAT0019003	CDSN	1041	NM_001264	1	1	1	0	1	1	0	0	0	0	1	1	7
hsa-miR-4476	20.7031	MIMAT0019003	CHRM1	1128	NM_000738	1	1	1	0	0	1	0	1	0	0	1	1	7
hsa-miR-4476	20.7031	MIMAT0019003	CLCN4	1183	NM_001830	1	1	1	0	1	1	0	0	0	0	1	1	7
hsa-miR-4476	20.7031	MIMAT0019003	CNP	1267	NM_033133	1	1	1	0	1	1	0	0	0	0	1	1	7
hsa-miR-4476	20.7031	MIMAT0019003	COL4A4	1286	NM_000092	1	1	1	0	0	1	0	1	0	0	1	1	7
hsa-miR-4476	20.7031	MIMAT0019003	CPM	1368	NM_001874	1	1	1	0	1	1	0	0	0	0	1	1	7
hsa-miR-4476	20.7031	MIMAT0019003	DAB2	1601	NM_001343	1	1	1	0	0	1	0	1	0	0	1	1	7
hsa-miR-4476	20.7031	MIMAT0019003	DBN1	1627	NM_080881	1	1	1	0	1	1	0	0	0	0	1	1	7
hsa-miR-4476	20.7031	MIMAT0019003	DPYSL2	1808	NM_001197293	1	1	1	0	1	1	0	0	0	0	1	1	7
hsa-miR-4476	20.7031	MIMAT0019003	DRP2	1821	NM_001939	1	1	1	0	1	1	0	0	0	0	1	1	7
hsa-miR-4476	20.7031	MIMAT0019003	DYRK1A	1859	NM_130436	1	1	1	0	0	1	0	1	0	0	1	1	7
hsa-miR-4476	20.7031	MIMAT0019003	E2F3	1871	NM_001949	0	1	1	0	1	1	0	1	0	0	1	1	7
hsa-miR-4476	20.7031	MIMAT0019003	EFNB3	1949	NM_001406	1	1	1	0	1	1	0	0	0	0	1	1	7
hsa-miR-4476	20.7031	MIMAT0019003	ELK4	2005	NM_001973	1	1	1	0	1	1	0	0	0	0	1	1	7
hsa-miR-4476	20.7031	MIMAT0019003	FCGR1A	2209	NM_000566	1	1	1	0	1	1	0	0	0	0	1	1	7
hsa-miR-4476	20.7031	MIMAT0019003	FGF12	2257	NM_021032	1	1	1	0	1	1	0	0	0	0	1	1	7
hsa-miR-4476	20.7031	MIMAT0019003	FGFR1	2260	NM_001174064	1	1	1	0	1	1	0	0	0	0	1	1	7
hsa-miR-4476	20.7031	MIMAT0019003	GJB1	2705	NM_000166	0	1	1	0	1	1	0	1	0	0	1	1	7
hsa-miR-4476	20.7031	MIMAT0019003	GNAO1	2775	NM_138736	1	1	1	0	1	1	0	0	0	0	1	1	7
hsa-miR-4476	20.7031	MIMAT0019003	GNAZ	2781	NM_002073	1	1	1	0	1	1	0	0	0	0	1	1	7
hsa-miR-4476	20.7031	MIMAT0019003	GPX1	2876	NM_201397	1	1	1	0	0	1	0	1	0	0	1	1	7
hsa-miR-4476	20.7031	MIMAT0019003	HOXC5	3222	NM_018953	1	1	1	0	1	1	0	0	0	0	1	1	7
hsa-miR-4476	20.7031	MIMAT0019003	HOXC8	3224	NM_022658	1	1	1	0	1	0	0	1	0	0	1	1	7
hsa-miR-4476	20.7031	MIMAT0019003	HTR2C	3358	NM_001256760	1	1	1	0	0	1	0	1	0	0	1	1	7
hsa-miR-4476	20.7031	MIMAT0019003	IGF2R	3482	NM_000876	1	1	1	0	1	1	0	0	0	0	1	1	7
hsa-miR-4476	20.7031	MIMAT0019003	INHBC	3626	NM_005538	1	1	1	0	1	1	0	0	0	0	1	1	7
hsa-miR-4476	20.7031	MIMAT0019003	IREB2	3658	NM_004136	1	1	1	0	1	1	0	0	0	0	1	1	7
hsa-miR-4476	20.7031	MIMAT0019003	ITGAL	3683	NM_002209	1	1	1	0	1	1	0	0	0	0	1	1	7
hsa-miR-4476	20.7031	MIMAT0019003	ITPKB	3707	NM_002221	1	1	1	0	1	1	0	0	0	0	1	1	7
hsa-miR-4476	20.7031	MIMAT0019003	KRT31	3881	NM_002277	1	1	1	0	1	1	0	0	0	0	1	1	7
hsa-miR-4476	20.7031	MIMAT0019003	LMAN1	3998	NM_005570	1	1	1	0	1	1	0	0	0	0	1	1	7
hsa-miR-4476	20.7031	MIMAT0019003	MAP6	4135	NM_207577	1	1	1	0	1	1	0	0	0	0	1	1	7
hsa-miR-4476	20.7031	MIMAT0019003	MC2R	4158	NM_000529	1	1	1	0	0	1	0	1	0	0	1	1	7
hsa-miR-4476	20.7031	MIMAT0019003	MID1	4281	NM_000381	1	1	1	0	1	1	0	0	0	0	1	1	7
hsa-miR-4476	20.7031	MIMAT0019003	MKLN1	4289	NM_001145354	1	1	1	0	1	1	0	0	0	0	1	1	7
hsa-miR-4476	20.7031	MIMAT0019003	MAP3K11	4296	NM_002419	1	1	1	0	0	1	0	1	0	0	1	1	7
hsa-miR-4476	20.7031	MIMAT0019003	MNT	4335	NM_020310	1	1	1	0	0	1	0	1	0	0	1	1	7
hsa-miR-4476	20.7031	MIMAT0019003	MYT1	4661	NM_004535	1	1	1	0	0	1	0	1	0	0	1	1	7
hsa-miR-4476	20.7031	MIMAT0019003	NAB1	4664	NM_005966	1	1	1	0	1	1	0	0	0	0	1	1	7
hsa-miR-4476	20.7031	MIMAT0019003	NFATC2	4773	NM_012340	1	1	1	0	0	1	0	1	0	0	1	1	7
hsa-miR-4476	20.7031	MIMAT0019003	NOTCH3	4854	NM_000435	1	1	1	0	1	1	0	0	0	0	1	1	7
hsa-miR-4476	20.7031	MIMAT0019003	NTRK3	4916	NM_001007156	1	1	1	0	0	1	0	1	0	0	1	1	7
hsa-miR-4476	20.7031	MIMAT0019003	ODF2	4957	NM_002540	1	1	1	0	1	1	0	0	0	0	1	1	7
hsa-miR-4476	20.7031	MIMAT0019003	OPHN1	4983	NM_002547	1	1	1	0	1	1	0	0	0	0	1	1	7
hsa-miR-4476	20.7031	MIMAT0019003	PAX4	5078	NM_006193	1	1	1	0	0	1	0	1	0	0	1	1	7
hsa-miR-4476	20.7031	MIMAT0019003	PDGFA	5154	NM_002607	1	1	1	0	1	1	0	0	0	0	1	1	7
hsa-miR-4476	20.7031	MIMAT0019003	PLCB3	5331	NM_000932	1	1	1	0	1	1	0	0	0	0	1	1	7
hsa-miR-4476	20.7031	MIMAT0019003	PLSCR1	5359	NM_021105	1	1	1	0	1	1	0	0	0	0	1	1	7
hsa-miR-4476	20.7031	MIMAT0019003	PPP2R4	5524	NM_178001	1	1	1	0	1	1	0	0	0	0	1	1	7
hsa-miR-4476	20.7031	MIMAT0019003	PPP2R5B	5526	NM_006244	1	1	1	0	0	1	0	1	0	0	1	1	7
hsa-miR-4476	20.7031	MIMAT0019003	PRKCA	5578	NM_002737	1	1	1	0	1	1	0	0	0	0	1	1	7
hsa-miR-4476	20.7031	MIMAT0019003	PSMD9	5715	NM_002813	1	1	1	0	1	1	0	0	0	0	1	1	7
hsa-miR-4476	20.7031	MIMAT0019003	KDM5A	5927	NM_001042603	1	1	1	0	1	1	0	0	0	0	1	1	7
hsa-miR-4476	20.7031	MIMAT0019003	RNF4	6047	NM_001185009	1	1	1	0	1	1	0	0	0	0	1	1	7
hsa-miR-4476	20.7031	MIMAT0019003	ROBO2	6092	NM_002942	1	1	1	0	1	1	0	0	0	0	1	1	7
hsa-miR-4476	20.7031	MIMAT0019003	RORA	6095	NM_134260	1	1	1	0	1	1	0	0	0	0	1	1	7
hsa-miR-4476	20.7031	MIMAT0019003	RPA1	6117	NM_002945	1	1	1	0	1	1	0	0	0	0	1	1	7
hsa-miR-4476	20.7031	MIMAT0019003	RTKN	6242	NM_033046	1	1	1	0	1	1	0	0	0	0	1	1	7
hsa-miR-4476	20.7031	MIMAT0019003	RXRG	6258	NM_001256570	1	1	1	0	0	1	0	1	0	0	1	1	7
hsa-miR-4476	20.7031	MIMAT0019003	ATXN7	6314	NM_000333	1	1	1	0	1	1	0	0	0	0	1	1	7
hsa-miR-4476	20.7031	MIMAT0019003	SCN2B	6327	NM_004588	1	1	1	0	1	1	0	0	0	0	1	1	7
hsa-miR-4476	20.7031	MIMAT0019003	SDC4	6385	NM_002999	1	1	1	0	1	1	0	0	0	0	1	1	7
hsa-miR-4476	20.7031	MIMAT0019003	SEC14L1	6397	NM_001204410	1	1	1	0	1	1	0	0	0	0	1	1	7
hsa-miR-4476	20.7031	MIMAT0019003	ST8SIA1	6489	NM_003034	1	1	1	0	1	1	0	0	0	0	1	1	7
hsa-miR-4476	20.7031	MIMAT0019003	SLC1A2	6506	NM_004171	1	1	1	0	1	1	0	0	0	0	1	1	7
hsa-miR-4476	20.7031	MIMAT0019003	SLC2A4	6517	NM_001042	1	1	1	0	1	1	0	0	0	0	1	1	7
hsa-miR-4476	20.7031	MIMAT0019003	SMS	6611	NM_004595	1	1	1	0	0	1	0	1	0	0	1	1	7
hsa-miR-4476	20.7031	MIMAT0019003	SOX4	6659	NM_003107	1	1	1	0	1	1	0	0	0	0	1	1	7
hsa-miR-4476	20.7031	MIMAT0019003	SP1	6667	NM_138473	1	1	1	0	1	1	0	0	0	0	1	1	7
hsa-miR-4476	20.7031	MIMAT0019003	SRPR	6734	NM_003139	1	1	1	0	1	1	0	0	0	0	1	1	7
hsa-miR-4476	20.7031	MIMAT0019003	SUOX	6821	NM_000456	1	1	1	0	1	1	0	0	0	0	1	1	7
hsa-miR-4476	20.7031	MIMAT0019003	MED22	6837	NM_181491	1	1	1	0	1	1	0	0	0	0	1	1	7
hsa-miR-4476	20.7031	MIMAT0019003	VAMP1	6843	NM_199245	1	1	1	0	1	1	0	0	0	0	1	1	7
hsa-miR-4476	20.7031	MIMAT0019003	TAL1	6886	NM_003189	1	1	1	0	1	1	0	0	0	0	1	1	7
hsa-miR-4476	20.7031	MIMAT0019003	TEF	7008	NM_003216	1	1	1	0	0	1	0	1	0	0	1	1	7
hsa-miR-4476	20.7031	MIMAT0019003	TFAP2B	7021	NM_003221	1	1	1	0	0	1	0	1	0	0	1	1	7
hsa-miR-4476	20.7031	MIMAT0019003	TIMP2	7077	NM_003255	1	1	1	0	1	1	0	0	0	0	1	1	7
hsa-miR-4476	20.7031	MIMAT0019003	TPD52L2	7165	NM_199360	1	1	1	0	1	1	0	0	0	0	1	1	7
hsa-miR-4476	20.7031	MIMAT0019003	TTC1	7265	NM_003314	1	1	1	0	1	1	0	0	0	0	1	1	7
hsa-miR-4476	20.7031	MIMAT0019003	USH2A	7399	NM_206933	1	1	1	0	1	1	0	0	0	0	1	1	7
hsa-miR-4476	20.7031	MIMAT0019003	VCL	7414	NM_014000	1	1	1	0	1	1	0	0	0	0	1	1	7
hsa-miR-4476	20.7031	MIMAT0019003	ZIC1	7545	NM_003412	1	1	1	0	0	1	0	1	0	0	1	1	7
hsa-miR-4476	20.7031	MIMAT0019003	ZNF2	7549	NM_021088	1	1	1	0	1	1	0	0	0	0	1	1	7
hsa-miR-4476	20.7031	MIMAT0019003	TRIM25	7706	NM_005082	1	1	1	0	1	1	0	0	0	0	1	1	7
hsa-miR-4476	20.7031	MIMAT0019003	ZNF200	7752	NM_003454	1	1	1	0	1	1	0	0	0	0	1	1	7
hsa-miR-4476	20.7031	MIMAT0019003	REEP5	7905	NM_005669	1	1	1	0	1	1	0	0	0	0	1	1	7
hsa-miR-4476	20.7031	MIMAT0019003	KAT6A	7994	NM_001099412	1	1	1	0	0	1	0	1	0	0	1	1	7
hsa-miR-4476	20.7031	MIMAT0019003	SYNJ2	8871	NM_003898	1	1	1	0	1	1	0	0	0	0	1	1	7
hsa-miR-4476	20.7031	MIMAT0019003	SGPL1	8879	NM_003901	1	1	1	0	1	1	0	0	0	0	1	1	7
hsa-miR-4476	20.7031	MIMAT0019003	TRPA1	8989	NM_007332	1	1	1	0	1	1	0	0	0	0	1	1	7
hsa-miR-4476	20.7031	MIMAT0019003	SEMA5A	9037	NM_003966	1	1	1	0	1	1	0	0	0	0	1	1	7
hsa-miR-4476	20.7031	MIMAT0019003	PSTPIP2	9050	NM_024430	1	1	1	0	1	1	0	0	0	0	1	1	7
hsa-miR-4476	20.7031	MIMAT0019003	XPR1	9213	NM_004736	1	1	1	0	1	1	0	0	0	0	1	1	7
hsa-miR-4476	20.7031	MIMAT0019003	STK17B	9262	NM_004226	1	1	1	0	1	1	0	0	0	0	1	1	7
hsa-miR-4476	20.7031	MIMAT0019003	NRXN2	9379	NM_015080	0	1	1	0	1	1	0	1	0	0	1	1	7
hsa-miR-4476	20.7031	MIMAT0019003	MED26	9441	NM_004831	1	1	1	0	1	1	0	0	0	0	1	1	7
hsa-miR-4476	20.7031	MIMAT0019003	ONECUT2	9480	NM_004852	1	1	1	0	1	1	0	0	0	0	1	1	7
hsa-miR-4476	20.7031	MIMAT0019003	SPTLC2	9517	NM_004863	1	1	1	0	1	1	0	0	0	0	1	1	7
hsa-miR-4476	20.7031	MIMAT0019003	CREB5	9586	NM_182898	1	1	1	0	0	1	0	1	0	0	1	1	7
hsa-miR-4476	20.7031	MIMAT0019003	ZNF592	9640	NM_014630	1	1	1	0	1	1	0	0	0	0	1	1	7
hsa-miR-4476	20.7031	MIMAT0019003	SOCS5	9655	NM_144949	0	1	1	0	1	1	0	1	0	0	1	1	7
hsa-miR-4476	20.7031	MIMAT0019003	SLC25A44	9673	NM_014655	1	1	1	0	1	1	0	0	0	0	1	1	7
hsa-miR-4476	20.7031	MIMAT0019003	UBE3C	9690	NM_014671	1	1	1	0	1	1	0	0	0	0	1	1	7
hsa-miR-4476	20.7031	MIMAT0019003	KIAA0247	9766	NM_014734	1	1	1	0	1	1	0	0	0	0	1	1	7
hsa-miR-4476	20.7031	MIMAT0019003	NUAK1	9891	NM_014840	1	1	1	0	1	1	0	0	0	0	1	1	7
hsa-miR-4476	20.7031	MIMAT0019003	TMCC2	9911	NM_014858	1	1	1	0	0	1	0	1	0	0	1	1	7
hsa-miR-4476	20.7031	MIMAT0019003	TNFSF15	9966	NM_005118	1	1	1	0	1	1	0	0	0	0	1	1	7
hsa-miR-4476	20.7031	MIMAT0019003	GNE	10020	NM_005476	1	1	1	0	1	1	0	0	0	0	1	1	7
hsa-miR-4476	20.7031	MIMAT0019003	ABCF2	10061	NM_007189	1	1	1	0	0	1	0	1	0	0	1	1	7
hsa-miR-4476	20.7031	MIMAT0019003	WASF2	10163	NM_006990	1	1	1	0	1	1	0	0	0	0	1	1	7
hsa-miR-4476	20.7031	MIMAT0019003	MPZL2	10205	NM_005797	0	1	1	0	1	1	0	1	0	0	1	1	7
hsa-miR-4476	20.7031	MIMAT0019003	DCAF7	10238	NM_005828	1	1	1	0	1	1	0	0	0	0	1	1	7
hsa-miR-4476	20.7031	MIMAT0019003	AP3S2	10239	NM_005829	1	1	1	0	1	1	0	0	0	0	1	1	7
hsa-miR-4476	20.7031	MIMAT0019003	IKZF1	10320	NM_006060	1	1	1	0	1	1	0	0	0	0	1	1	7
hsa-miR-4476	20.7031	MIMAT0019003	TRIM22	10346	NM_006074	1	1	1	0	1	1	0	0	0	0	1	1	7
hsa-miR-4476	20.7031	MIMAT0019003	ATP8A1	10396	NM_006095	1	1	1	0	1	1	0	0	0	0	1	1	7
hsa-miR-4476	20.7031	MIMAT0019003	NXF1	10482	NM_001081491	1	1	1	0	0	1	0	1	0	0	1	1	7
hsa-miR-4476	20.7031	MIMAT0019003	NEBL	10529	NM_006393	1	1	1	0	1	1	0	0	0	0	1	1	7
hsa-miR-4476	20.7031	MIMAT0019003	TGOLN2	10618	NM_001206840	1	1	1	0	1	1	0	0	0	0	1	1	7
hsa-miR-4476	20.7031	MIMAT0019003	POLD3	10714	NM_006591	1	1	1	0	1	1	0	0	0	0	1	1	7
hsa-miR-4476	20.7031	MIMAT0019003	WASF3	10810	NM_006646	1	1	1	0	1	1	0	0	0	0	1	1	7
hsa-miR-4476	20.7031	MIMAT0019003	TSPAN9	10867	NM_006675	1	1	1	0	0	1	0	1	0	0	1	1	7
hsa-miR-4476	20.7031	MIMAT0019003	MALT1	10892	NM_006785	1	1	1	0	1	1	0	0	0	0	1	1	7
hsa-miR-4476	20.7031	MIMAT0019003	MMP24	10893	NM_006690	1	1	1	0	0	1	0	1	0	0	1	1	7
hsa-miR-4476	20.7031	MIMAT0019003	MLLT11	10962	NM_006818	1	1	1	0	1	0	0	1	0	0	1	1	7
hsa-miR-4476	20.7031	MIMAT0019003	YWHAQ	10971	NM_006826	1	1	1	0	0	1	0	1	0	0	1	1	7
hsa-miR-4476	20.7031	MIMAT0019003	METAP2	10988	NM_006838	1	1	1	0	1	1	0	0	0	0	1	1	7
hsa-miR-4476	20.7031	MIMAT0019003	ABHD2	11057	NM_007011	1	1	1	0	0	1	0	1	0	0	1	1	7
hsa-miR-4476	20.7031	MIMAT0019003	ADAMTS5	11096	NM_007038	1	1	1	0	0	1	0	1	0	0	1	1	7
hsa-miR-4476	20.7031	MIMAT0019003	CIT	11113	NM_001206999	1	1	1	0	0	1	0	1	0	0	1	1	7
hsa-miR-4476	20.7031	MIMAT0019003	PTPRT	11122	NM_133170	1	1	1	0	1	1	0	0	0	0	1	1	7
hsa-miR-4476	20.7031	MIMAT0019003	CASC3	22794	NM_007359	1	1	1	0	1	1	0	0	0	0	1	1	7
hsa-miR-4476	20.7031	MIMAT0019003	VASH1	22846	NM_014909	1	1	1	0	1	1	0	0	0	0	1	1	7
hsa-miR-4476	20.7031	MIMAT0019003	SEPHS1	22929	NM_012247	1	1	1	0	1	1	0	0	0	0	1	1	7
hsa-miR-4476	20.7031	MIMAT0019003	HMGXB3	22993	NM_014983	1	1	1	0	0	1	0	1	0	0	1	1	7
hsa-miR-4476	20.7031	MIMAT0019003	FAIM2	23017	NM_012306	1	1	1	0	1	1	0	0	0	0	1	1	7
hsa-miR-4476	20.7031	MIMAT0019003	KIF21B	23046	NM_001252100	1	1	1	0	1	1	0	0	0	0	1	1	7
hsa-miR-4476	20.7031	MIMAT0019003	IQSEC2	23096	NM_001111125	1	1	1	0	0	1	0	1	0	0	1	1	7
hsa-miR-4476	20.7031	MIMAT0019003	SARM1	23098	NM_015077	1	1	1	0	1	1	0	0	0	0	1	1	7
hsa-miR-4476	20.7031	MIMAT0019003	SEPT6	23157	NM_145799	1	1	1	0	0	1	0	1	0	0	1	1	7
hsa-miR-4476	20.7031	MIMAT0019003	FBXL7	23194	NM_012304	1	1	1	0	0	1	0	1	0	0	1	1	7
hsa-miR-4476	20.7031	MIMAT0019003	JMJD6	23210	NM_001081461	1	1	1	0	1	1	0	0	0	0	1	1	7
hsa-miR-4476	20.7031	MIMAT0019003	OTUD3	23252	NM_015207	1	1	1	0	0	1	0	1	0	0	1	1	7
hsa-miR-4476	20.7031	MIMAT0019003	CSTF2T	23283	NM_015235	1	1	1	0	1	1	0	0	0	0	1	1	7
hsa-miR-4476	20.7031	MIMAT0019003	FBXW11	23291	NM_012300	1	1	1	0	1	1	0	0	0	0	1	1	7
hsa-miR-4476	20.7031	MIMAT0019003	SATB2	23314	NM_001172509	1	1	1	0	0	1	0	1	0	0	1	1	7
hsa-miR-4476	20.7031	MIMAT0019003	TBC1D30	23329	NM_015279	1	1	1	0	1	1	0	0	0	0	1	1	7
hsa-miR-4476	20.7031	MIMAT0019003	CRTC1	23373	NM_001098482	1	1	1	0	0	1	0	1	0	0	1	1	7
hsa-miR-4476	20.7031	MIMAT0019003	NCS1	23413	NM_014286	1	1	1	0	1	1	0	0	0	0	1	1	7
hsa-miR-4476	20.7031	MIMAT0019003	PSD4	23550	NM_012455	1	1	1	0	1	1	0	0	0	0	1	1	7
hsa-miR-4476	20.7031	MIMAT0019003	BACE1	23621	NM_012104	1	1	1	0	1	1	0	0	0	0	1	1	7
hsa-miR-4476	20.7031	MIMAT0019003	RUSC1	23623	NM_001105203	1	1	1	0	1	1	0	0	0	0	1	1	7
hsa-miR-4476	20.7031	MIMAT0019003	FJX1	24147	NM_014344	1	1	1	0	0	1	0	1	0	0	1	1	7
hsa-miR-4476	20.7031	MIMAT0019003	TMEM59L	25789	NM_012109	1	1	1	0	1	1	0	0	0	0	1	1	7
hsa-miR-4476	20.7031	MIMAT0019003	SULT4A1	25830	NM_014351	1	1	1	0	1	1	0	0	0	0	1	1	7
hsa-miR-4476	20.7031	MIMAT0019003	ASF1A	25842	NM_014034	1	1	1	0	1	1	0	0	0	0	1	1	7
hsa-miR-4476	20.7031	MIMAT0019003	METTL21B	25895	NM_206914	1	1	1	0	1	1	0	0	0	0	1	1	7
hsa-miR-4476	20.7031	MIMAT0019003	ZNF451	26036	NM_001257273	1	1	1	0	0	1	0	1	0	0	1	1	7
hsa-miR-4476	20.7031	MIMAT0019003	PITPNC1	26207	NM_181671	1	1	1	0	0	1	0	1	0	0	1	1	7
hsa-miR-4476	20.7031	MIMAT0019003	HEYL	26508	NM_014571	1	1	1	0	1	1	0	0	0	0	1	1	7
hsa-miR-4476	20.7031	MIMAT0019003	TAF5L	27097	NM_001025247	1	1	1	0	1	1	0	0	0	0	1	1	7
hsa-miR-4476	20.7031	MIMAT0019003	NDOR1	27158	NM_001144026	1	1	1	0	0	1	0	1	0	0	1	1	7
hsa-miR-4476	20.7031	MIMAT0019003	ARFIP1	27236	NM_001025595	1	1	1	0	1	1	0	0	0	0	1	1	7
hsa-miR-4476	20.7031	MIMAT0019003	ATAD2	29028	NM_014109	1	1	1	0	1	1	0	0	0	0	1	1	7
hsa-miR-4476	20.7031	MIMAT0019003	USP25	29761	NM_013396	1	1	1	0	1	1	0	0	0	0	1	1	7
hsa-miR-4476	20.7031	MIMAT0019003	REPIN1	29803	NM_013400	1	1	1	0	1	1	0	0	0	0	1	1	7
hsa-miR-4476	20.7031	MIMAT0019003	TFCP2L1	29842	NM_014553	1	1	1	0	1	1	0	0	0	0	1	1	7
hsa-miR-4476	20.7031	MIMAT0019003	UBQLN2	29978	NM_013444	0	1	1	0	1	1	0	1	0	0	1	1	7
hsa-miR-4476	20.7031	MIMAT0019003	PACSIN1	29993	NM_020804	1	1	1	0	1	1	0	0	0	0	1	1	7
hsa-miR-4476	20.7031	MIMAT0019003	KCNIP2	30819	NM_014591	1	1	1	0	1	1	0	0	0	0	1	1	7
hsa-miR-4476	20.7031	MIMAT0019003	UBXN1	51035	NM_015853	0	1	1	0	1	1	0	1	0	0	1	1	7
hsa-miR-4476	20.7031	MIMAT0019003	FAM203A	51236	NM_016458	1	1	1	0	1	1	0	0	0	0	1	1	7
hsa-miR-4476	20.7031	MIMAT0019003	CLEC1A	51267	NM_016511	1	1	1	0	1	1	0	0	0	0	1	1	7
hsa-miR-4476	20.7031	MIMAT0019003	NT5DC3	51559	NM_001031701	1	1	1	0	1	1	0	0	0	0	1	1	7
hsa-miR-4476	20.7031	MIMAT0019003	ZFYVE1	53349	NM_021260	1	1	1	0	1	1	0	0	0	0	1	1	7
hsa-miR-4476	20.7031	MIMAT0019003	NEURL1B	54492	NM_001142651	1	1	1	0	1	1	0	0	0	0	1	1	7
hsa-miR-4476	20.7031	MIMAT0019003	FAM63B	54629	NM_001040450	1	1	1	0	1	1	0	0	0	0	1	1	7
hsa-miR-4476	20.7031	MIMAT0019003	TBC1D13	54662	NM_018201	1	1	1	0	0	1	0	1	0	0	1	1	7
hsa-miR-4476	20.7031	MIMAT0019003	C11orf57	55216	NM_018195	1	1	1	0	0	1	0	1	0	0	1	1	7
hsa-miR-4476	20.7031	MIMAT0019003	ETNK2	55224	NM_018208	1	1	1	0	0	1	0	1	0	0	1	1	7
hsa-miR-4476	20.7031	MIMAT0019003	VPS53	55275	NM_001128159	1	1	1	0	1	1	0	0	0	0	1	1	7
hsa-miR-4476	20.7031	MIMAT0019003	SLC35C1	55343	NM_018389	1	1	1	0	1	1	0	0	0	0	1	1	7
hsa-miR-4476	20.7031	MIMAT0019003	DHTKD1	55526	NM_018706	1	1	1	0	1	1	0	0	0	0	1	1	7
hsa-miR-4476	20.7031	MIMAT0019003	LIMS2	55679	NM_001161404	1	1	1	0	1	1	0	0	0	0	1	1	7
hsa-miR-4476	20.7031	MIMAT0019003	ASF1B	55723	NM_018154	1	1	1	0	1	1	0	0	0	0	1	1	7
hsa-miR-4476	20.7031	MIMAT0019003	ENAH	55740	NM_001008493	0	1	1	0	1	1	0	1	0	0	1	1	7
hsa-miR-4476	20.7031	MIMAT0019003	WDR52	55779	NM_001164496	1	1	1	0	1	1	0	0	0	0	1	1	7
hsa-miR-4476	20.7031	MIMAT0019003	FGD6	55785	NM_018351	1	1	1	0	1	1	0	0	0	0	1	1	7
hsa-miR-4476	20.7031	MIMAT0019003	FOXJ2	55810	NM_018416	1	1	1	0	1	1	0	0	0	0	1	1	7
hsa-miR-4476	20.7031	MIMAT0019003	RNF114	55905	NM_018683	1	1	1	0	1	1	0	0	0	0	1	1	7
hsa-miR-4476	20.7031	MIMAT0019003	MYO5C	55930	NM_018728	1	1	1	0	1	1	0	0	0	0	1	1	7
hsa-miR-4476	20.7031	MIMAT0019003	CLDND1	56650	NM_001040199	1	1	1	0	0	1	0	1	0	0	1	1	7
hsa-miR-4476	20.7031	MIMAT0019003	RAD18	56852	NM_020165	1	1	1	0	1	1	0	0	0	0	1	1	7
hsa-miR-4476	20.7031	MIMAT0019003	CELF4	56853	NM_020180	1	1	1	0	0	1	0	1	0	0	1	1	7
hsa-miR-4476	20.7031	MIMAT0019003	ERGIC1	57222	NM_001031711	1	1	1	0	1	1	0	0	0	0	1	1	7
hsa-miR-4476	20.7031	MIMAT0019003	SLC24A3	57419	NM_020689	1	1	1	0	0	1	0	1	0	0	1	1	7
hsa-miR-4476	20.7031	MIMAT0019003	SHROOM3	57619	NM_020859	1	1	1	0	0	1	0	1	0	0	1	1	7
hsa-miR-4476	20.7031	MIMAT0019003	ZSWIM5	57643	NM_020883	1	1	1	0	1	1	0	0	0	0	1	1	7
hsa-miR-4476	20.7031	MIMAT0019003	GOLPH3	64083	NM_022130	0	1	1	0	1	1	0	1	0	0	1	1	7
hsa-miR-4476	20.7031	MIMAT0019003	PDLIM2	64236	NM_176871	1	1	1	0	1	1	0	0	0	0	1	1	7
hsa-miR-4476	20.7031	MIMAT0019003	CREB3L2	64764	NM_194071	1	1	1	0	1	1	0	0	0	0	1	1	7
hsa-miR-4476	20.7031	MIMAT0019003	OTUB2	78990	NM_023112	1	1	1	0	1	1	0	0	0	0	1	1	7
hsa-miR-4476	20.7031	MIMAT0019003	TTC13	79573	NM_024525	0	1	1	0	1	1	0	1	0	0	1	1	7
hsa-miR-4476	20.7031	MIMAT0019003	RIC3	79608	NM_001206671	1	1	1	0	1	1	0	0	0	0	1	1	7
hsa-miR-4476	20.7031	MIMAT0019003	PARP8	79668	NM_001178055	0	1	1	0	1	1	0	1	0	0	1	1	7
hsa-miR-4476	20.7031	MIMAT0019003	CLMN	79789	NM_024734	1	1	1	0	1	1	0	0	0	0	1	1	7
hsa-miR-4476	20.7031	MIMAT0019003	EPHX3	79852	NM_024794	1	1	1	0	1	1	0	0	0	0	1	1	7
hsa-miR-4476	20.7031	MIMAT0019003	PODNL1	79883	NM_024825	1	1	1	0	0	1	0	1	0	0	1	1	7
hsa-miR-4476	20.7031	MIMAT0019003	MCMBP	79892	NM_024834	1	1	1	0	1	1	0	0	0	0	1	1	7
hsa-miR-4476	20.7031	MIMAT0019003	WDR26	80232	NM_025160	1	1	1	0	1	1	0	0	0	0	1	1	7
hsa-miR-4476	20.7031	MIMAT0019003	CPEB4	80315	NM_030627	1	1	1	0	0	1	0	1	0	0	1	1	7
hsa-miR-4476	20.7031	MIMAT0019003	REEP4	80346	NM_025232	1	1	1	0	1	1	0	0	0	0	1	1	7
hsa-miR-4476	20.7031	MIMAT0019003	SRCIN1	80725	NM_025248	1	1	1	0	1	1	0	0	0	0	1	1	7
hsa-miR-4476	20.7031	MIMAT0019003	PITPNM3	83394	NM_031220	1	1	1	0	1	1	0	0	0	0	1	1	7
hsa-miR-4476	20.7031	MIMAT0019003	COG3	83548	NM_031431	1	1	1	0	0	1	0	1	0	0	1	1	7
hsa-miR-4476	20.7031	MIMAT0019003	SESN2	83667	NM_031459	1	1	1	0	0	1	0	1	0	0	1	1	7
hsa-miR-4476	20.7031	MIMAT0019003	ARID5B	84159	NM_032199	1	1	1	0	0	1	0	1	0	0	1	1	7
hsa-miR-4476	20.7031	MIMAT0019003	ING5	84289	NM_032329	1	1	1	0	1	1	0	0	0	0	1	1	7
hsa-miR-4476	20.7031	MIMAT0019003	JPH4	84502	NM_032452	1	1	1	0	0	1	0	1	0	0	1	1	7
hsa-miR-4476	20.7031	MIMAT0019003	COL25A1	84570	NM_198721	1	1	1	0	0	1	0	1	0	0	1	1	7
hsa-miR-4476	20.7031	MIMAT0019003	TTBK1	84630	NM_032538	1	1	1	0	1	1	0	0	0	0	1	1	7
hsa-miR-4476	20.7031	MIMAT0019003	FCHSD1	89848	NM_033449	1	1	1	0	0	1	0	1	0	0	1	1	7
hsa-miR-4476	20.7031	MIMAT0019003	FAM105B	90268	NM_138348	1	1	1	0	1	1	0	0	0	0	1	1	7
hsa-miR-4476	20.7031	MIMAT0019003	FMNL3	91010	NM_175736	1	1	1	0	1	1	0	0	0	0	1	1	7
hsa-miR-4476	20.7031	MIMAT0019003	MYADM	91663	NM_001020818	1	1	1	0	1	1	0	0	0	0	1	1	7
hsa-miR-4476	20.7031	MIMAT0019003	CABLES1	91768	NM_001100619	1	1	1	0	1	1	0	0	0	0	1	1	7
hsa-miR-4476	20.7031	MIMAT0019003	WDR20	91833	NM_001242415	1	1	1	0	1	1	0	0	0	0	1	1	7
hsa-miR-4476	20.7031	MIMAT0019003	CACNA2D4	93589	NM_172364	1	1	1	0	1	1	0	0	0	0	1	1	7
hsa-miR-4476	20.7031	MIMAT0019003	DTD2	112487	NM_080664	1	1	1	0	1	1	0	0	0	0	1	1	7
hsa-miR-4476	20.7031	MIMAT0019003	VPS26B	112936	NM_052875	1	1	1	0	1	1	0	0	0	0	1	1	7
hsa-miR-4476	20.7031	MIMAT0019003	NACC1	112939	NM_052876	1	1	1	0	0	1	0	1	0	0	1	1	7
hsa-miR-4476	20.7031	MIMAT0019003	TEX261	113419	NM_144582	1	1	1	0	1	1	0	0	0	0	1	1	7
hsa-miR-4476	20.7031	MIMAT0019003	ELFN2	114794	NM_052906	1	1	1	0	1	1	0	0	0	0	1	1	7
hsa-miR-4476	20.7031	MIMAT0019003	RNF157	114804	NM_052916	1	1	1	0	1	1	0	0	0	0	1	1	7
hsa-miR-4476	20.7031	MIMAT0019003	RAB3IP	117177	NM_175623	1	1	1	0	1	1	0	0	0	0	1	1	7
hsa-miR-4476	20.7031	MIMAT0019003	LOH12CR1	118426	NM_058169	1	1	1	0	1	1	0	0	0	0	1	1	7
hsa-miR-4476	20.7031	MIMAT0019003	SLC15A4	121260	NM_145648	1	1	1	0	1	1	0	0	0	0	1	1	7
hsa-miR-4476	20.7031	MIMAT0019003	LSM12	124801	NM_152344	0	1	1	0	1	1	0	1	0	0	1	1	7
hsa-miR-4476	20.7031	MIMAT0019003	DMBX1	127343	NM_147192	1	1	1	0	1	1	0	0	0	0	1	1	7
hsa-miR-4476	20.7031	MIMAT0019003	IQGAP3	128239	NM_178229	1	1	1	0	1	1	0	0	0	0	1	1	7
hsa-miR-4476	20.7031	MIMAT0019003	VSTM2L	128434	NM_080607	1	1	1	0	1	1	0	0	0	0	1	1	7
hsa-miR-4476	20.7031	MIMAT0019003	M1AP	130951	NM_138804	1	1	1	0	1	1	0	0	0	0	1	1	7
hsa-miR-4476	20.7031	MIMAT0019003	LIN54	132660	NM_194282	1	1	1	0	1	1	0	0	0	0	1	1	7
hsa-miR-4476	20.7031	MIMAT0019003	EMB	133418	NM_198449	1	1	1	0	1	1	0	0	0	0	1	1	7
hsa-miR-4476	20.7031	MIMAT0019003	PRRC1	133619	NM_130809	1	1	1	0	1	1	0	0	0	0	1	1	7
hsa-miR-4476	20.7031	MIMAT0019003	SOGA1	140710	NM_080627	1	1	1	0	1	1	0	0	0	0	1	1	7
hsa-miR-4476	20.7031	MIMAT0019003	MPP7	143098	NM_173496	1	1	1	0	1	1	0	0	0	0	1	1	7
hsa-miR-4476	20.7031	MIMAT0019003	EIF5AL1	143244	NM_001099692	1	1	1	0	1	1	0	0	0	0	1	1	7
hsa-miR-4476	20.7031	MIMAT0019003	HECTD2	143279	NM_182765	1	1	1	0	1	1	0	0	0	0	1	1	7
hsa-miR-4476	20.7031	MIMAT0019003	SYT9	143425	NM_175733	1	1	1	0	1	1	0	0	0	0	1	1	7
hsa-miR-4476	20.7031	MIMAT0019003	DIRAS1	148252	NM_145173	1	1	1	0	0	1	0	1	0	0	1	1	7
hsa-miR-4476	20.7031	MIMAT0019003	FBXO41	150726	NM_001080410	1	1	1	0	1	1	0	0	0	0	1	1	7
hsa-miR-4476	20.7031	MIMAT0019003	ZNF827	152485	NM_178835	1	1	1	0	0	1	0	1	0	0	1	1	7
hsa-miR-4476	20.7031	MIMAT0019003	C9orf66	157983	NM_152569	1	1	1	0	1	1	0	0	0	0	1	1	7
hsa-miR-4476	20.7031	MIMAT0019003	ALDH1L2	160428	NM_001034173	1	1	1	0	1	1	0	0	0	0	1	1	7
hsa-miR-4476	20.7031	MIMAT0019003	DCP2	167227	NM_152624	1	1	1	0	1	1	0	0	0	0	1	1	7
hsa-miR-4476	20.7031	MIMAT0019003	CCDC71L	168455	NM_175884	1	1	1	0	1	1	0	0	0	0	1	1	7
hsa-miR-4476	20.7031	MIMAT0019003	GLIS3	169792	NM_001042413	1	1	1	0	1	1	0	0	0	0	1	1	7
hsa-miR-4476	20.7031	MIMAT0019003	POLR3H	171568	NM_001018050	1	1	1	0	1	1	0	0	0	0	1	1	7
hsa-miR-4476	20.7031	MIMAT0019003	SCAMP5	192683	NM_001178111	1	1	1	0	1	1	0	0	0	0	1	1	7
hsa-miR-4476	20.7031	MIMAT0019003	RTKN2	219790	NM_145307	1	1	1	0	1	1	0	0	0	0	1	1	7
hsa-miR-4476	20.7031	MIMAT0019003	C6orf223	221416	NM_001171992	1	1	1	0	0	1	0	1	0	0	1	1	7
hsa-miR-4476	20.7031	MIMAT0019003	SMIM13	221710	NM_001135575	1	1	1	0	1	1	0	0	0	0	1	1	7
hsa-miR-4476	20.7031	MIMAT0019003	CERS6	253782	NM_001256126	1	1	1	0	0	1	0	1	0	0	1	1	7
hsa-miR-4476	20.7031	MIMAT0019003	RALGAPA1	253959	NM_014990	1	1	1	0	1	1	0	0	0	0	1	1	7
hsa-miR-4476	20.7031	MIMAT0019003	GPX6	257202	NM_182701	1	1	1	0	1	1	0	0	0	0	1	1	7
hsa-miR-4476	20.7031	MIMAT0019003	ANKRD52	283373	NM_173595	1	1	1	0	0	1	0	1	0	0	1	1	7
hsa-miR-4476	20.7031	MIMAT0019003	SYPL2	284612	NM_001040709	1	1	1	0	1	1	0	0	0	0	1	1	7
hsa-miR-4476	20.7031	MIMAT0019003	FAM126B	285172	NM_173822	1	1	1	0	0	1	0	1	0	0	1	1	7
hsa-miR-4476	20.7031	MIMAT0019003	SREK1IP1	285672	NM_173829	1	1	1	0	0	1	0	1	0	0	1	1	7
hsa-miR-4476	20.7031	MIMAT0019003	FAM133A	286499	NM_001171110	1	1	1	0	1	1	0	0	0	0	1	1	7
hsa-miR-4476	20.7031	MIMAT0019003	PABPC1L2A	340529	NM_001012977	1	1	1	0	0	1	0	1	0	0	1	1	7
hsa-miR-4476	20.7031	MIMAT0019003	ATXN1L	342371	NM_001137675	1	1	1	0	0	1	0	1	0	0	1	1	7
hsa-miR-4476	20.7031	MIMAT0019003	ZNF81	347344	NM_007137	1	1	1	0	1	1	0	0	0	0	1	1	7
hsa-miR-4476	20.7031	MIMAT0019003	C1orf95	375057	NM_001003665	1	1	1	0	1	1	0	0	0	0	1	1	7
hsa-miR-4476	20.7031	MIMAT0019003	TMEM110	375346	NM_198563	1	1	1	0	1	1	0	0	0	0	1	1	7
hsa-miR-4476	20.7031	MIMAT0019003	SKIDA1	387640	NM_207371	0	1	1	0	1	1	0	1	0	0	1	1	7
hsa-miR-4476	20.7031	MIMAT0019003	PAIP2B	400961	NM_020459	1	1	1	0	1	1	0	0	0	0	1	1	7
hsa-miR-4476	20.7031	MIMAT0019003	C9orf152	401546	NM_001012993	1	1	1	0	1	1	0	0	0	0	1	1	7
hsa-miR-4476	20.7031	MIMAT0019003	C10orf105	414152	NM_001164375	1	1	1	0	1	1	0	0	0	0	1	1	7
hsa-miR-4476	20.7031	MIMAT0019003	RNASE13	440163	NM_001012264	1	1	1	0	1	1	0	0	0	0	1	1	7
hsa-miR-4476	20.7031	MIMAT0019003	PABPC1L2B	645974	NM_001042506	1	1	1	0	0	1	0	1	0	0	1	1	7
hsa-miR-4476	20.7031	MIMAT0019003	SHISA7	729956	NM_001145176	1	1	1	0	1	1	0	0	0	0	1	1	7
hsa-miR-4476	20.7031	MIMAT0019003	SHISA9	729993	NM_001145204	1	1	1	0	0	1	0	1	0	0	1	1	7
hsa-miR-4476	20.7031	MIMAT0019003	PRSS46	100287362	NM_001205271	1	1	1	0	0	1	0	1	0	0	1	1	7
hsa-miR-4476	20.7031	MIMAT0019003	HTR2C	3358	NM_000868	1	0	1	0	1	1	0	1	0	0	1	1	7
hsa-miR-4476	20.7031	MIMAT0019003	KCNJ1	3758	NM_000220	1	0	1	0	1	1	0	1	0	0	1	1	7
hsa-miR-4476	20.7031	MIMAT0019003	KCNJ1	3758	NM_153764	1	0	1	0	1	1	0	1	0	0	1	1	7
hsa-miR-4476	20.7031	MIMAT0019003	KCNJ1	3758	NM_153765	1	0	1	0	1	1	0	1	0	0	1	1	7
hsa-miR-4476	20.7031	MIMAT0019003	KCNJ1	3758	NM_153766	1	0	1	0	1	1	0	1	0	0	1	1	7
hsa-miR-4476	20.7031	MIMAT0019003	KCNQ3	3786	NM_001204824	1	0	1	0	1	1	0	1	0	0	1	1	7
hsa-miR-4476	20.7031	MIMAT0019003	MAFG	4097	NM_002359	1	0	1	0	1	1	0	1	0	0	1	1	7
hsa-miR-4476	20.7031	MIMAT0019003	PRLR	5618	NM_001204314	1	0	1	0	1	1	0	1	0	0	1	1	7
hsa-miR-4476	20.7031	MIMAT0019003	RARG	5916	NM_001243731	1	0	1	0	1	1	0	1	0	0	1	1	7
hsa-miR-4476	20.7031	MIMAT0019003	RARG	5916	NM_001243732	1	0	1	0	1	1	0	1	0	0	1	1	7
hsa-miR-4476	20.7031	MIMAT0019003	RARG	5916	NM_001243730	1	0	1	0	1	1	0	1	0	0	1	1	7
hsa-miR-4476	20.7031	MIMAT0019003	RARG	5916	NM_001042728	1	0	1	0	1	1	0	1	0	0	1	1	7
hsa-miR-4476	20.7031	MIMAT0019003	RARG	5916	NM_000966	1	0	1	0	1	1	0	1	0	0	1	1	7
hsa-miR-4476	20.7031	MIMAT0019003	SELP	6403	NM_003005	1	0	1	0	1	1	0	1	0	0	1	1	7
hsa-miR-4476	20.7031	MIMAT0019003	VAMP2	6844	NM_014232	1	0	1	0	1	1	0	1	0	0	1	1	7
hsa-miR-4476	20.7031	MIMAT0019003	YWHAZ	7534	NM_001135700	1	0	1	0	1	1	0	1	0	0	1	1	7
hsa-miR-4476	20.7031	MIMAT0019003	YWHAZ	7534	NM_003406	1	0	1	0	1	1	0	1	0	0	1	1	7
hsa-miR-4476	20.7031	MIMAT0019003	YWHAZ	7534	NM_001135699	1	0	1	0	1	1	0	1	0	0	1	1	7
hsa-miR-4476	20.7031	MIMAT0019003	YWHAZ	7534	NM_001135701	1	0	1	0	1	1	0	1	0	0	1	1	7
hsa-miR-4476	20.7031	MIMAT0019003	YWHAZ	7534	NM_001135702	1	0	1	0	1	1	0	1	0	0	1	1	7
hsa-miR-4476	20.7031	MIMAT0019003	YWHAZ	7534	NM_145690	1	0	1	0	1	1	0	1	0	0	1	1	7
hsa-miR-4476	20.7031	MIMAT0019003	SF1	7536	NM_001178030	1	0	1	0	1	1	0	1	0	0	1	1	7
hsa-miR-4476	20.7031	MIMAT0019003	SF1	7536	NM_201998	1	0	1	0	1	1	0	1	0	0	1	1	7
hsa-miR-4476	20.7031	MIMAT0019003	SF1	7536	NM_201997	1	0	1	0	1	1	0	1	0	0	1	1	7
hsa-miR-4476	20.7031	MIMAT0019003	SF1	7536	NM_201995	1	0	1	0	1	1	0	1	0	0	1	1	7
hsa-miR-4476	20.7031	MIMAT0019003	SF1	7536	NM_001178031	1	0	1	0	1	1	0	1	0	0	1	1	7
hsa-miR-4476	20.7031	MIMAT0019003	SF1	7536	NM_004630	1	0	1	0	1	1	0	1	0	0	1	1	7
hsa-miR-4476	20.7031	MIMAT0019003	CSDE1	7812	NM_001242893	1	0	1	0	1	1	0	1	0	0	1	1	7
hsa-miR-4476	20.7031	MIMAT0019003	CSDE1	7812	NM_001242892	1	0	1	0	1	1	0	1	0	0	1	1	7
hsa-miR-4476	20.7031	MIMAT0019003	CSDE1	7812	NM_007158	1	0	1	0	1	1	0	1	0	0	1	1	7
hsa-miR-4476	20.7031	MIMAT0019003	CSDE1	7812	NM_001007553	1	0	1	0	1	1	0	1	0	0	1	1	7
hsa-miR-4476	20.7031	MIMAT0019003	CSDE1	7812	NM_001130523	1	0	1	0	1	1	0	1	0	0	1	1	7
hsa-miR-4476	20.7031	MIMAT0019003	NR4A3	8013	NM_006981	1	0	1	0	1	1	0	1	0	0	1	1	7
hsa-miR-4476	20.7031	MIMAT0019003	QKI	9444	NM_206855	1	0	1	0	1	1	0	1	0	0	1	1	7
hsa-miR-4476	20.7031	MIMAT0019003	QKI	9444	NM_206854	1	0	1	0	1	1	0	1	0	0	1	1	7
hsa-miR-4476	20.7031	MIMAT0019003	KIAA0513	9764	NM_014732	1	0	1	0	1	1	0	1	0	0	1	1	7
hsa-miR-4476	20.7031	MIMAT0019003	SIRPB1	10326	NM_001135844	1	0	1	0	1	1	0	1	0	0	1	1	7
hsa-miR-4476	20.7031	MIMAT0019003	SYNCRIP	10492	NM_001159673	1	0	1	0	1	1	0	1	0	0	1	1	7
hsa-miR-4476	20.7031	MIMAT0019003	SYNCRIP	10492	NM_001159674	1	0	1	0	1	1	0	1	0	0	1	1	7
hsa-miR-4476	20.7031	MIMAT0019003	SYNCRIP	10492	NM_001159676	1	0	1	0	1	1	0	1	0	0	1	1	7
hsa-miR-4476	20.7031	MIMAT0019003	CELF1	10658	NM_001025596	1	0	1	0	1	1	0	1	0	0	1	1	7
hsa-miR-4476	20.7031	MIMAT0019003	CELF1	10658	NM_198700	1	0	1	0	1	1	0	1	0	0	1	1	7
hsa-miR-4476	20.7031	MIMAT0019003	CELF1	10658	NM_006560	1	0	1	0	1	1	0	1	0	0	1	1	7
hsa-miR-4476	20.7031	MIMAT0019003	CELF1	10658	NM_001172639	1	0	1	0	1	1	0	1	0	0	1	1	7
hsa-miR-4476	20.7031	MIMAT0019003	CELF1	10658	NM_001172640	1	0	1	0	1	1	0	1	0	0	1	1	7
hsa-miR-4476	20.7031	MIMAT0019003	MPRIP	23164	NM_015134	1	0	1	0	1	1	0	1	0	0	1	1	7
hsa-miR-4476	20.7031	MIMAT0019003	MPRIP	23164	NM_201274	1	0	1	0	1	1	0	1	0	0	1	1	7
hsa-miR-4476	20.7031	MIMAT0019003	PHF21A	51317	NM_016621	1	0	1	0	1	1	0	1	0	0	1	1	7
hsa-miR-4476	20.7031	MIMAT0019003	ZBTB4	57659	NM_001128833	1	0	1	0	1	1	0	1	0	0	1	1	7
hsa-miR-4476	20.7031	MIMAT0019003	BCL11B	64919	NM_138576	1	0	1	0	1	1	0	1	0	0	1	1	7
hsa-miR-4476	20.7031	MIMAT0019003	BCL11B	64919	NM_022898	1	0	1	0	1	1	0	1	0	0	1	1	7
hsa-miR-4476	20.7031	MIMAT0019003	GID4	79018	NM_024052	1	0	1	0	1	1	0	1	0	0	1	1	7
hsa-miR-4476	20.7031	MIMAT0019003	NABP2	79035	NM_024068	1	0	1	0	1	1	0	1	0	0	1	1	7
hsa-miR-4476	20.7031	MIMAT0019003	TMEM55B	90809	NM_144568	1	0	1	0	1	1	0	1	0	0	1	1	7
hsa-miR-4476	20.7031	MIMAT0019003	ZNF664	144348	NM_001204298	1	0	1	0	1	1	0	1	0	0	1	1	7
hsa-miR-4476	20.7031	MIMAT0019003	C6orf223	221416	NM_153246	1	0	1	0	1	1	0	1	0	0	1	1	7
hsa-miR-4476	20.7031	MIMAT0019003	UNC80	285175	NM_182587	1	0	1	0	1	1	0	1	0	0	1	1	7
hsa-miR-4476	20.7031	MIMAT0019003	UNC80	285175	NM_032504	1	0	1	0	1	1	0	1	0	0	1	1	7
hsa-miR-4476	20.7031	MIMAT0019003	SHISA6	388336	NM_001173461	1	0	1	0	1	1	0	1	0	0	1	1	7
hsa-miR-4476	20.7031	MIMAT0019003	SHISA6	388336	NM_001173462	1	0	1	0	1	1	0	1	0	0	1	1	7
hsa-miR-4476	20.7031	MIMAT0019003	ZNF862	643641	NM_001099220	1	0	1	0	1	1	0	1	0	0	1	1	7
hsa-miR-3591-3p	36.8802	MIMAT0019877	AGTR1	185	NM_031850	1	1	1	0	1	1	0	0	0	0	1	1	7
hsa-miR-3591-3p	36.8802	MIMAT0019877	ALCAM	214	NM_001627	1	1	1	0	1	1	0	0	0	0	1	1	7
hsa-miR-3591-3p	36.8802	MIMAT0019877	APP	351	NM_000484	1	1	1	0	1	1	0	0	0	0	1	1	7
hsa-miR-3591-3p	36.8802	MIMAT0019877	RHOB	388	NM_004040	1	1	1	0	1	1	0	0	0	0	1	1	7
hsa-miR-3591-3p	36.8802	MIMAT0019877	ZFHX3	463	NM_006885	1	1	1	0	1	1	0	0	0	0	1	1	7
hsa-miR-3591-3p	36.8802	MIMAT0019877	RUNX1T1	862	NM_001198625	1	1	1	0	1	1	0	0	0	0	1	1	7
hsa-miR-3591-3p	36.8802	MIMAT0019877	CBFB	865	NM_001755	1	1	1	0	1	1	0	0	0	0	1	1	7
hsa-miR-3591-3p	36.8802	MIMAT0019877	CDC27	996	NM_001114091	1	1	1	0	1	1	0	0	0	0	1	1	7
hsa-miR-3591-3p	36.8802	MIMAT0019877	CDK6	1021	NM_001145306	1	1	1	0	1	1	0	0	0	0	1	1	7
hsa-miR-3591-3p	36.8802	MIMAT0019877	CLTC	1213	NM_004859	1	1	1	0	1	1	0	0	0	0	1	1	7
hsa-miR-3591-3p	36.8802	MIMAT0019877	DIO2	1734	NM_000793	1	1	1	0	1	1	0	0	0	0	1	1	7
hsa-miR-3591-3p	36.8802	MIMAT0019877	DYNC1I1	1780	NM_004411	1	1	1	0	1	1	0	0	0	0	1	1	7
hsa-miR-3591-3p	36.8802	MIMAT0019877	DYNC1LI2	1783	NM_006141	1	1	1	0	1	1	0	0	0	0	1	1	7
hsa-miR-3591-3p	36.8802	MIMAT0019877	DYRK1A	1859	NM_130436	1	1	1	0	1	1	0	0	0	0	1	1	7
hsa-miR-3591-3p	36.8802	MIMAT0019877	ETV6	2120	NM_001987	1	1	1	0	1	1	0	0	0	0	1	1	7
hsa-miR-3591-3p	36.8802	MIMAT0019877	FOXO3	2309	NM_001455	1	1	1	0	1	1	0	0	0	0	1	1	7
hsa-miR-3591-3p	36.8802	MIMAT0019877	GFRA1	2674	NM_005264	1	1	1	0	1	1	0	0	0	0	1	1	7
hsa-miR-3591-3p	36.8802	MIMAT0019877	B4GALT1	2683	NM_001497	1	1	1	0	1	1	0	0	0	0	1	1	7
hsa-miR-3591-3p	36.8802	MIMAT0019877	GJA1	2697	NM_000165	1	1	1	0	1	1	0	0	0	0	1	1	7
hsa-miR-3591-3p	36.8802	MIMAT0019877	GPM6A	2823	NM_201591	1	1	1	0	1	1	0	0	0	0	1	1	7
hsa-miR-3591-3p	36.8802	MIMAT0019877	GRSF1	2926	NM_002092	1	1	1	0	1	1	0	0	0	0	1	1	7
hsa-miR-3591-3p	36.8802	MIMAT0019877	MR1	3140	NM_001531	1	1	1	0	1	1	0	0	0	0	1	1	7
hsa-miR-3591-3p	36.8802	MIMAT0019877	IL6ST	3572	NM_002184	1	1	1	0	1	1	0	0	0	0	1	1	7
hsa-miR-3591-3p	36.8802	MIMAT0019877	ITGA6	3655	NM_000210	1	1	1	0	1	1	0	0	0	0	1	1	7
hsa-miR-3591-3p	36.8802	MIMAT0019877	LAMP1	3916	NM_005561	1	1	1	0	1	1	0	0	0	0	1	1	7
hsa-miR-3591-3p	36.8802	MIMAT0019877	LSAMP	4045	NM_002338	1	1	1	0	1	1	0	0	0	0	1	1	7
hsa-miR-3591-3p	36.8802	MIMAT0019877	SMAD5	4090	NM_001001419	1	1	1	0	1	1	0	0	0	0	1	1	7
hsa-miR-3591-3p	36.8802	MIMAT0019877	SMAD7	4092	NM_005904	1	1	1	0	1	1	0	0	0	0	1	1	7
hsa-miR-3591-3p	36.8802	MIMAT0019877	CD46	4179	NM_002389	1	1	1	0	1	1	0	0	0	0	1	1	7
hsa-miR-3591-3p	36.8802	MIMAT0019877	MEF2A	4205	NM_001171894	1	1	1	0	1	1	0	0	0	0	1	1	7
hsa-miR-3591-3p	36.8802	MIMAT0019877	MAP3K1	4214	NM_005921	1	1	1	0	1	1	0	0	0	0	1	1	7
hsa-miR-3591-3p	36.8802	MIMAT0019877	MYCL	4610	NM_001033081	1	1	1	0	1	1	0	0	0	0	1	1	7
hsa-miR-3591-3p	36.8802	MIMAT0019877	NBN	4683	NM_002485	1	1	1	0	1	1	0	0	0	0	1	1	7
hsa-miR-3591-3p	36.8802	MIMAT0019877	NPR3	4883	NM_001204375	1	1	1	0	1	1	0	0	0	0	1	1	7
hsa-miR-3591-3p	36.8802	MIMAT0019877	ODF2	4957	NM_002540	1	1	1	0	1	1	0	0	0	0	1	1	7
hsa-miR-3591-3p	36.8802	MIMAT0019877	PEG3	5178	NM_006210	1	1	1	0	1	1	0	0	0	0	1	1	7
hsa-miR-3591-3p	36.8802	MIMAT0019877	PHF2	5253	NM_005392	1	1	1	0	1	1	0	0	0	0	1	1	7
hsa-miR-3591-3p	36.8802	MIMAT0019877	PODXL	5420	NM_001018111	1	1	1	0	1	1	0	0	0	0	1	1	7
hsa-miR-3591-3p	36.8802	MIMAT0019877	POU4F2	5458	NM_004575	1	1	1	0	1	1	0	0	0	0	1	1	7
hsa-miR-3591-3p	36.8802	MIMAT0019877	PPP1CC	5501	NM_002710	1	1	1	0	1	1	0	0	0	0	1	1	7
hsa-miR-3591-3p	36.8802	MIMAT0019877	PPT1	5538	NM_000310	1	1	1	0	1	1	0	0	0	0	1	1	7
hsa-miR-3591-3p	36.8802	MIMAT0019877	PREP	5550	NM_002726	1	1	1	0	1	1	0	0	0	0	1	1	7
hsa-miR-3591-3p	36.8802	MIMAT0019877	PRKD1	5587	NM_002742	1	1	1	0	1	1	0	0	0	0	1	1	7
hsa-miR-3591-3p	36.8802	MIMAT0019877	MAPK1	5594	NM_002745	1	1	1	0	1	1	0	0	0	0	1	1	7
hsa-miR-3591-3p	36.8802	MIMAT0019877	RBBP4	5928	NM_005610	1	1	1	0	1	1	0	0	0	0	1	1	7
hsa-miR-3591-3p	36.8802	MIMAT0019877	RGS2	5997	NM_002923	1	1	1	0	1	1	0	0	0	0	1	1	7
hsa-miR-3591-3p	36.8802	MIMAT0019877	RHD	6007	NM_016124	1	1	1	0	1	1	0	0	0	0	1	1	7
hsa-miR-3591-3p	36.8802	MIMAT0019877	ROBO2	6092	NM_002942	1	1	1	0	1	1	0	0	0	0	1	1	7
hsa-miR-3591-3p	36.8802	MIMAT0019877	SRSF7	6432	NM_001031684	1	1	1	0	1	1	0	0	0	0	1	1	7
hsa-miR-3591-3p	36.8802	MIMAT0019877	SLC7A2	6542	NM_001008539	1	1	1	0	1	1	0	0	0	0	1	1	7
hsa-miR-3591-3p	36.8802	MIMAT0019877	SLC9A2	6549	NM_003048	1	1	1	0	1	1	0	0	0	0	1	1	7
hsa-miR-3591-3p	36.8802	MIMAT0019877	SLC12A2	6558	NM_001046	1	1	1	0	1	1	0	0	0	0	1	1	7
hsa-miR-3591-3p	36.8802	MIMAT0019877	SNRPB2	6629	NM_003092	1	1	1	0	1	1	0	0	0	0	1	1	7
hsa-miR-3591-3p	36.8802	MIMAT0019877	SP1	6667	NM_138473	1	1	1	0	1	1	0	0	0	0	1	1	7
hsa-miR-3591-3p	36.8802	MIMAT0019877	ELOVL4	6785	NM_022726	1	1	1	0	1	1	0	0	0	0	1	1	7
hsa-miR-3591-3p	36.8802	MIMAT0019877	TAP1	6890	NM_000593	1	1	1	0	1	1	0	0	0	0	1	1	7
hsa-miR-3591-3p	36.8802	MIMAT0019877	SEC62	7095	NM_003262	1	1	1	0	1	1	0	0	0	0	1	1	7
hsa-miR-3591-3p	36.8802	MIMAT0019877	TMF1	7110	NM_007114	1	1	1	0	1	1	0	0	0	0	1	1	7
hsa-miR-3591-3p	36.8802	MIMAT0019877	ZNF148	7707	NM_021964	1	1	1	0	1	1	0	0	0	0	1	1	7
hsa-miR-3591-3p	36.8802	MIMAT0019877	ZXDA	7789	NM_007156	1	1	1	0	1	1	0	0	0	0	1	1	7
hsa-miR-3591-3p	36.8802	MIMAT0019877	USP7	7874	NM_003470	1	1	1	0	1	1	0	0	0	0	1	1	7
hsa-miR-3591-3p	36.8802	MIMAT0019877	NCOA3	8202	NM_181659	1	1	1	0	1	1	0	0	0	0	1	1	7
hsa-miR-3591-3p	36.8802	MIMAT0019877	MAP4K3	8491	NM_003618	1	1	1	0	1	1	0	0	0	0	1	1	7
hsa-miR-3591-3p	36.8802	MIMAT0019877	TAX1BP1	8887	NM_006024	1	1	1	0	1	1	0	0	0	0	1	1	7
hsa-miR-3591-3p	36.8802	MIMAT0019877	UBA3	9039	NM_003968	1	1	1	0	1	1	0	0	0	0	1	1	7
hsa-miR-3591-3p	36.8802	MIMAT0019877	HMGN3	9324	NM_001201362	1	1	1	0	1	1	0	0	0	0	1	1	7
hsa-miR-3591-3p	36.8802	MIMAT0019877	CHST3	9469	NM_004273	1	1	1	0	1	1	0	0	0	0	1	1	7
hsa-miR-3591-3p	36.8802	MIMAT0019877	BAG4	9530	NM_004874	1	1	1	0	1	1	0	0	0	0	1	1	7
hsa-miR-3591-3p	36.8802	MIMAT0019877	KIAA0430	9665	NM_001184998	1	1	1	0	1	1	0	0	0	0	1	1	7
hsa-miR-3591-3p	36.8802	MIMAT0019877	KIAA0430	9665	NM_014647	1	1	1	0	1	1	0	0	0	0	1	1	7
hsa-miR-3591-3p	36.8802	MIMAT0019877	SEMA3E	9723	NM_012431	1	1	1	0	1	1	0	0	0	0	1	1	7
hsa-miR-3591-3p	36.8802	MIMAT0019877	UST	10090	NM_005715	1	1	1	0	1	1	0	0	0	0	1	1	7
hsa-miR-3591-3p	36.8802	MIMAT0019877	CTDSPL	10217	NM_001008392	1	1	1	0	1	1	0	0	0	0	1	1	7
hsa-miR-3591-3p	36.8802	MIMAT0019877	SLC19A2	10560	NM_006996	1	1	1	0	1	1	0	0	0	0	1	1	7
hsa-miR-3591-3p	36.8802	MIMAT0019877	POLD3	10714	NM_006591	1	1	1	0	1	1	0	0	0	0	1	1	7
hsa-miR-3591-3p	36.8802	MIMAT0019877	CHL1	10752	NM_006614	1	1	1	0	1	1	0	0	0	0	1	1	7
hsa-miR-3591-3p	36.8802	MIMAT0019877	PDCD10	11235	NM_007217	1	1	1	0	1	1	0	0	0	0	1	1	7
hsa-miR-3591-3p	36.8802	MIMAT0019877	STK38L	23012	NM_015000	1	1	1	0	1	1	0	0	0	0	1	1	7
hsa-miR-3591-3p	36.8802	MIMAT0019877	ZNF609	23060	NM_015042	1	1	1	0	1	1	0	0	0	0	1	1	7
hsa-miR-3591-3p	36.8802	MIMAT0019877	OTUD3	23252	NM_015207	1	1	1	0	1	1	0	0	0	0	1	1	7
hsa-miR-3591-3p	36.8802	MIMAT0019877	SPATS2L	26010	NM_001100422	1	1	1	0	1	1	0	0	0	0	1	1	7
hsa-miR-3591-3p	36.8802	MIMAT0019877	IPCEF1	26034	NM_001130699	1	1	1	0	1	1	0	0	0	0	1	1	7
hsa-miR-3591-3p	36.8802	MIMAT0019877	DISC1	27185	NM_001164537	1	1	1	0	1	1	0	0	0	0	1	1	7
hsa-miR-3591-3p	36.8802	MIMAT0019877	PHF20L1	51105	NM_016018	1	1	1	0	1	1	0	0	0	0	1	1	7
hsa-miR-3591-3p	36.8802	MIMAT0019877	MST4	51765	NM_016542	1	1	1	0	1	1	0	0	0	0	1	1	7
hsa-miR-3591-3p	36.8802	MIMAT0019877	MYOZ2	51778	NM_016599	1	1	1	0	1	1	0	0	0	0	1	1	7
hsa-miR-3591-3p	36.8802	MIMAT0019877	GDAP1	54332	NM_018972	1	1	1	0	1	1	0	0	0	0	1	1	7
hsa-miR-3591-3p	36.8802	MIMAT0019877	BANP	54971	NM_001173543	1	1	1	0	1	1	0	0	0	0	1	1	7
hsa-miR-3591-3p	36.8802	MIMAT0019877	FEM1A	55527	NM_018708	1	1	1	0	1	1	0	0	0	0	1	1	7
hsa-miR-3591-3p	36.8802	MIMAT0019877	PPP1R9A	55607	NM_001166160	1	1	1	0	1	1	0	0	0	0	1	1	7
hsa-miR-3591-3p	36.8802	MIMAT0019877	DEPDC1B	55789	NM_018369	1	1	1	0	1	1	0	0	0	0	1	1	7
hsa-miR-3591-3p	36.8802	MIMAT0019877	PCDH19	57526	NM_001184880	1	1	1	0	1	1	0	0	0	0	1	1	7
hsa-miR-3591-3p	36.8802	MIMAT0019877	KIAA1462	57608	NM_020848	1	1	1	0	1	1	0	0	0	0	1	1	7
hsa-miR-3591-3p	36.8802	MIMAT0019877	KIAA1522	57648	NM_020888	1	1	1	0	1	1	0	0	0	0	1	1	7
hsa-miR-3591-3p	36.8802	MIMAT0019877	KIAA1598	57698	NM_001127211	1	1	1	0	1	1	0	0	0	0	1	1	7
hsa-miR-3591-3p	36.8802	MIMAT0019877	RPRD1B	58490	NM_021215	1	1	1	0	1	1	0	0	0	0	1	1	7
hsa-miR-3591-3p	36.8802	MIMAT0019877	SNX16	64089	NM_022133	1	1	1	0	1	1	0	0	0	0	1	1	7
hsa-miR-3591-3p	36.8802	MIMAT0019877	TMEM43	79188	NM_024334	1	1	1	0	1	1	0	0	0	0	1	1	7
hsa-miR-3591-3p	36.8802	MIMAT0019877	TXNDC15	79770	NM_024715	1	1	1	0	1	1	0	0	0	0	1	1	7
hsa-miR-3591-3p	36.8802	MIMAT0019877	NAA15	80155	NM_057175	1	1	1	0	1	1	0	0	0	0	1	1	7
hsa-miR-3591-3p	36.8802	MIMAT0019877	C2orf44	80304	NM_025203	1	1	1	0	1	1	0	0	0	0	1	1	7
hsa-miR-3591-3p	36.8802	MIMAT0019877	CYB5B	80777	NM_030579	1	1	1	0	1	1	0	0	0	0	1	1	7
hsa-miR-3591-3p	36.8802	MIMAT0019877	STMN4	81551	NM_030795	1	1	1	0	1	1	0	0	0	0	1	1	7
hsa-miR-3591-3p	36.8802	MIMAT0019877	SEH1L	81929	NM_031216	1	1	1	0	1	1	0	0	0	0	1	1	7
hsa-miR-3591-3p	36.8802	MIMAT0019877	TMEM47	83604	NM_031442	1	1	1	0	1	1	0	0	0	0	1	1	7
hsa-miR-3591-3p	36.8802	MIMAT0019877	PHYHIPL	84457	NM_032439	1	1	1	0	1	1	0	0	0	0	1	1	7
hsa-miR-3591-3p	36.8802	MIMAT0019877	ZIC5	85416	NM_033132	1	1	1	0	1	1	0	0	0	0	1	1	7
hsa-miR-3591-3p	36.8802	MIMAT0019877	CNTNAP4	85445	NM_033401	1	1	1	0	1	1	0	0	0	0	1	1	7
hsa-miR-3591-3p	36.8802	MIMAT0019877	EPT1	85465	NM_033505	1	1	1	0	1	1	0	0	0	0	1	1	7
hsa-miR-3591-3p	36.8802	MIMAT0019877	MYOZ3	91977	NM_001122853	1	1	1	0	1	1	0	0	0	0	1	1	7
hsa-miR-3591-3p	36.8802	MIMAT0019877	FBXO32	114907	NM_058229	1	1	1	0	1	1	0	0	0	0	1	1	7
hsa-miR-3591-3p	36.8802	MIMAT0019877	SEZ6	124925	NM_178860	1	1	1	0	1	1	0	0	0	0	1	1	7
hsa-miR-3591-3p	36.8802	MIMAT0019877	LIN54	132660	NM_194282	1	1	1	0	1	1	0	0	0	0	1	1	7
hsa-miR-3591-3p	36.8802	MIMAT0019877	PRRC1	133619	NM_130809	1	1	1	0	1	1	0	0	0	0	1	1	7
hsa-miR-3591-3p	36.8802	MIMAT0019877	PM20D2	135293	NM_001010853	1	1	1	0	1	1	0	0	0	0	1	1	7
hsa-miR-3591-3p	36.8802	MIMAT0019877	MTPN	136319	NM_145808	1	1	1	0	1	1	0	0	0	0	1	1	7
hsa-miR-3591-3p	36.8802	MIMAT0019877	ABRA	137735	NM_139166	1	1	1	0	1	1	0	0	0	0	1	1	7
hsa-miR-3591-3p	36.8802	MIMAT0019877	MUM1L1	139221	NM_152423	1	1	1	0	1	1	0	0	0	0	1	1	7
hsa-miR-3591-3p	36.8802	MIMAT0019877	FOXR2	139628	NM_198451	1	1	1	0	1	1	0	0	0	0	1	1	7
hsa-miR-3591-3p	36.8802	MIMAT0019877	DIRAS1	148252	NM_145173	1	1	1	0	1	1	0	0	0	0	1	1	7
hsa-miR-3591-3p	36.8802	MIMAT0019877	FAM122B	159090	NM_001166599	1	1	1	0	1	1	0	0	0	0	1	1	7
hsa-miR-3591-3p	36.8802	MIMAT0019877	NAP1L5	266812	NM_153757	1	1	1	0	1	1	0	0	0	0	1	1	7
hsa-miR-3591-3p	36.8802	MIMAT0019877	RABL3	285282	NM_173825	1	1	1	0	1	1	0	0	0	0	1	1	7
hsa-miR-3591-3p	36.8802	MIMAT0019877	SCAI	286205	NM_173690	1	1	1	0	1	1	0	0	0	0	1	1	7
hsa-miR-3591-3p	36.8802	MIMAT0019877	C9orf47	286223	NM_001001938	1	1	1	0	1	1	0	0	0	0	1	1	7
hsa-miR-3591-3p	36.8802	MIMAT0019877	LHFPL1	340596	NM_178175	1	1	1	0	1	1	0	0	0	0	1	1	7
hsa-miR-3591-3p	36.8802	MIMAT0019877	AMIGO2	347902	NM_181847	1	1	1	0	1	1	0	0	0	0	1	1	7
hsa-miR-3591-3p	36.8802	MIMAT0019877	MIA3	375056	NM_198551	1	1	1	0	1	1	0	0	0	0	1	1	7
hsa-miR-3591-3p	36.8802	MIMAT0019877	ZC3H6	376940	NM_198581	1	1	1	0	1	1	0	0	0	0	1	1	7
hsa-miR-3591-3p	36.8802	MIMAT0019877	LIN28B	389421	NM_001004317	1	1	1	0	1	1	0	0	0	0	1	1	7
