# Supplementary material for: Evaluation of P-glycoprotein-targeting circulating microRNAs as peripheral biomarkers for medically intractable epilepsy
Source: Acta Epileptol. 2023 Jan 23;5:5. doi: 10.1186/s42494-022-00116-x (PMC11960242; doi:10.1186/s42494-022-00116-x)
Supplement: Supplementary file 4 — Additional file 4. [file 42494_2022_116_MOESM4_ESM.xlsx]

## Sheet: miR-146a-5p
姓名	gene	Dye		Ct			姓名	gene	Dye		Ct
史秀凤	UNKNOWN	SYBR	None	19.0927			周红梅	UNKNOWN	SYBR	None	18.9391
	UNKNOWN	SYBR	None	19.1555				UNKNOWN	SYBR	None	18.8359
	UNKNOWN	SYBR	None	19.1135				UNKNOWN	SYBR	None	18.8264
邓甜甜	UNKNOWN	SYBR	None	19.8944			崔蕴霞	UNKNOWN	SYBR	None	18.2229
	UNKNOWN	SYBR	None	19.8806				UNKNOWN	SYBR	None	18.2602
	UNKNOWN	SYBR	None	19.8925				UNKNOWN	SYBR	None	18.2677
肖扬	UNKNOWN	SYBR	None	20.283			徐春	UNKNOWN	SYBR	None	19.156
	UNKNOWN	SYBR	None	20.2752				UNKNOWN	SYBR	None	19.1375
	UNKNOWN	SYBR	None	20.381				UNKNOWN	SYBR	None	19.1169
冯丹娣	UNKNOWN	SYBR	None	20.3807			包伯林	UNKNOWN	SYBR	None	19.19
	UNKNOWN	SYBR	None	20.4177				UNKNOWN	SYBR	None	19.0826
	UNKNOWN	SYBR	None	20.4251				UNKNOWN	SYBR	None	19.2012
高引军	UNKNOWN	SYBR	None	20.4379			沈雪云	UNKNOWN	SYBR	None	19.6479
	UNKNOWN	SYBR	None	20.4227				UNKNOWN	SYBR	None	19.5392
	UNKNOWN	SYBR	None	20.4265				UNKNOWN	SYBR	None	19.6693
潘升	UNKNOWN	SYBR	None	20.2873			赵凯	UNKNOWN	SYBR	None	20.582
	UNKNOWN	SYBR	None	20.3112				UNKNOWN	SYBR	None	20.5345
	UNKNOWN	SYBR	None	20.2865				UNKNOWN	SYBR	None	20.4921
陆慧婷	UNKNOWN	SYBR	None	21.4081			位永华	UNKNOWN	SYBR	None	20.4231
	UNKNOWN	SYBR	None	21.401				UNKNOWN	SYBR	None	20.3724
	UNKNOWN	SYBR	None	21.4246				UNKNOWN	SYBR	None	20.4468
郑宇峰	UNKNOWN	SYBR	None	22.253			毛峰燕	UNKNOWN	SYBR	None	19.3506
	UNKNOWN	SYBR	None	22.3227				UNKNOWN	SYBR	None	19.3519
	UNKNOWN	SYBR	None	22.3019				UNKNOWN	SYBR	None	19.2878
钟慧涛	UNKNOWN	SYBR	None	21.3358			习硕	UNKNOWN	SYBR	None	19.8717
	UNKNOWN	SYBR	None	21.3563				UNKNOWN	SYBR	None	19.9715
	UNKNOWN	SYBR	None	21.3934				UNKNOWN	SYBR	None	19.9399
杨士贤	UNKNOWN	SYBR	None	21.8548			戚龙强	UNKNOWN	SYBR	None	20.6766
	UNKNOWN	SYBR	None	21.8513				UNKNOWN	SYBR	None	20.6875
	UNKNOWN	SYBR	None	21.8016				UNKNOWN	SYBR	None	20.6463
吕文珺	UNKNOWN	SYBR	None	20.9477			程波	UNKNOWN	SYBR	None	19.1724
	UNKNOWN	SYBR	None	21.0566				UNKNOWN	SYBR	None	19.1569
	UNKNOWN	SYBR	None	20.9613				UNKNOWN	SYBR	None	19.1672
叶志勤	UNKNOWN	SYBR	None	22.3154			桂辉	UNKNOWN	SYBR	None	19.452
	UNKNOWN	SYBR	None	22.3034				UNKNOWN	SYBR	None	19.4281
	UNKNOWN	SYBR	None	22.394				UNKNOWN	SYBR	None	19.3861
吴友忠	UNKNOWN	SYBR	None	17.6918			邵瑞希	UNKNOWN	SYBR	None	19.4126
	UNKNOWN	SYBR	None	17.5842				UNKNOWN	SYBR	None	19.5079
	UNKNOWN	SYBR	None	17.5772				UNKNOWN	SYBR	None	19.5634
王晓波	UNKNOWN	SYBR	None	17.6998			徐伟	UNKNOWN	SYBR	None	18.5928
	UNKNOWN	SYBR	None	17.8112				UNKNOWN	SYBR	None	18.8556
	UNKNOWN	SYBR	None	17.9038				UNKNOWN	SYBR	None	18.6403
陆文军	UNKNOWN	SYBR	None	17.6393			徐阳阳	UNKNOWN	SYBR	None	18.4179
	UNKNOWN	SYBR	None	17.626				UNKNOWN	SYBR	None	18.4542
	UNKNOWN	SYBR	None	17.6217				UNKNOWN	SYBR	None	18.4509
李兰花	UNKNOWN	SYBR	None	17.959			杨林	UNKNOWN	SYBR	None	17.746
	UNKNOWN	SYBR	None	17.9114				UNKNOWN	SYBR	None	17.8582
	UNKNOWN	SYBR	None	17.9534				UNKNOWN	SYBR	None	17.8952
唐丽霞	UNKNOWN	SYBR	None	17.2118			钱伟敏	UNKNOWN	SYBR	None	18.8121
	UNKNOWN	SYBR	None	17.2094				UNKNOWN	SYBR	None	19.0159
	UNKNOWN	SYBR	None	17.4597				UNKNOWN	SYBR	None	18.8881
吴宇豪	UNKNOWN	SYBR	None	18.6861			阮丹婷	UNKNOWN	SYBR	None	18.2341
	UNKNOWN	SYBR	None	18.7553				UNKNOWN	SYBR	None	18.0154
	UNKNOWN	SYBR	None	18.8241				UNKNOWN	SYBR	None	18.0116
徐秉辉	UNKNOWN	SYBR	None	18.3752			张彩英	UNKNOWN	SYBR	None	17.0548
	UNKNOWN	SYBR	None	18.4849				UNKNOWN	SYBR	None	17.0095
	UNKNOWN	SYBR	None	18.3902				UNKNOWN	SYBR	None	18.0446
王龙根	UNKNOWN	SYBR	None	18.2916			王承福	UNKNOWN	SYBR	None	18.6419
	UNKNOWN	SYBR	None	18.404				UNKNOWN	SYBR	None	18.6986
	UNKNOWN	SYBR	None	18.4082				UNKNOWN	SYBR	None	18.708
顾林芳	UNKNOWN	SYBR	None	19.2927			吴建芳	UNKNOWN	SYBR	None	19.3179
	UNKNOWN	SYBR	None	19.1655				UNKNOWN	SYBR	None	19.2126
	UNKNOWN	SYBR	None	19.2135				UNKNOWN	SYBR	None	18.4499
刘开拓	UNKNOWN	SYBR	None	19.8944			杨敏	UNKNOWN	SYBR	None	17.8584
	UNKNOWN	SYBR	None	19.8606				UNKNOWN	SYBR	None	17.895
	UNKNOWN	SYBR	None	19.7925				UNKNOWN	SYBR	None	17.9024
茆世茸	UNKNOWN	SYBR	None	20.083			顾新梅	UNKNOWN	SYBR	None	18.7729
	UNKNOWN	SYBR	None	20.1752				UNKNOWN	SYBR	None	18.7548
	UNKNOWN	SYBR	None	20.081				UNKNOWN	SYBR	None	18.0661
李玲珏	UNKNOWN	SYBR	None	20.3807			沈姝	UNKNOWN	SYBR	None	18.1355
	UNKNOWN	SYBR	None	20.3177				UNKNOWN	SYBR	None	18.0335
	UNKNOWN	SYBR	None	20.2251				UNKNOWN	SYBR	None	18.1462
周明	UNKNOWN	SYBR	None	20.3379			张文竹	UNKNOWN	SYBR	None	18.5705
	UNKNOWN	SYBR	None	20.4227				UNKNOWN	SYBR	None	18.4672
	UNKNOWN	SYBR	None	20.4265				UNKNOWN	SYBR	None	18.5908
杨国英	UNKNOWN	SYBR	None	20.2673			徐林凤	UNKNOWN	SYBR	None	19.2531
	UNKNOWN	SYBR	None	20.2112				UNKNOWN	SYBR	None	19.2084
	UNKNOWN	SYBR	None	20.2875				UNKNOWN	SYBR	None	19.1686
朱建华	UNKNOWN	SYBR	None	20.4081			朱凤珍	UNKNOWN	SYBR	None	19.1037
	UNKNOWN	SYBR	None	20.401				UNKNOWN	SYBR	None	19.0561
	UNKNOWN	SYBR	None	20.6246				UNKNOWN	SYBR	None	19.126
倪旭红	UNKNOWN	SYBR	None	22.203			李常	UNKNOWN	SYBR	None	18.6731
	UNKNOWN	SYBR	None	22.2727				UNKNOWN	SYBR	None	18.6744
	UNKNOWN	SYBR	None	22.2519				UNKNOWN	SYBR	None	18.9959
邬悦梅	UNKNOWN	SYBR	None	21.2858			徐维东	UNKNOWN	SYBR	None	19.574
	UNKNOWN	SYBR	None	21.3063				UNKNOWN	SYBR	None	19.6728
	UNKNOWN	SYBR	None	21.3434				UNKNOWN	SYBR	None	19.6415
周小琼	UNKNOWN	SYBR	None	21.8048			张佳丽	UNKNOWN	SYBR	None	19.7535
	UNKNOWN	SYBR	None	21.8013				UNKNOWN	SYBR	None	19.764
	UNKNOWN	SYBR	None	21.7516				UNKNOWN	SYBR	None	19.7244
王何辉	UNKNOWN	SYBR	None	20.8977			陈浩	UNKNOWN	SYBR	None	18.3095
	UNKNOWN	SYBR	None	21.0066				UNKNOWN	SYBR	None	18.2946
	UNKNOWN	SYBR	None	20.9113				UNKNOWN	SYBR	None	18.3045
刘百萍	UNKNOWN	SYBR	None	22.2654			李承珍	UNKNOWN	SYBR	None	18.5779
	UNKNOWN	SYBR	None	22.2534				UNKNOWN	SYBR	None	18.7651
	UNKNOWN	SYBR	None	22.344				UNKNOWN	SYBR	None	18.7244
张金叶	UNKNOWN	SYBR	None	18.0018			髙仁权	UNKNOWN	SYBR	None	18.7501
	UNKNOWN	SYBR	None	17.8942				UNKNOWN	SYBR	None	18.8426
	UNKNOWN	SYBR	None	17.8872				UNKNOWN	SYBR	None	19.0741
陆金宝	UNKNOWN	SYBR	None	18.0098			马立新	UNKNOWN	SYBR	None	18.8626
	UNKNOWN	SYBR	None	18.1212				UNKNOWN	SYBR	None	19.1308
	UNKNOWN	SYBR	None	18.2138				UNKNOWN	SYBR	None	18.9111
刘琦	UNKNOWN	SYBR	None	17.9493			顾伯仁	UNKNOWN	SYBR	None	18.6842
	UNKNOWN	SYBR	None	17.936				UNKNOWN	SYBR	None	18.7213
	UNKNOWN	SYBR	None	17.9317				UNKNOWN	SYBR	None	17.9989
宋玲丽	UNKNOWN	SYBR	None	18.269			顾木英	UNKNOWN	SYBR	None	18.1134
	UNKNOWN	SYBR	None	18.2214				UNKNOWN	SYBR	None	18.1511
	UNKNOWN	SYBR	None	18.2634				UNKNOWN	SYBR	None	18.2321

## Sheet: miR-138-5p
姓名	gene	Dye		Ct			姓名	gene	Dye		Ct
史秀凤	UNKNOWN	SYBR	None	29.9302		周红梅	UNKNOWN	SYBR	None	29.3105
	UNKNOWN	SYBR	None	29.9011			UNKNOWN	SYBR	None	29.0767
	UNKNOWN	SYBR	None	30.128			UNKNOWN	SYBR	None	29.3015
邓甜甜	UNKNOWN	SYBR	None	29.0675		崔蕴霞	UNKNOWN	SYBR	None	28.5442
	UNKNOWN	SYBR	None	29.0165			UNKNOWN	SYBR	None	28.518
	UNKNOWN	SYBR	None	29.1745			UNKNOWN	SYBR	None	28.5769
肖扬	UNKNOWN	SYBR	None	29.5566		徐春	UNKNOWN	SYBR	None	26.6078
	UNKNOWN	SYBR	None	29.3114			UNKNOWN	SYBR	None	26.8462
	UNKNOWN	SYBR	None	29.4222			UNKNOWN	SYBR	None	26.6797
冯丹娣	UNKNOWN	SYBR	None	29.8021		包伯林	UNKNOWN	SYBR	None	26.1644
	UNKNOWN	SYBR	None	29.9956			UNKNOWN	SYBR	None	26.1617
	UNKNOWN	SYBR	None	29.9396			UNKNOWN	SYBR	None	25.9904
高引军	UNKNOWN	SYBR	None	29.3315		沈雪云	UNKNOWN	SYBR	None	26.5589
	UNKNOWN	SYBR	None	29.2703			UNKNOWN	SYBR	None	26.3866
	UNKNOWN	SYBR	None	29.6263			UNKNOWN	SYBR	None	26.5037
潘升	UNKNOWN	SYBR	None	30.1144		赵凯	UNKNOWN	SYBR	None	28.493
	UNKNOWN	SYBR	None	29.9949			UNKNOWN	SYBR	None	27.8464
	UNKNOWN	SYBR	None	30.1031			UNKNOWN	SYBR	None	28.2368
陆慧婷	UNKNOWN	SYBR	None	29.5658		位永华	UNKNOWN	SYBR	None	27.4045
	UNKNOWN	SYBR	None	29.5996			UNKNOWN	SYBR	None	27.7547
	UNKNOWN	SYBR	None	29.744			UNKNOWN	SYBR	None	27.499
郑宇峰	UNKNOWN	SYBR	None	30.0031		毛峰燕	UNKNOWN	SYBR	None	28.0887
	UNKNOWN	SYBR	None	30.1589			UNKNOWN	SYBR	None	28.1077
	UNKNOWN	SYBR	None	30.4288			UNKNOWN	SYBR	None	28.4457
钟慧涛	UNKNOWN	SYBR	None	29.2056		习硕	UNKNOWN	SYBR	None	28.3743
	UNKNOWN	SYBR	None	29.2464			UNKNOWN	SYBR	None	28.3887
	UNKNOWN	SYBR	None	29.1869			UNKNOWN	SYBR	None	28.4151
杨士贤	UNKNOWN	SYBR	None	29.4174		戚龙强	UNKNOWN	SYBR	None	29.1326
	UNKNOWN	SYBR	None	29.4145			UNKNOWN	SYBR	None	29.259
	UNKNOWN	SYBR	None	29.1613			UNKNOWN	SYBR	None	29.1076
吕文珺	UNKNOWN	SYBR	None	30.5829		程波	UNKNOWN	SYBR	None	28.1756
	UNKNOWN	SYBR	None	29.8118			UNKNOWN	SYBR	None	28.2809
	UNKNOWN	SYBR	None	30.3594			UNKNOWN	SYBR	None	28.3024
叶志勤	UNKNOWN	SYBR	None	30.1257		桂辉	UNKNOWN	SYBR	None	29.2093
	UNKNOWN	SYBR	None	30.4608			UNKNOWN	SYBR	None	29.0524
	UNKNOWN	SYBR	None	30.1115			UNKNOWN	SYBR	None	29.3489
吴友忠	UNKNOWN	SYBR	None	29.4035		邵瑞希	UNKNOWN	SYBR	None	29.4934
	UNKNOWN	SYBR	None	29.0139			UNKNOWN	SYBR	None	29.7548
	UNKNOWN	SYBR	None	29.8792			UNKNOWN	SYBR	None	29.1108
王晓波	UNKNOWN	SYBR	None	30.205		徐伟	UNKNOWN	SYBR	None	29.3288
	UNKNOWN	SYBR	None	30.4367			UNKNOWN	SYBR	None	29.4429
	UNKNOWN	SYBR	None	30.5915			UNKNOWN	SYBR	None	29.8332
陆文军	UNKNOWN	SYBR	None	29.9278		徐阳阳	UNKNOWN	SYBR	None	29.1832
	UNKNOWN	SYBR	None	29.3606			UNKNOWN	SYBR	None	29.4891
	UNKNOWN	SYBR	None	29.4993			UNKNOWN	SYBR	None	29.1607
李兰花	UNKNOWN	SYBR	None	28.6612		杨林	UNKNOWN	SYBR	None	28.8395
	UNKNOWN	SYBR	None	28.4884			UNKNOWN	SYBR	None	28.2059
	UNKNOWN	SYBR	None	28.6674			UNKNOWN	SYBR	None	28.5147
唐丽霞	UNKNOWN	SYBR	None	29.178		钱伟敏	UNKNOWN	SYBR	None	28.5534
	UNKNOWN	SYBR	None	29.2661			UNKNOWN	SYBR	None	28.589
	UNKNOWN	SYBR	None	28.9914			UNKNOWN	SYBR	None	28.8716
吴宇豪	UNKNOWN	SYBR	None	29.4467		阮丹婷	UNKNOWN	SYBR	None	28.6902
	UNKNOWN	SYBR	None	29.1838			UNKNOWN	SYBR	None	29.2216
	UNKNOWN	SYBR	None	29.3739			UNKNOWN	SYBR	None	29.1013
徐秉辉	UNKNOWN	SYBR	None	28.8749		张彩英	UNKNOWN	SYBR	None	28.5776
	UNKNOWN	SYBR	None	29.1598			UNKNOWN	SYBR	None	28.7897
	UNKNOWN	SYBR	None	29.618			UNKNOWN	SYBR	None	28.8541
王龙根	UNKNOWN	SYBR	None	29.2012		王承福	UNKNOWN	SYBR	None	28.9062
	UNKNOWN	SYBR	None	29.8108			UNKNOWN	SYBR	None	28.6932
	UNKNOWN	SYBR	None	29.968			UNKNOWN	SYBR	None	28.5796
顾林芳	UNKNOWN	SYBR	None	30.2295		吴建芳	UNKNOWN	SYBR	None	29.2518
	UNKNOWN	SYBR	None	29.0041			UNKNOWN	SYBR	None	29.0185
	UNKNOWN	SYBR	None	29.2241			UNKNOWN	SYBR	None	29.2429
刘开拓	UNKNOWN	SYBR	None	29.6488		杨敏	UNKNOWN	SYBR	None	28.4871
	UNKNOWN	SYBR	None	29.5968			UNKNOWN	SYBR	None	28.461
	UNKNOWN	SYBR	None	29.758			UNKNOWN	SYBR	None	28.5197
茆世茸	UNKNOWN	SYBR	None	29.264		顾新梅	UNKNOWN	SYBR	None	26.5546
	UNKNOWN	SYBR	None	29.0212			UNKNOWN	SYBR	None	26.7925
	UNKNOWN	SYBR	None	29.1309			UNKNOWN	SYBR	None	26.6263
李玲珏	UNKNOWN	SYBR	None	29.5071		沈姝	UNKNOWN	SYBR	None	26.1121
	UNKNOWN	SYBR	None	29.6986			UNKNOWN	SYBR	None	26.1094
	UNKNOWN	SYBR	None	29.6432			UNKNOWN	SYBR	None	26.0216
周明	UNKNOWN	SYBR	None	29.0382		张文竹	UNKNOWN	SYBR	None	26.5908
	UNKNOWN	SYBR	None	28.9776			UNKNOWN	SYBR	None	26.4183
	UNKNOWN	SYBR	None	29.3301			UNKNOWN	SYBR	None	26.5355
杨国英	UNKNOWN	SYBR	None	29.8132		徐林凤	UNKNOWN	SYBR	None	28.5272
	UNKNOWN	SYBR	None	29.695			UNKNOWN	SYBR	None	27.8798
	UNKNOWN	SYBR	None	29.8021			UNKNOWN	SYBR	None	28.2707
朱建华	UNKNOWN	SYBR	None	29.4475		朱凤珍	UNKNOWN	SYBR	None	27.4374
	UNKNOWN	SYBR	None	29.4812			UNKNOWN	SYBR	None	27.788
	UNKNOWN	SYBR	None	29.625			UNKNOWN	SYBR	None	27.532
倪旭红	UNKNOWN	SYBR	None	29.8831		李常	UNKNOWN	SYBR	None	28.1224
	UNKNOWN	SYBR	None	30.0383			UNKNOWN	SYBR	None	28.1414
	UNKNOWN	SYBR	None	30.3071			UNKNOWN	SYBR	None	28.4798
邬悦梅	UNKNOWN	SYBR	None	29.0887		徐维东	UNKNOWN	SYBR	None	28.4084
	UNKNOWN	SYBR	None	29.1295			UNKNOWN	SYBR	None	28.4228
	UNKNOWN	SYBR	None	29.0701			UNKNOWN	SYBR	None	28.4492
周小琼	UNKNOWN	SYBR	None	29.2997		张佳丽	UNKNOWN	SYBR	None	29.1675
	UNKNOWN	SYBR	None	29.2969			UNKNOWN	SYBR	None	29.2942
	UNKNOWN	SYBR	None	29.0446			UNKNOWN	SYBR	None	29.1426
王何辉	UNKNOWN	SYBR	None	30.4606		陈浩	UNKNOWN	SYBR	None	28.2095
	UNKNOWN	SYBR	None	29.6926			UNKNOWN	SYBR	None	28.3148
	UNKNOWN	SYBR	None	30.238			UNKNOWN	SYBR	None	28.3364
刘百萍	UNKNOWN	SYBR	None	30.0052		李承珍	UNKNOWN	SYBR	None	29.2443
	UNKNOWN	SYBR	None	30.339			UNKNOWN	SYBR	None	29.0873
	UNKNOWN	SYBR	None	29.9911			UNKNOWN	SYBR	None	29.3841
张金叶	UNKNOWN	SYBR	None	29.2858		髙仁权	UNKNOWN	SYBR	None	29.5288
	UNKNOWN	SYBR	None	28.8978			UNKNOWN	SYBR	None	29.7905
	UNKNOWN	SYBR	None	29.7596			UNKNOWN	SYBR	None	29.1457
陆金宝	UNKNOWN	SYBR	None	30.0842		马立新	UNKNOWN	SYBR	None	29.364
	UNKNOWN	SYBR	None	30.3149			UNKNOWN	SYBR	None	29.4782
	UNKNOWN	SYBR	None	30.4691			UNKNOWN	SYBR	None	29.869
刘琦	UNKNOWN	SYBR	None	29.8081		顾伯仁	UNKNOWN	SYBR	None	29.2182
	UNKNOWN	SYBR	None	29.2432			UNKNOWN	SYBR	None	29.5245
	UNKNOWN	SYBR	None	29.3814			UNKNOWN	SYBR	None	29.1957
宋玲丽	UNKNOWN	SYBR	None	28.5466		顾木英	UNKNOWN	SYBR	None	28.8741
	UNKNOWN	SYBR	None	28.3745			UNKNOWN	SYBR	None	28.2398
	UNKNOWN	SYBR	None	28.5527			UNKNOWN	SYBR	None	28.5489

## Sheet: miR-301a-3p
姓名	gene	Dye		Ct			姓名	gene	Dye		Ct
史秀凤	UNKNOWN	SYBR	None	26.9182			周红梅	UNKNOWN	SYBR	None	26.4785
	UNKNOWN	SYBR	None	27.117				UNKNOWN	SYBR	None	26.5845
	UNKNOWN	SYBR	None	26.9531				UNKNOWN	SYBR	None	26.4465
邓甜甜	UNKNOWN	SYBR	None	26.7188			崔蕴霞	UNKNOWN	SYBR	None	25.3897
	UNKNOWN	SYBR	None	26.8973				UNKNOWN	SYBR	None	25.3767
	UNKNOWN	SYBR	None	26.6791				UNKNOWN	SYBR	None	25.5888
肖扬	UNKNOWN	SYBR	None	25.456			徐春	UNKNOWN	SYBR	None	25.6592
	UNKNOWN	SYBR	None	25.4287				UNKNOWN	SYBR	None	25.6064
	UNKNOWN	SYBR	None	25.7837				UNKNOWN	SYBR	None	25.6471
冯丹娣	UNKNOWN	SYBR	None	26.8356			包伯林	UNKNOWN	SYBR	None	25.3444
	UNKNOWN	SYBR	None	26.9589				UNKNOWN	SYBR	None	25.2491
	UNKNOWN	SYBR	None	27.0048				UNKNOWN	SYBR	None	25.2472
高引军	UNKNOWN	SYBR	None	25.8296			沈雪云	UNKNOWN	SYBR	None	25.5059
	UNKNOWN	SYBR	None	25.941				UNKNOWN	SYBR	None	25.6886
	UNKNOWN	SYBR	None	25.8737				UNKNOWN	SYBR	None	25.6389
潘升	UNKNOWN	SYBR	None	25.6845			赵凯	UNKNOWN	SYBR	None	25.0488
	UNKNOWN	SYBR	None	25.8098				UNKNOWN	SYBR	None	25.1383
	UNKNOWN	SYBR	None	25.8795				UNKNOWN	SYBR	None	24.8223
陆慧婷	UNKNOWN	SYBR	None	25.774			位永华	UNKNOWN	SYBR	None	25.1338
	UNKNOWN	SYBR	None	25.6165				UNKNOWN	SYBR	None	25.062
	UNKNOWN	SYBR	None	25.5783				UNKNOWN	SYBR	None	24.9838
郑宇峰	UNKNOWN	SYBR	None	24.5026			毛峰燕	UNKNOWN	SYBR	None	25.3531
	UNKNOWN	SYBR	None	24.5215				UNKNOWN	SYBR	None	25.4596
	UNKNOWN	SYBR	None	24.5675				UNKNOWN	SYBR	None	25.382
钟慧涛	UNKNOWN	SYBR	None	24.4624			习硕	UNKNOWN	SYBR	None	24.951
	UNKNOWN	SYBR	None	24.4668				UNKNOWN	SYBR	None	24.9625
	UNKNOWN	SYBR	None	24.4939				UNKNOWN	SYBR	None	24.9399
杨士贤	UNKNOWN	SYBR	None	25.5031			戚龙强	UNKNOWN	SYBR	None	24.4027
	UNKNOWN	SYBR	None	25.4925				UNKNOWN	SYBR	None	24.456
	UNKNOWN	SYBR	None	25.5484				UNKNOWN	SYBR	None	24.3639
吕文珺	UNKNOWN	SYBR	None	25.6904			程波	UNKNOWN	SYBR	None	25.3484
	UNKNOWN	SYBR	None	25.6188				UNKNOWN	SYBR	None	25.2903
	UNKNOWN	SYBR	None	25.6472				UNKNOWN	SYBR	None	25.3813
叶志勤	UNKNOWN	SYBR	None	24.6154			桂辉	UNKNOWN	SYBR	None	24.5969
	UNKNOWN	SYBR	None	24.6401				UNKNOWN	SYBR	None	24.4721
	UNKNOWN	SYBR	None	24.5697				UNKNOWN	SYBR	None	24.6158
吴友忠	UNKNOWN	SYBR	None	24.2204			邵瑞希	UNKNOWN	SYBR	None	24.2949
	UNKNOWN	SYBR	None	24.1584				UNKNOWN	SYBR	None	24.2811
	UNKNOWN	SYBR	None	24.1697				UNKNOWN	SYBR	None	24.3558
王晓波	UNKNOWN	SYBR	None	24.2614			徐伟	UNKNOWN	SYBR	None	24.3133
	UNKNOWN	SYBR	None	24.1594				UNKNOWN	SYBR	None	24.3059
	UNKNOWN	SYBR	None	24.1894				UNKNOWN	SYBR	None	24.3529
陆文军	UNKNOWN	SYBR	None	24.6199			徐阳阳	UNKNOWN	SYBR	None	24.4586
	UNKNOWN	SYBR	None	24.6738				UNKNOWN	SYBR	None	24.3948
	UNKNOWN	SYBR	None	24.5691				UNKNOWN	SYBR	None	24.2904
李兰花	UNKNOWN	SYBR	None	24.5059			杨林	UNKNOWN	SYBR	None	24.4685
	UNKNOWN	SYBR	None	24.4493				UNKNOWN	SYBR	None	24.2168
	UNKNOWN	SYBR	None	24.4522				UNKNOWN	SYBR	None	24.1832
唐丽霞	UNKNOWN	SYBR	None	25.1249			钱伟敏	UNKNOWN	SYBR	None	24.3417
	UNKNOWN	SYBR	None	25.1076				UNKNOWN	SYBR	None	24.207
	UNKNOWN	SYBR	None	25.1979				UNKNOWN	SYBR	None	24.2193
吴宇豪	UNKNOWN	SYBR	None	24.2849			阮丹婷	UNKNOWN	SYBR	None	24.4134
	UNKNOWN	SYBR	None	24.3574				UNKNOWN	SYBR	None	24.3126
	UNKNOWN	SYBR	None	24.3253				UNKNOWN	SYBR	None	24.2399
徐秉辉	UNKNOWN	SYBR	None	24.2384			张彩英	UNKNOWN	SYBR	None	24.224
	UNKNOWN	SYBR	None	24.2874				UNKNOWN	SYBR	None	24.1989
	UNKNOWN	SYBR	None	24.3485				UNKNOWN	SYBR	None	24.2625
王龙根	UNKNOWN	SYBR	None	24.3109			王承福	UNKNOWN	SYBR	None	24.2254
	UNKNOWN	SYBR	None	24.2996				UNKNOWN	SYBR	None	24.2083
	UNKNOWN	SYBR	None	24.3302				UNKNOWN	SYBR	None	24.2607
顾林芳	UNKNOWN	SYBR	None	26.8912			吴建芳	UNKNOWN	SYBR	None	26.4467
	UNKNOWN	SYBR	None	27.0899				UNKNOWN	SYBR	None	26.5579
	UNKNOWN	SYBR	None	26.9261				UNKNOWN	SYBR	None	26.42
刘开拓	UNKNOWN	SYBR	None	26.6922			杨敏	UNKNOWN	SYBR	None	25.3643
	UNKNOWN	SYBR	None	26.8705				UNKNOWN	SYBR	None	25.3513
	UNKNOWN	SYBR	None	26.6525				UNKNOWN	SYBR	None	25.5632
茆世茸	UNKNOWN	SYBR	None	25.4306			顾新梅	UNKNOWN	SYBR	None	25.6335
	UNKNOWN	SYBR	None	25.4033				UNKNOWN	SYBR	None	25.5808
	UNKNOWN	SYBR	None	25.7579				UNKNOWN	SYBR	None	25.6214
李玲珏	UNKNOWN	SYBR	None	26.8088			沈姝	UNKNOWN	SYBR	None	25.319
	UNKNOWN	SYBR	None	26.932				UNKNOWN	SYBR	None	25.2239
	UNKNOWN	SYBR	None	26.9778				UNKNOWN	SYBR	None	25.2219
周明	UNKNOWN	SYBR	None	25.8038			张文竹	UNKNOWN	SYBR	None	25.4804
	UNKNOWN	SYBR	None	25.9151				UNKNOWN	SYBR	None	25.6629
	UNKNOWN	SYBR	None	25.8478				UNKNOWN	SYBR	None	25.6132
杨国英	UNKNOWN	SYBR	None	25.6332			徐林凤	UNKNOWN	SYBR	None	25.0237
	UNKNOWN	SYBR	None	25.7582				UNKNOWN	SYBR	None	25.1131
	UNKNOWN	SYBR	None	25.8277				UNKNOWN	SYBR	None	24.7975
朱建华	UNKNOWN	SYBR	None	25.7224			朱凤珍	UNKNOWN	SYBR	None	25.1086
	UNKNOWN	SYBR	None	25.5653				UNKNOWN	SYBR	None	25.037
	UNKNOWN	SYBR	None	25.5271				UNKNOWN	SYBR	None	24.9588
倪旭红	UNKNOWN	SYBR	None	24.4536			李常	UNKNOWN	SYBR	None	25.3278
	UNKNOWN	SYBR	None	24.4725				UNKNOWN	SYBR	None	25.4342
	UNKNOWN	SYBR	None	24.5183				UNKNOWN	SYBR	None	25.3566
邬悦梅	UNKNOWN	SYBR	None	24.4135			徐维东	UNKNOWN	SYBR	None	24.926
	UNKNOWN	SYBR	None	24.4179				UNKNOWN	SYBR	None	24.9376
	UNKNOWN	SYBR	None	24.4449				UNKNOWN	SYBR	None	24.915
周小琼	UNKNOWN	SYBR	None	25.4521			张佳丽	UNKNOWN	SYBR	None	24.3783
	UNKNOWN	SYBR	None	25.4415				UNKNOWN	SYBR	None	24.4316
	UNKNOWN	SYBR	None	25.4973				UNKNOWN	SYBR	None	24.3395
王何辉	UNKNOWN	SYBR	None	25.639			陈浩	UNKNOWN	SYBR	None	25.3231
	UNKNOWN	SYBR	None	25.5675				UNKNOWN	SYBR	None	25.2651
	UNKNOWN	SYBR	None	25.5959				UNKNOWN	SYBR	None	25.356
刘百萍	UNKNOWN	SYBR	None	24.5662			李承珍	UNKNOWN	SYBR	None	24.5724
	UNKNOWN	SYBR	None	24.5909				UNKNOWN	SYBR	None	24.4476
	UNKNOWN	SYBR	None	24.5206				UNKNOWN	SYBR	None	24.5912
张金叶	UNKNOWN	SYBR	None	24.1719			髙仁权	UNKNOWN	SYBR	None	24.2707
	UNKNOWN	SYBR	None	24.1101				UNKNOWN	SYBR	None	24.2568
	UNKNOWN	SYBR	None	24.1214				UNKNOWN	SYBR	None	24.3315
陆金宝	UNKNOWN	SYBR	None	24.2128			马立新	UNKNOWN	SYBR	None	24.289
	UNKNOWN	SYBR	None	24.1111				UNKNOWN	SYBR	None	24.2817
	UNKNOWN	SYBR	None	24.1411				UNKNOWN	SYBR	None	24.3286
刘琦	UNKNOWN	SYBR	None	24.5707			顾伯仁	UNKNOWN	SYBR	None	24.4341
	UNKNOWN	SYBR	None	24.6245				UNKNOWN	SYBR	None	24.3705
	UNKNOWN	SYBR	None	24.5199				UNKNOWN	SYBR	None	24.2661
宋玲丽	UNKNOWN	SYBR	None	24.4569			顾木英	UNKNOWN	SYBR	None	24.4441
	UNKNOWN	SYBR	None	24.4004				UNKNOWN	SYBR	None	24.1926
	UNKNOWN	SYBR	None	24.4033				UNKNOWN	SYBR	None	24.1591

## Sheet: miR-6067-5p
姓名	gene	Dye		Ct			姓名	gene	Dye		Ct
史秀凤	UNKNOWN	SYBR	None	27.9409		周红梅	UNKNOWN	SYBR	None	28.3978
	UNKNOWN	SYBR	None	27.9089			UNKNOWN	SYBR	None	28.3289
	UNKNOWN	SYBR	None	27.9402			UNKNOWN	SYBR	None	28.3971
邓甜甜	UNKNOWN	SYBR	None	27.4372		崔蕴霞	UNKNOWN	SYBR	None	27.2055
	UNKNOWN	SYBR	None	27.5566			UNKNOWN	SYBR	None	27.2276
	UNKNOWN	SYBR	None	27.2745			UNKNOWN	SYBR	None	27.2814
肖扬	UNKNOWN	SYBR	None	28.5219		徐春	UNKNOWN	SYBR	None	26.7067
	UNKNOWN	SYBR	None	28.4448			UNKNOWN	SYBR	None	26.7055
	UNKNOWN	SYBR	None	28.5071			UNKNOWN	SYBR	None	26.7792
冯丹娣	UNKNOWN	SYBR	None	28.3991		包伯林	UNKNOWN	SYBR	None	26.6047
	UNKNOWN	SYBR	None	28.3659			UNKNOWN	SYBR	None	26.5931
	UNKNOWN	SYBR	None	28.4746			UNKNOWN	SYBR	None	26.6551
高引军	UNKNOWN	SYBR	None	27.8946		沈雪云	UNKNOWN	SYBR	None	26.8981
	UNKNOWN	SYBR	None	27.9767			UNKNOWN	SYBR	None	26.8593
	UNKNOWN	SYBR	None	27.6448			UNKNOWN	SYBR	None	26.6738
潘升	UNKNOWN	SYBR	None	30.1192		赵凯	UNKNOWN	SYBR	None	28.3974
	UNKNOWN	SYBR	None	30.331			UNKNOWN	SYBR	None	28.3008
	UNKNOWN	SYBR	None	29.8362			UNKNOWN	SYBR	None	28.3698
陆慧婷	UNKNOWN	SYBR	None	29.4968		位永华	UNKNOWN	SYBR	None	28.9925
	UNKNOWN	SYBR	None	29.759			UNKNOWN	SYBR	None	28.9563
	UNKNOWN	SYBR	None	29.4723			UNKNOWN	SYBR	None	29.0797
郑宇峰	UNKNOWN	SYBR	None	29.5228		毛峰燕	UNKNOWN	SYBR	None	29.3207
	UNKNOWN	SYBR	None	29.347			UNKNOWN	SYBR	None	29.111
	UNKNOWN	SYBR	None	29.9157			UNKNOWN	SYBR	None	29.4285
钟慧涛	UNKNOWN	SYBR	None	29.6326		习硕	UNKNOWN	SYBR	None	29.0943
	UNKNOWN	SYBR	None	29.3544			UNKNOWN	SYBR	None	29.3535
	UNKNOWN	SYBR	None	29.572			UNKNOWN	SYBR	None	29.4571
杨士贤	UNKNOWN	SYBR	None	29.9687		戚龙强	UNKNOWN	SYBR	None	29.2137
	UNKNOWN	SYBR	None	29.7339			UNKNOWN	SYBR	None	29.2574
	UNKNOWN	SYBR	None	30.4539			UNKNOWN	SYBR	None	29.3754
吕文珺	UNKNOWN	SYBR	None	29.5709		程波	UNKNOWN	SYBR	None	29.0281
	UNKNOWN	SYBR	None	28.9292			UNKNOWN	SYBR	None	29.1658
	UNKNOWN	SYBR	None	28.822			UNKNOWN	SYBR	None	29.1114
叶志勤	UNKNOWN	SYBR	None	29.957		桂辉	UNKNOWN	SYBR	None	28.6053
	UNKNOWN	SYBR	None	29.3862			UNKNOWN	SYBR	None	28.6815
	UNKNOWN	SYBR	None	29.4858			UNKNOWN	SYBR	None	28.6939
吴友忠	UNKNOWN	SYBR	None	28.7167		邵瑞希	UNKNOWN	SYBR	None	29.6045
	UNKNOWN	SYBR	None	28.6769			UNKNOWN	SYBR	None	29.7918
	UNKNOWN	SYBR	None	28.8055			UNKNOWN	SYBR	None	29.463
王晓波	UNKNOWN	SYBR	None	28.6821		徐伟	UNKNOWN	SYBR	None	29.358
	UNKNOWN	SYBR	None	28.5921			UNKNOWN	SYBR	None	29.9641
	UNKNOWN	SYBR	None	28.9336			UNKNOWN	SYBR	None	29.7616
陆文军	UNKNOWN	SYBR	None	28.5327		徐阳阳	UNKNOWN	SYBR	None	29.1148
	UNKNOWN	SYBR	None	28.5567			UNKNOWN	SYBR	None	29.2261
	UNKNOWN	SYBR	None	28.4723			UNKNOWN	SYBR	None	29.5086
李兰花	UNKNOWN	SYBR	None	28.2877		杨林	UNKNOWN	SYBR	None	28.4392
	UNKNOWN	SYBR	None	28.2183			UNKNOWN	SYBR	None	28.2353
	UNKNOWN	SYBR	None	28.2358			UNKNOWN	SYBR	None	28.2222
唐丽霞	UNKNOWN	SYBR	None	29.2415		钱伟敏	UNKNOWN	SYBR	None	28.8712
	UNKNOWN	SYBR	None	28.83			UNKNOWN	SYBR	None	28.9971
	UNKNOWN	SYBR	None	29.1127			UNKNOWN	SYBR	None	28.9444
吴宇豪	UNKNOWN	SYBR	None	29.332		阮丹婷	UNKNOWN	SYBR	None	29.4104
	UNKNOWN	SYBR	None	29.2921			UNKNOWN	SYBR	None	29.4634
	UNKNOWN	SYBR	None	29.3056			UNKNOWN	SYBR	None	29.4375
徐秉辉	UNKNOWN	SYBR	None	29.3061		张彩英	UNKNOWN	SYBR	None	28.939
	UNKNOWN	SYBR	None	29.1494			UNKNOWN	SYBR	None	28.9122
	UNKNOWN	SYBR	None	29.5311			UNKNOWN	SYBR	None	28.9499
王龙根	UNKNOWN	SYBR	None	29.0944		王承福	UNKNOWN	SYBR	None	29.6518
	UNKNOWN	SYBR	None	29.071			UNKNOWN	SYBR	None	29.9682
	UNKNOWN	SYBR	None	28.8192			UNKNOWN	SYBR	None	29.7443
顾林芳	UNKNOWN	SYBR	None	27.9074		吴建芳	UNKNOWN	SYBR	None	28.4319
	UNKNOWN	SYBR	None	27.8755			UNKNOWN	SYBR	None	28.3629
	UNKNOWN	SYBR	None	27.9068			UNKNOWN	SYBR	None	28.4312
刘开拓	UNKNOWN	SYBR	None	27.4043		杨敏	UNKNOWN	SYBR	None	27.1783
	UNKNOWN	SYBR	None	27.5236			UNKNOWN	SYBR	None	27.2004
	UNKNOWN	SYBR	None	27.2418			UNKNOWN	SYBR	None	27.2541
茆世茸	UNKNOWN	SYBR	None	28.4877		顾新梅	UNKNOWN	SYBR	None	26.68
	UNKNOWN	SYBR	None	28.4107			UNKNOWN	SYBR	None	26.7402
	UNKNOWN	SYBR	None	28.4729			UNKNOWN	SYBR	None	26.8141
李玲珏	UNKNOWN	SYBR	None	28.3651		沈姝	UNKNOWN	SYBR	None	26.6393
	UNKNOWN	SYBR	None	28.3319			UNKNOWN	SYBR	None	26.6277
	UNKNOWN	SYBR	None	28.4405			UNKNOWN	SYBR	None	26.6897
周明	UNKNOWN	SYBR	None	27.9225		张文竹	UNKNOWN	SYBR	None	26.9331
	UNKNOWN	SYBR	None	28.0047			UNKNOWN	SYBR	None	26.8942
	UNKNOWN	SYBR	None	27.6725			UNKNOWN	SYBR	None	26.7085
杨国英	UNKNOWN	SYBR	None	30.0891		徐林凤	UNKNOWN	SYBR	None	28.4343
	UNKNOWN	SYBR	None	30.3007			UNKNOWN	SYBR	None	28.3376
	UNKNOWN	SYBR	None	29.8063			UNKNOWN	SYBR	None	28.4067
朱建华	UNKNOWN	SYBR	None	29.4673		朱凤珍	UNKNOWN	SYBR	None	29.0302
	UNKNOWN	SYBR	None	29.7293			UNKNOWN	SYBR	None	28.994
	UNKNOWN	SYBR	None	29.4429			UNKNOWN	SYBR	None	29.1175
倪旭红	UNKNOWN	SYBR	None	29.4933		李常	UNKNOWN	SYBR	None	29.3589
	UNKNOWN	SYBR	None	29.3176			UNKNOWN	SYBR	None	29.1488
	UNKNOWN	SYBR	None	29.8857			UNKNOWN	SYBR	None	29.4667
邬悦梅	UNKNOWN	SYBR	None	29.603		徐维东	UNKNOWN	SYBR	None	29.1322
	UNKNOWN	SYBR	None	29.3251			UNKNOWN	SYBR	None	29.3917
	UNKNOWN	SYBR	None	29.5424			UNKNOWN	SYBR	None	29.4954
周小琼	UNKNOWN	SYBR	None	29.9387		张佳丽	UNKNOWN	SYBR	None	29.2517
	UNKNOWN	SYBR	None	29.7042			UNKNOWN	SYBR	None	29.2955
	UNKNOWN	SYBR	None	30.4235			UNKNOWN	SYBR	None	29.4136
王何辉	UNKNOWN	SYBR	None	29.5414		陈浩	UNKNOWN	SYBR	None	29.0658
	UNKNOWN	SYBR	None	28.9003			UNKNOWN	SYBR	None	29.2037
	UNKNOWN	SYBR	None	28.7932			UNKNOWN	SYBR	None	29.1492
刘百萍	UNKNOWN	SYBR	None	29.9271		李承珍	UNKNOWN	SYBR	None	28.6424
	UNKNOWN	SYBR	None	29.3569			UNKNOWN	SYBR	None	28.7188
	UNKNOWN	SYBR	None	29.4563			UNKNOWN	SYBR	None	28.7312
张金叶	UNKNOWN	SYBR	None	28.7541		髙仁权	UNKNOWN	SYBR	None	29.6429
	UNKNOWN	SYBR	None	28.7142			UNKNOWN	SYBR	None	29.8305
	UNKNOWN	SYBR	None	28.843			UNKNOWN	SYBR	None	29.5013
陆金宝	UNKNOWN	SYBR	None	28.7194		马立新	UNKNOWN	SYBR	None	29.3962
	UNKNOWN	SYBR	None	28.6293			UNKNOWN	SYBR	None	30.003
	UNKNOWN	SYBR	None	28.9712			UNKNOWN	SYBR	None	29.8003
刘琦	UNKNOWN	SYBR	None	28.5697		顾伯仁	UNKNOWN	SYBR	None	29.1526
	UNKNOWN	SYBR	None	28.5939			UNKNOWN	SYBR	None	29.264
	UNKNOWN	SYBR	None	28.5093			UNKNOWN	SYBR	None	29.547
宋玲丽	UNKNOWN	SYBR	None	28.3245		顾木英	UNKNOWN	SYBR	None	28.4761
	UNKNOWN	SYBR	None	28.255			UNKNOWN	SYBR	None	28.272
	UNKNOWN	SYBR	None	28.2725			UNKNOWN	SYBR	None	28.2589

## Sheet: miR-6514-3p
姓名	gene	Dye		Ct			姓名	gene	Dye		Ct
史秀凤	UNKNOWN	SYBR	None	30.7866			周红梅	UNKNOWN	SYBR	None	30.8354
	UNKNOWN	SYBR	None	30.6007				UNKNOWN	SYBR	None	30.1943
	UNKNOWN	SYBR	None	30.6402				UNKNOWN	SYBR	None	30.5606
邓甜甜	UNKNOWN	SYBR	None	30.9531			崔蕴霞	UNKNOWN	SYBR	None	30.5
	UNKNOWN	SYBR	None	31.1699				UNKNOWN	SYBR	None	30.3882
	UNKNOWN	SYBR	None	31.1522				UNKNOWN	SYBR	None	30.8076
肖扬	UNKNOWN	SYBR	None	30.8151			徐春	UNKNOWN	SYBR	None	29.3775
	UNKNOWN	SYBR	None	30.9492				UNKNOWN	SYBR	None	29.5299
	UNKNOWN	SYBR	None	30.9541				UNKNOWN	SYBR	None	30.0106
冯丹娣	UNKNOWN	SYBR	None	31.2934			包伯林	UNKNOWN	SYBR	None	29.4942
	UNKNOWN	SYBR	None	31.2709				UNKNOWN	SYBR	None	29.27
	UNKNOWN	SYBR	None	31.0017				UNKNOWN	SYBR	None	29.5935
高引军	UNKNOWN	SYBR	None	30.8783			沈雪云	UNKNOWN	SYBR	None	29.9555
	UNKNOWN	SYBR	None	30.788				UNKNOWN	SYBR	None	30.1852
	UNKNOWN	SYBR	None	30.8987				UNKNOWN	SYBR	None	30.1655
潘升	UNKNOWN	SYBR	None	32.1892			赵凯	UNKNOWN	SYBR	None	31.9302
	UNKNOWN	SYBR	None	32.5148				UNKNOWN	SYBR	None	31.6646
	UNKNOWN	SYBR	None	32.6596				UNKNOWN	SYBR	None	31.2007
陆慧婷	UNKNOWN	SYBR	None	33.4354			位永华	UNKNOWN	SYBR	None	31.4451
	UNKNOWN	SYBR	None	32.7561				UNKNOWN	SYBR	None	31.3667
	UNKNOWN	SYBR	None	32.8543				UNKNOWN	SYBR	None	31.3736
郑宇峰	UNKNOWN	SYBR	None	31.9678			毛峰燕	UNKNOWN	SYBR	None	31.8648
	UNKNOWN	SYBR	None	32.3186				UNKNOWN	SYBR	None	31.8359
	UNKNOWN	SYBR	None	31.4262				UNKNOWN	SYBR	None	31.9926
钟慧涛	UNKNOWN	SYBR	None	32.2038			习硕	UNKNOWN	SYBR	None	30.9984
	UNKNOWN	SYBR	None	31.9143				UNKNOWN	SYBR	None	31.6826
	UNKNOWN	SYBR	None	31.7188				UNKNOWN	SYBR	None	31.09
杨士贤	UNKNOWN	SYBR	None	31.4587			戚龙强	UNKNOWN	SYBR	None	31.5885
	UNKNOWN	SYBR	None	31.6953				UNKNOWN	SYBR	None	31.7428
	UNKNOWN	SYBR	None	31.3059				UNKNOWN	SYBR	None	31.6823
吕文珺	UNKNOWN	SYBR	None	31.8494			程波	UNKNOWN	SYBR	None	32.3642
	UNKNOWN	SYBR	None	32.509				UNKNOWN	SYBR	None	31.768
	UNKNOWN	SYBR	None	32.1378				UNKNOWN	SYBR	None	32.6982
叶志勤	UNKNOWN	SYBR	None	31.6214			桂辉	UNKNOWN	SYBR	None	30.9338
	UNKNOWN	SYBR	None	31.5608				UNKNOWN	SYBR	None	31.1711
	UNKNOWN	SYBR	None	31.4886				UNKNOWN	SYBR	None	30.9527
吴友忠	UNKNOWN	SYBR	None	30.586			邵瑞希	UNKNOWN	SYBR	None	31.171
	UNKNOWN	SYBR	None	30.6477				UNKNOWN	SYBR	None	31.9058
	UNKNOWN	SYBR	None	30.5108				UNKNOWN	SYBR	None	32.0043
王晓波	UNKNOWN	SYBR	None	30.8563			徐伟	UNKNOWN	SYBR	None	31.7648
	UNKNOWN	SYBR	None	30.8708				UNKNOWN	SYBR	None	31.2689
	UNKNOWN	SYBR	None	30.6735				UNKNOWN	SYBR	None	30.9452
陆文军	UNKNOWN	SYBR	None	31.3559			徐阳阳	UNKNOWN	SYBR	None	30.9317
	UNKNOWN	SYBR	None	30.9909				UNKNOWN	SYBR	None	30.6019
	UNKNOWN	SYBR	None	30.8303				UNKNOWN	SYBR	None	30.953
李兰花	UNKNOWN	SYBR	None	31.3102			杨林	UNKNOWN	SYBR	None	31.1742
	UNKNOWN	SYBR	None	30.5657				UNKNOWN	SYBR	None	31.3284
	UNKNOWN	SYBR	None	30.8311				UNKNOWN	SYBR	None	31.3333
唐丽霞	UNKNOWN	SYBR	None	30.3505			钱伟敏	UNKNOWN	SYBR	None	31.8806
	UNKNOWN	SYBR	None	30.6641				UNKNOWN	SYBR	None	31.4721
	UNKNOWN	SYBR	None	30.3953				UNKNOWN	SYBR	None	31.5337
吴宇豪	UNKNOWN	SYBR	None	30.2268			阮丹婷	UNKNOWN	SYBR	None	31.5425
	UNKNOWN	SYBR	None	30.5731				UNKNOWN	SYBR	None	32.3273
	UNKNOWN	SYBR	None	30.652				UNKNOWN	SYBR	None	31.9001
徐秉辉	UNKNOWN	SYBR	None	30.1734			张彩英	UNKNOWN	SYBR	None	31.3179
	UNKNOWN	SYBR	None	30.8033				UNKNOWN	SYBR	None	31.5063
	UNKNOWN	SYBR	None	30.7041				UNKNOWN	SYBR	None	31.1973
王龙根	UNKNOWN	SYBR	None	31.1535			王承福	UNKNOWN	SYBR	None	31.8097
	UNKNOWN	SYBR	None	30.7231				UNKNOWN	SYBR	None	31.6016
	UNKNOWN	SYBR	None	30.8845				UNKNOWN	SYBR	None	32.1712
顾林芳	UNKNOWN	SYBR	None	30.7558			吴建芳	UNKNOWN	SYBR	None	30.8107
	UNKNOWN	SYBR	None	30.5701				UNKNOWN	SYBR	None	30.1702
	UNKNOWN	SYBR	None	30.6096				UNKNOWN	SYBR	None	30.5361
刘开拓	UNKNOWN	SYBR	None	30.9221			杨敏	UNKNOWN	SYBR	None	30.4756
	UNKNOWN	SYBR	None	31.1387				UNKNOWN	SYBR	None	30.3639
	UNKNOWN	SYBR	None	31.121				UNKNOWN	SYBR	None	30.7829
茆世茸	UNKNOWN	SYBR	None	30.7843			顾新梅	UNKNOWN	SYBR	None	29.3599
	UNKNOWN	SYBR	None	30.9183				UNKNOWN	SYBR	None	29.5122
	UNKNOWN	SYBR	None	30.9232				UNKNOWN	SYBR	None	29.9926
李玲珏	UNKNOWN	SYBR	None	31.2621			沈姝	UNKNOWN	SYBR	None	29.4765
	UNKNOWN	SYBR	None	31.2396				UNKNOWN	SYBR	None	29.2524
	UNKNOWN	SYBR	None	30.9707				UNKNOWN	SYBR	None	29.5758
周明	UNKNOWN	SYBR	None	30.8474			张文竹	UNKNOWN	SYBR	None	29.9376
	UNKNOWN	SYBR	None	30.7572				UNKNOWN	SYBR	None	30.1671
	UNKNOWN	SYBR	None	30.8678				UNKNOWN	SYBR	None	30.1474
杨国英	UNKNOWN	SYBR	None	31.8673			徐林凤	UNKNOWN	SYBR	None	31.9111
	UNKNOWN	SYBR	None	32.1897				UNKNOWN	SYBR	None	31.6456
	UNKNOWN	SYBR	None	32.333				UNKNOWN	SYBR	None	31.1695
朱建华	UNKNOWN	SYBR	None	33.1011			朱凤珍	UNKNOWN	SYBR	None	31.4137
	UNKNOWN	SYBR	None	32.6906				UNKNOWN	SYBR	None	31.3353
	UNKNOWN	SYBR	None	32.7886				UNKNOWN	SYBR	None	31.3422
倪旭红	UNKNOWN	SYBR	None	31.9039			李常	UNKNOWN	SYBR	None	31.833
	UNKNOWN	SYBR	None	32.254				UNKNOWN	SYBR	None	31.804
	UNKNOWN	SYBR	None	31.3635				UNKNOWN	SYBR	None	31.9606
邬悦梅	UNKNOWN	SYBR	None	32.1395			徐维东	UNKNOWN	SYBR	None	30.9674
	UNKNOWN	SYBR	None	31.8506				UNKNOWN	SYBR	None	31.6509
	UNKNOWN	SYBR	None	31.6555				UNKNOWN	SYBR	None	31.0589
周小琼	UNKNOWN	SYBR	None	31.3959			张佳丽	UNKNOWN	SYBR	None	31.557
	UNKNOWN	SYBR	None	31.6321				UNKNOWN	SYBR	None	31.7111
	UNKNOWN	SYBR	None	31.2434				UNKNOWN	SYBR	None	31.6507
王何辉	UNKNOWN	SYBR	None	31.7858			陈浩	UNKNOWN	SYBR	None	32.3319
	UNKNOWN	SYBR	None	32.4441				UNKNOWN	SYBR	None	31.73
	UNKNOWN	SYBR	None	32.0737				UNKNOWN	SYBR	None	32.659
刘百萍	UNKNOWN	SYBR	None	31.5583			李承珍	UNKNOWN	SYBR	None	30.8967
	UNKNOWN	SYBR	None	31.4978				UNKNOWN	SYBR	None	31.1338
	UNKNOWN	SYBR	None	31.4258				UNKNOWN	SYBR	None	30.9156
张金叶	UNKNOWN	SYBR	None	30.525			髙仁权	UNKNOWN	SYBR	None	31.1337
	UNKNOWN	SYBR	None	30.5865				UNKNOWN	SYBR	None	31.8676
	UNKNOWN	SYBR	None	30.4499				UNKNOWN	SYBR	None	31.9659
陆金宝	UNKNOWN	SYBR	None	30.7947			马立新	UNKNOWN	SYBR	None	31.7268
	UNKNOWN	SYBR	None	30.8092				UNKNOWN	SYBR	None	31.2314
	UNKNOWN	SYBR	None	30.6123				UNKNOWN	SYBR	None	30.9081
刘琦	UNKNOWN	SYBR	None	31.2933			顾伯仁	UNKNOWN	SYBR	None	30.8946
	UNKNOWN	SYBR	None	30.929				UNKNOWN	SYBR	None	30.5652
	UNKNOWN	SYBR	None	30.7688				UNKNOWN	SYBR	None	30.9159
宋玲丽	UNKNOWN	SYBR	None	31.2477			顾木英	UNKNOWN	SYBR	None	31.1368
	UNKNOWN	SYBR	None	30.5047				UNKNOWN	SYBR	None	31.2909
	UNKNOWN	SYBR	None	30.7696				UNKNOWN	SYBR	None	31.2957

## Sheet: miR-6855-3p
姓名	gene	Dye		Ct			姓名	gene	Dye		Ct
史秀凤	UNKNOWN	SYBR	None	24.9607			周红梅	UNKNOWN	SYBR	None	25.9172
	UNKNOWN	SYBR	None	24.9596				UNKNOWN	SYBR	None	25.9814
	UNKNOWN	SYBR	None	24.9738				UNKNOWN	SYBR	None	25.9243
邓甜甜	UNKNOWN	SYBR	None	25.5549			崔蕴霞	UNKNOWN	SYBR	None	25.6169
	UNKNOWN	SYBR	None	25.5272				UNKNOWN	SYBR	None	25.4368
	UNKNOWN	SYBR	None	25.5369				UNKNOWN	SYBR	None	25.4805
肖扬	UNKNOWN	SYBR	None	25.2436			徐春	UNKNOWN	SYBR	None	24.8769
	UNKNOWN	SYBR	None	25.2026				UNKNOWN	SYBR	None	24.9052
	UNKNOWN	SYBR	None	25.2644				UNKNOWN	SYBR	None	24.9006
冯丹娣	UNKNOWN	SYBR	None	26.2402			包伯林	UNKNOWN	SYBR	None	25.1776
	UNKNOWN	SYBR	None	26.1595				UNKNOWN	SYBR	None	25.1034
	UNKNOWN	SYBR	None	26.201				UNKNOWN	SYBR	None	25.161
高引军	UNKNOWN	SYBR	None	25.5108			沈雪云	UNKNOWN	SYBR	None	25.3477
	UNKNOWN	SYBR	None	25.5854				UNKNOWN	SYBR	None	25.3182
	UNKNOWN	SYBR	None	25.6443				UNKNOWN	SYBR	None	25.3179
潘升	UNKNOWN	SYBR	None	26.3606			赵凯	UNKNOWN	SYBR	None	25.9472
	UNKNOWN	SYBR	None	26.2668				UNKNOWN	SYBR	None	25.9064
	UNKNOWN	SYBR	None	26.5538				UNKNOWN	SYBR	None	26.089
陆慧婷	UNKNOWN	SYBR	None	26.8729			位永华	UNKNOWN	SYBR	None	26.1891
	UNKNOWN	SYBR	None	26.8787				UNKNOWN	SYBR	None	26.1069
	UNKNOWN	SYBR	None	26.8865				UNKNOWN	SYBR	None	26.1424
郑宇峰	UNKNOWN	SYBR	None	27.2361			毛峰燕	UNKNOWN	SYBR	None	26.2569
	UNKNOWN	SYBR	None	26.8113				UNKNOWN	SYBR	None	26.2898
	UNKNOWN	SYBR	None	27.1814				UNKNOWN	SYBR	None	26.2878
钟慧涛	UNKNOWN	SYBR	None	26.4354			习硕	UNKNOWN	SYBR	None	26.0969
	UNKNOWN	SYBR	None	26.5013				UNKNOWN	SYBR	None	26.2103
	UNKNOWN	SYBR	None	26.4086				UNKNOWN	SYBR	None	26.1567
杨士贤	UNKNOWN	SYBR	None	26.4322			戚龙强	UNKNOWN	SYBR	None	26.3232
	UNKNOWN	SYBR	None	26.315				UNKNOWN	SYBR	None	26.2801
	UNKNOWN	SYBR	None	26.3787				UNKNOWN	SYBR	None	26.254
吕文珺	UNKNOWN	SYBR	None	27.1267			程波	UNKNOWN	SYBR	None	26.3504
	UNKNOWN	SYBR	None	27.1944				UNKNOWN	SYBR	None	26.4063
	UNKNOWN	SYBR	None	27.1067				UNKNOWN	SYBR	None	26.3745
叶志勤	UNKNOWN	SYBR	None	26.4091			桂辉	UNKNOWN	SYBR	None	25.8923
	UNKNOWN	SYBR	None	26.3873				UNKNOWN	SYBR	None	25.9327
	UNKNOWN	SYBR	None	26.4791				UNKNOWN	SYBR	None	25.9674
吴友忠	UNKNOWN	SYBR	None	25.1162			邵瑞希	UNKNOWN	SYBR	None	24.9113
	UNKNOWN	SYBR	None	24.9928				UNKNOWN	SYBR	None	25.1666
	UNKNOWN	SYBR	None	25.1727				UNKNOWN	SYBR	None	25.2806
王晓波	UNKNOWN	SYBR	None	25.2289			徐伟	UNKNOWN	SYBR	None	25.1183
	UNKNOWN	SYBR	None	25.4268				UNKNOWN	SYBR	None	25.2252
	UNKNOWN	SYBR	None	25.3754				UNKNOWN	SYBR	None	25.3627
陆文军	UNKNOWN	SYBR	None	25.5186			徐阳阳	UNKNOWN	SYBR	None	24.1925
	UNKNOWN	SYBR	None	25.2464				UNKNOWN	SYBR	None	24.2854
	UNKNOWN	SYBR	None	25.4322				UNKNOWN	SYBR	None	24.3193
李兰花	UNKNOWN	SYBR	None	25.4287			杨林	UNKNOWN	SYBR	None	24.526
	UNKNOWN	SYBR	None	25.369				UNKNOWN	SYBR	None	24.5248
	UNKNOWN	SYBR	None	25.3437				UNKNOWN	SYBR	None	24.6357
唐丽霞	UNKNOWN	SYBR	None	24.8664			钱伟敏	UNKNOWN	SYBR	None	25.2101
	UNKNOWN	SYBR	None	24.833				UNKNOWN	SYBR	None	25.1033
	UNKNOWN	SYBR	None	24.8055				UNKNOWN	SYBR	None	25.3326
吴宇豪	UNKNOWN	SYBR	None	25.5973			阮丹婷	UNKNOWN	SYBR	None	24.5823
	UNKNOWN	SYBR	None	25.5526				UNKNOWN	SYBR	None	24.7827
	UNKNOWN	SYBR	None	25.6663				UNKNOWN	SYBR	None	24.6708
徐秉辉	UNKNOWN	SYBR	None	24.6668			张彩英	UNKNOWN	SYBR	None	24.6142
	UNKNOWN	SYBR	None	24.886				UNKNOWN	SYBR	None	24.5262
	UNKNOWN	SYBR	None	24.6973				UNKNOWN	SYBR	None	24.6065
王龙根	UNKNOWN	SYBR	None	25.3095			王承福	UNKNOWN	SYBR	None	24.8001
	UNKNOWN	SYBR	None	25.3652				UNKNOWN	SYBR	None	24.8366
	UNKNOWN	SYBR	None	25.4832				UNKNOWN	SYBR	None	24.7543
顾林芳	UNKNOWN	SYBR	None	24.9507			吴建芳	UNKNOWN	SYBR	None	25.912
	UNKNOWN	SYBR	None	24.9496				UNKNOWN	SYBR	None	25.9762
	UNKNOWN	SYBR	None	24.9688				UNKNOWN	SYBR	None	25.9192
刘开拓	UNKNOWN	SYBR	None	25.5498			杨敏	UNKNOWN	SYBR	None	25.6118
	UNKNOWN	SYBR	None	25.5221				UNKNOWN	SYBR	None	25.4317
	UNKNOWN	SYBR	None	25.5318				UNKNOWN	SYBR	None	25.4754
茆世茸	UNKNOWN	SYBR	None	25.2385			顾新梅	UNKNOWN	SYBR	None	24.8719
	UNKNOWN	SYBR	None	25.1976				UNKNOWN	SYBR	None	24.9002
	UNKNOWN	SYBR	None	25.2594				UNKNOWN	SYBR	None	24.8957
李玲珏	UNKNOWN	SYBR	None	26.235			沈姝	UNKNOWN	SYBR	None	25.1726
	UNKNOWN	SYBR	None	26.1543				UNKNOWN	SYBR	None	25.0984
	UNKNOWN	SYBR	None	26.1958				UNKNOWN	SYBR	None	25.156
周明	UNKNOWN	SYBR	None	25.5057			张文竹	UNKNOWN	SYBR	None	25.3427
	UNKNOWN	SYBR	None	25.5803				UNKNOWN	SYBR	None	25.3132
	UNKNOWN	SYBR	None	25.6391				UNKNOWN	SYBR	None	25.3128
杨国英	UNKNOWN	SYBR	None	26.3554			徐林凤	UNKNOWN	SYBR	None	25.9264
	UNKNOWN	SYBR	None	26.2615				UNKNOWN	SYBR	None	25.8856
	UNKNOWN	SYBR	None	26.5485				UNKNOWN	SYBR	None	26.0682
朱建华	UNKNOWN	SYBR	None	26.8675			朱凤珍	UNKNOWN	SYBR	None	26.1682
	UNKNOWN	SYBR	None	26.8733				UNKNOWN	SYBR	None	26.0861
	UNKNOWN	SYBR	None	26.8812				UNKNOWN	SYBR	None	26.1214
倪旭红	UNKNOWN	SYBR	None	27.2306			李常	UNKNOWN	SYBR	None	26.2359
	UNKNOWN	SYBR	None	26.806				UNKNOWN	SYBR	None	26.2688
	UNKNOWN	SYBR	None	27.1759				UNKNOWN	SYBR	None	26.2668
邬悦梅	UNKNOWN	SYBR	None	26.4301			徐维东	UNKNOWN	SYBR	None	26.076
	UNKNOWN	SYBR	None	26.496				UNKNOWN	SYBR	None	26.1893
	UNKNOWN	SYBR	None	26.4033				UNKNOWN	SYBR	None	26.1358
周小琼	UNKNOWN	SYBR	None	26.4269			张佳丽	UNKNOWN	SYBR	None	26.3022
	UNKNOWN	SYBR	None	26.3098				UNKNOWN	SYBR	None	26.2591
	UNKNOWN	SYBR	None	26.3734				UNKNOWN	SYBR	None	26.233
王何辉	UNKNOWN	SYBR	None	27.1213			陈浩	UNKNOWN	SYBR	None	26.3293
	UNKNOWN	SYBR	None	27.189				UNKNOWN	SYBR	None	26.3852
	UNKNOWN	SYBR	None	27.1012				UNKNOWN	SYBR	None	26.3534
刘百萍	UNKNOWN	SYBR	None	26.4039			李承珍	UNKNOWN	SYBR	None	25.8715
	UNKNOWN	SYBR	None	26.382				UNKNOWN	SYBR	None	25.9119
	UNKNOWN	SYBR	None	26.4738				UNKNOWN	SYBR	None	25.9466
张金叶	UNKNOWN	SYBR	None	25.1112			髙仁权	UNKNOWN	SYBR	None	24.8914
	UNKNOWN	SYBR	None	24.9878				UNKNOWN	SYBR	None	25.1465
	UNKNOWN	SYBR	None	25.1677				UNKNOWN	SYBR	None	25.2604
陆金宝	UNKNOWN	SYBR	None	25.2238			马立新	UNKNOWN	SYBR	None	25.0982
	UNKNOWN	SYBR	None	25.4217				UNKNOWN	SYBR	None	25.205
	UNKNOWN	SYBR	None	25.3703				UNKNOWN	SYBR	None	25.3425
刘琦	UNKNOWN	SYBR	None	25.5134			顾伯仁	UNKNOWN	SYBR	None	24.1731
	UNKNOWN	SYBR	None	25.2414				UNKNOWN	SYBR	None	24.2659
	UNKNOWN	SYBR	None	25.4271				UNKNOWN	SYBR	None	24.2999
宋玲丽	UNKNOWN	SYBR	None	25.4236			顾木英	UNKNOWN	SYBR	None	24.5064
	UNKNOWN	SYBR	None	25.364				UNKNOWN	SYBR	None	24.5051
	UNKNOWN	SYBR	None	25.3386				UNKNOWN	SYBR	None	24.616
