# Supplementary material for: Evaluation of P-glycoprotein-targeting circulating microRNAs as peripheral biomarkers for medically intractable epilepsy
Source: Acta Epileptol. 2023 Jan 23;5:5. doi: 10.1186/s42494-022-00116-x (PMC11960242; doi:10.1186/s42494-022-00116-x)
Supplement: Supplementary file 5 — Additional file 5. [file 42494_2022_116_MOESM5_ESM.xlsx]

## Sheet: Sheet1
systematic_name	p (Corr)	p	FC (abs)	Regulation	Exp-1:gTotalProbeSignal(raw)	Exp-2:gTotalProbeSignal(raw)	Exp-3:gTotalProbeSignal(raw)	Con-1:gTotalProbeSignal(raw)	Con-3:gTotalProbeSignal(raw)	Con-2:gTotalProbeSignal(raw)	Exp-1:gTotalProbeSignal(normalized)	Exp-2:gTotalProbeSignal(normalized)	Exp-3:gTotalProbeSignal(normalized)	Con-1:gTotalProbeSignal(normalized)	Con-3:gTotalProbeSignal(normalized)	Con-2:gTotalProbeSignal(normalized)	Exp-1:gFEFlags	Exp-2:gFEFlags	Exp-3:gFEFlags	Con-1:gFEFlags	Con-3:gFEFlags	Con-2:gFEFlags	active_sequence	chr	control_type	mirbase.accession	start	stop	strand
hsa-miR-6514-3p	0.0253674	0.000380035	41.176	up	4.10146	2.30484	7.38507	0.1	0.1	0.1	5.35807	4.52659	6.20654	0	0	0	Detected	Detected	Detected	Not Detected	Not Detected	Not Detected	CTGGAGTGGAAGAAC		0	MIMAT0025485
hsa-miR-3591-3p	0.0110564	0.000124229	36.8802	up	3.14092	2.67526	5.96974	0.1	0.1	0.1	4.97312	4.74161	5.8996	0	0	0	Detected	Detected	Detected	Not Detected	Not Detected	Not Detected	GTGGAGTGTGACAATG		0	MIMAT0019877
hsa-miR-6873-3p	0.498155	0.0461878	10.1976	up	1.29529	2.60539	3.14236	1	0.1	0.1	3.6952	4.70343	4.97378	3.32193	0	0	Detected	Detected	Detected	Detected	Not Detected	Not Detected	CTGAGAGAGAAAGACAGA		0	MIMAT0027647
hsa-miR-6855-3p	3.99945e-05	1.49792e-07	22.0146	down	0.1	0.1	0.1	2.14532	2.3763	2.09287	0	0	0	4.42312	4.57064	4.38741	Not Detected	Not Detected	Not Detected	Detected	Detected	Detected	CTGTGGGGTTGAAG		0	MIMAT0027611
hsa-miR-6076	0.00954591	7.15049e-05	32.532	down	0.1	0.1	0.1	2.56463	2.73916	4.90105	0	0	0	4.68068	4.77566	5.61502	Not Detected	Not Detected	Not Detected	Detected	Detected	Detected	CCACCTCTCCTCTG		0	MIMAT0023701
hsa-miR-6879-5p	0.498155	0.0428583	20.1554	down	1.35825	0.1	0.1	2.2972	3.48855	13.8776	3.76368	0	0	4.5218	5.12456	7.11661	Detected	Not Detected	Not Detected	Detected	Detected	Detected	CTCTCCCACCTTCCC		0	MIMAT0027658
hsa-miR-4476	0.0519932	0.000973656	20.7031	down	0.1	0.1	0.1	1.14949	2.00391	3.85233	0	0	0	3.52292	4.32474	5.26766	Not Detected	Not Detected	Not Detected	Detected	Detected	Detected	GCCTGTCCCTAAATC		0	MIMAT0019003
hsa-miR-6798-3p	0.498155	0.0241752	2.02042	down	1.55491	1.33396	1.49711	2.74252	2.19783	4.24898	3.95876	3.73764	3.90411	4.77743	4.45801	5.40904	Detected	Detected	Detected	Detected	Detected	Detected	CTACAGGGGGATGG		0	MIMAT0027497
hsa-miR-21-3p	0.728713	0.622214	2.4572	down	4.01152	0.1	0.1	1.13328	5.25164	0.1	5.32608	0	0	3.50243	5.7147	0	Detected	Not Detected	Not Detected	Detected	Detected	Not Detected	ACAGCCCATCGACT	chr17	0	MIMAT0004494	57918680	57918692	-
hsa-miR-6751-3p	0.498155	0.267371	6.08677	up	7.64331	15.4381	5.91023	9.38919	3.29375	0.1	6.25613	7.27035	5.88514	6.55293	5.04166	0	Detected	Detected	Detected	Detected	Detected	Not Detected	CTGGAGAGAGAGAGG		0	MIMAT0027403
hsa-miR-3960	0.498155	0.26683	1.5579	down	1416.48	647.856	583.467	1172.65	935.319	1845.84	13.79	12.6615	12.5104	13.5175	13.1912	14.172	Detected	Detected	Detected	Detected	Detected	Detected	CCCCCGCCTCC		0	MIMAT0019337
hsa-let-7b-3p	0.498155	0.116117	4.64159	up	1	1	1	1	0.1	0.1	3.32193	3.32193	3.32193	3.32193	0	0	Detected	Detected	Detected	Detected	Not Detected	Not Detected	GGGAAGGCAGTAG	chr22	0	MIMAT0004482	46509635	46509646	-
hsa-miR-4716-5p	0.853705	0.789757	1.04918	up	3.6291	4.3772	3.04191	3.56875	2.72929	4.29556	5.18154	5.45194	4.92691	5.15735	4.77045	5.42477	Detected	Detected	Detected	Detected	Detected	Detected	AGAAGGGGGAAGGAA		0	MIMAT0019826
hsa-miR-1268b	0.498155	0.12607	1.42608	down	6.97255	5.49335	3.72821	7.19252	7.37059	7.8122	6.12361	5.77961	5.22041	6.16843	6.20371	6.28766	Detected	Detected	Detected	Detected	Detected	Detected	CACCCCCACCAC		0	MIMAT0018925
hsa-miR-7977	0.934429	0.91343	1.2207	down	8.84475	0.1	0.1	1.60882	1	0.1	6.46675	0	0	4.00793	3.32193	0	Detected	Not Detected	Not Detected	Detected	Detected	Not Detected	TGGTGCGTTGGCTG		0	MIMAT0031180
hsa-miR-4745-5p	0.611024	0.490099	3.77642	down	3.27665	0.1	0.1	0.1	2.10415	8.38676	5.03415	0	0	0	4.39517	6.39004	Detected	Not Detected	Not Detected	Not Detected	Detected	Detected	CGCCGTCCCGG		0	MIMAT0019878
hsa-miR-3665	0.498155	0.231587	2.03003	down	62.7608	23.964	16.6754	36.216	55.1013	105.141	9.29372	7.90473	7.38158	8.50048	9.10594	10.0381	Detected	Detected	Detected	Detected	Detected	Detected	CGCCGCCCCG		0	MIMAT0018087
hsa-miR-3180-5p	0.498155	0.132465	6.88586	down	0.1	0.1	0.1	1	0.1	3.26494	0	0	0	3.32193	0	5.02898	Not Detected	Not Detected	Not Detected	Detected	Not Detected	Detected	CGACGTGGGGC		0	MIMAT0015057
hsa-miR-4507	0.498155	0.256064	4.72062	down	4.1409	3.17385	1.04435	4.44531	3.25005	99.9384	5.37187	4.98816	3.38453	5.47421	5.02239	9.9649	Detected	Detected	Detected	Detected	Detected	Detected	CCCAGCCCAGCC		0	MIMAT0019044
hsa-miR-3656	0.498155	0.289185	1.71227	down	47.9775	23.6464	14.0832	34.0021	32.5072	72.5658	8.90621	7.88548	7.13783	8.40948	8.34462	9.50315	Detected	Detected	Detected	Detected	Detected	Detected	CCACCCCCGCAC		0	MIMAT0018076
hsa-miR-1229-5p	0.498155	0.198242	1.67542	down	23.3341	11.7187	9.21859	17.0222	21.6012	32.2416	7.8663	6.87267	6.52647	7.41127	7.75497	8.33278	Detected	Detected	Detected	Detected	Detected	Detected	CGCTCTCCCCCAA		0	MIMAT0022942
hsa-miR-320a	0.555986	0.43521	1.95844	down	111.606	19.5909	13.1787	36.9385	136.871	42.8113	10.1242	7.61404	7.04206	8.52898	10.4186	8.74185	Detected	Detected	Detected	Detected	Detected	Detected	TCGCCCTCTCAAC	chr8	0	MIMAT0000510	22158488	22158477	+
hsa-miR-4499	0.498155	0.065864	2.40755	down	4.71284	2.19856	2.21982	5.6226	5.15403	11.0759	5.55852	4.45849	4.47237	5.81317	5.68763	6.79128	Detected	Detected	Detected	Detected	Detected	Detected	TCCCTCCTCTCAGTC		0	MIMAT0019035
hsa-miR-6891-3p	0.498155	0.0989416	9.86676	up	2.54285	3.1718	2.92551	2.45643	0.1	0.1	4.66837	4.98723	4.87062	4.61849	0	0	Detected	Detected	Detected	Detected	Not Detected	Not Detected	GAAAGGAGGGGAAGAT		0	MIMAT0027683
hsa-miR-6803-5p	0.498155	0.129169	12.3148	down	4.33652	1.16325	0.1	3.79009	6.23077	39.8938	5.43847	3.54009	0	5.24416	5.96134	8.64002	Detected	Detected	Not Detected	Detected	Detected	Detected	ACGCCCAGCCCC		0	MIMAT0027506
hsa-miR-4442	0.498155	0.159503	10.0629	down	7.38513	0.1	1.06222	5.2385	6.16241	24.7621	6.20655	0	3.40901	5.71108	5.94542	7.95199	Detected	Not Detected	Detected	Detected	Detected	Detected	CCTCCCTCTTGTCC		0	MIMAT0018960
hsa-miR-4485-5p	0.786501	0.704022	2.56366	up	122.837	2.1359	8.8931	29.596	46.7894	0.1	10.2625	4.41677	6.47461	8.20926	8.87004	0	Detected	Detected	Detected	Detected	Detected	Not Detected	TCACTGGGCAGGCG		0	MIMAT0032116
hsa-miR-6889-3p	0.498155	0.0929457	11.554	down	2.54421	0.1	0.1	2.59878	2.55524	5.90951	4.66915	0	0	4.69976	4.67539	5.88497	Detected	Not Detected	Not Detected	Detected	Detected	Detected	CTGGGAAGTAGGGG		0	MIMAT0027679
hsa-miR-4433b-3p	0.530328	0.373415	3.32908	down	5.07277	1.01761	0.1	2.38674	5.41489	1.47368	5.6647	3.34711	0	4.57697	5.75886	3.88135	Detected	Detected	Not Detected	Detected	Detected	Detected	ACGTCCCACCCCC		0	MIMAT0030414
hsa-miR-1273g-3p	0.611024	0.490565	6.73481	up	172.651	58.5424	85.837	98.8404	287.345	0.1	10.7536	9.19334	9.74546	9.94896	11.4886	0	Detected	Detected	Detected	Detected	Detected	Not Detected	CTCAGGCTGGAGTG		0	MIMAT0022742
hsa-miR-6779-3p	0.498155	0.0628404	8.09106	up	1	2.11833	2.50047	1	0.1	0.1	3.32193	4.40486	4.64413	3.32193	0	0	Detected	Detected	Detected	Detected	Not Detected	Not Detected	AGATGGGAGGAGACAG		0	MIMAT0027459
hsa-miR-4749-3p	0.507132	0.338363	1.33221	down	3.66973	3.15474	2.60312	3.70623	2.90296	6.62268	5.1976	4.97945	4.70217	5.21188	4.85945	6.04934	Detected	Detected	Detected	Detected	Detected	Detected	CTGTGGGGGCAGG		0	MIMAT0019886
hsa-miR-6749-5p	0.498155	0.169904	2.86711	down	253.829	109.637	86.584	210.992	238.855	1126.86	11.3096	10.0985	9.75796	11.043	11.2219	13.46	Detected	Detected	Detected	Detected	Detected	Detected	GCTCCCCCAACC		0	MIMAT0027398
hsa-miR-3162-3p	0.498155	0.280349	1.54665	up	7.47322	10.2488	10.2351	7.59265	9.04983	3.08368	6.22366	6.67932	6.67738	6.24653	6.49982	4.94658	Detected	Detected	Detected	Detected	Detected	Detected	TGGGGAGTGGAGG		0	MIMAT0019213
hsa-miR-4767	0.876639	0.814256	1.12573	down	1	3.08123	2.2865	2.89502	1.11483	3.11411	3.32193	4.94543	4.51507	4.8555	3.47875	4.96075	Detected	Detected	Detected	Detected	Detected	Detected	GGCGGCGGCC		0	MIMAT0019919
hsa-miR-4433a-3p	0.498155	0.266475	2.06404	down	8.06587	2.57683	1.30777	4.78491	8.84222	5.64917	6.33376	4.68753	3.70904	5.58042	6.46634	5.81997	Detected	Detected	Detected	Detected	Detected	Detected	ATGTCCCACCCCC	chr2	0	MIMAT0018949	64567951	64567963	-
hsa-miR-6068	0.507132	0.332818	2.04479	down	20.5756	5.05557	3.05968	7.68752	16.1018	21.9828	7.68479	5.6598	4.93531	6.26445	7.33108	7.78023	Detected	Detected	Detected	Detected	Detected	Detected	CCACCGCCGGA		0	MIMAT0023693
hsa-miR-6880-3p	0.882088	0.822621	1.03845	down	2.92852	2.91192	2.638	3.03503	2.21043	3.75507	4.8721	4.8639	4.72137	4.92364	4.46626	5.23077	Detected	Detected	Detected	Detected	Detected	Detected	CTGGGGGAGGAGA		0	MIMAT0027661
hsa-miR-8485	0.498155	0.203522	7.30404	up	7.19726	7.09952	16.4528	4.85519	4.44366	0.1	6.16938	6.14965	7.36219	5.60146	5.47368	0	Detected	Detected	Detected	Detected	Detected	Not Detected	ATACGTGTGTGTGTGT		0	MIMAT0033692
hsa-miR-7150	0.498155	0.28074	1.45099	down	104.771	56.6018	40.4173	103.66	96.7277	73.0239	10.033	9.1447	8.65883	10.0176	9.91779	9.51222	Detected	Detected	Detected	Detected	Detected	Detected	TACCTCTCCCCCTG		0	MIMAT0028211
hsa-miR-328-5p	0.500698	0.306916	1.42694	down	65.4718	40.1653	24.8669	71.4023	47.3251	56.226	9.35473	8.64981	7.95808	9.47983	8.88646	9.13509	Detected	Detected	Detected	Detected	Detected	Detected	CCCTGAGCCCCTC		0	MIMAT0026486
hsa-miR-6813-3p	0.797974	0.725751	1.10684	up	3.37228	6.50321	3.3503	5.03657	2.94385	3.65455	5.07565	6.02308	5.06622	5.65437	4.87963	5.19162	Detected	Detected	Detected	Detected	Detected	Detected	CTGGGGAGAGGGG		0	MIMAT0027527
hsa-miR-6740-5p	0.498155	0.140132	2.65461	down	13.529	4.49253	6.77011	11.5031	14.7155	45.4744	7.07991	5.48946	6.08111	6.84588	7.20119	8.82891	Detected	Detected	Detected	Detected	Detected	Detected	TCTCCTCTCTCCATCC		0	MIMAT0027381
hsa-miR-1908-3p	0.501242	0.316696	1.3287	down	2.10328	3.40809	2.3442	3.32789	2.43088	4.87246	4.39457	5.09089	4.55102	5.05654	4.60341	5.60658	Detected	Detected	Detected	Detected	Detected	Detected	CGGGGCGGAGC		0	MIMAT0026916
hsa-miR-7108-5p	0.498155	0.147701	14.6633	down	2.9735	0.1	0.1	2.49056	1.21059	31.0936	4.89409	0	0	4.6384	3.59764	8.28047	Detected	Not Detected	Not Detected	Detected	Detected	Detected	CCACCCGCCTGC		0	MIMAT0028113
hsa-miR-6732-3p	0.500698	0.313171	3.82594	up	1.80524	6.86217	1.84482	4.0025	1.01954	0.1	4.17412	6.10059	4.20541	5.32283	3.34985	0	Detected	Detected	Detected	Detected	Detected	Not Detected	CTGGGAGGGAGAG		0	MIMAT0027366
hsa-miR-16-5p	0.498155	0.293364	4.80168	up	6.63094	3.03309	4.85706	1.0575	8.344	0.1	6.05114	4.92272	5.60201	3.40259	6.38267	0	Detected	Detected	Detected	Detected	Detected	Not Detected	CGCCAATATTTACGTGCT	chr3	0	MIMAT0000069	160122546	160122563	-
hsa-miR-6893-5p	0.498155	0.293481	4.8877	down	6.76743	2.9708	0.1	3.82065	8.69437	7.06702	6.08054	4.89278	0	5.25575	6.44201	6.14303	Detected	Detected	Not Detected	Detected	Detected	Detected	GCTCCACCCTACACC		0	MIMAT0027686
hsa-miR-6510-5p	0.498155	0.147643	3.18411	down	12.4941	5.91661	5.56997	14.3143	12.0509	77.0552	6.9651	5.8867	5.7996	7.16132	6.913	9.58975	Detected	Detected	Detected	Detected	Detected	Detected	GACTCCTCTCTCTCC		0	MIMAT0025476
hsa-miR-6870-3p	0.498155	0.300836	2.60938	down	1.06974	1	0.1	1	1	1.90059	3.41919	3.32193	0	3.32193	3.32193	4.24838	Detected	Detected	Not Detected	Detected	Detected	Detected	CTGAAAGGAGATGGGG		0	MIMAT0027641
hsa-miR-4731-3p	0.498155	0.216601	1.88765	down	3.397	2.68332	1.12922	3.47026	2.83657	7.0332	5.08619	4.74595	3.49725	5.11697	4.82608	6.13611	Detected	Detected	Detected	Detected	Detected	Detected	AGTGTTGGGGGCCA		0	MIMAT0019854
hsa-miR-4290	0.498155	0.0904498	12.9566	up	3.07577	5.16218	4.2273	3.08586	0.1	0.1	4.94288	5.68991	5.40166	4.9476	0	0	Detected	Detected	Detected	Detected	Not Detected	Not Detected	GAGGGAAGAAAGGAGG		0	MIMAT0016921
hsa-miR-296-5p	0.498155	0.17635	1.79499	down	9.40054	6.47019	4.9719	9.23505	8.55257	22.1434	6.55467	6.01574	5.63573	6.52905	6.41829	7.79073	Detected	Detected	Detected	Detected	Detected	Detected	ACAGGATTGAGGGGG	chr20	0	MIMAT0000690	56826098	56826085	+
hsa-miR-1296-3p	0.498155	0.282935	5.81896	up	6.99332	18.0257	4.39777	9.03295	3.11488	0.1	6.12791	7.49391	5.4587	6.49713	4.9611	0	Detected	Detected	Detected	Detected	Detected	Not Detected	GGTTAGGGTCGAAGC		0	MIMAT0026637
hsa-miR-1260a	0.498155	0.287384	2.98463	up	1.01887	1.2282	3.00093	1.31495	1.07415	0.1	3.3489	3.61847	4.90734	3.71694	3.42512	0	Detected	Detected	Detected	Detected	Detected	Not Detected	TGGTGGCAGAGGTGG	chr14	0	MIMAT0005911	77732578	77732591	-
hsa-miR-4763-3p	0.498155	0.27033	1.86373	down	111.706	41.938	38.3591	75.6719	73.1243	210.235	10.1255	8.71211	8.58343	9.56361	9.51421	11.0378	Detected	Detected	Detected	Detected	Detected	Detected	CCCGCCCAGCA		0	MIMAT0019913
hsa-miR-6085	0.526863	0.361108	8.75827	down	2.74069	0.1	0.1	0.1	3.80292	48.417	4.77647	0	0	0	5.24904	8.91937	Detected	Not Detected	Not Detected	Not Detected	Detected	Detected	TGTGCTCCCCCAGC		0	MIMAT0023710
hsa-miR-4313	0.498155	0.286433	1.28407	down	2.79213	2.20482	3.0334	2.94583	2.75648	4.86898	4.80329	4.46259	4.92286	4.8806	4.78476	5.60555	Detected	Detected	Detected	Detected	Detected	Detected	GGGTTTGGGGCC		0	MIMAT0016865
hsa-miR-6858-3p	0.936986	0.91944	1.03833	up	1.65573	3.91961	1.51703	2.83539	1.55594	1.99347	4.0494	5.29264	3.92318	4.82548	3.95971	4.31721	Detected	Detected	Detected	Detected	Detected	Detected	AGGGGTGAGCAGG		0	MIMAT0027617
hsa-miR-4324	0.498155	0.249305	5.23341	up	3.68163	10.7437	2.43603	4.92574	1.36474	0.1	5.20227	6.74735	4.60646	5.62227	3.77056	0	Detected	Detected	Detected	Detected	Detected	Not Detected	TTAAGGTTAGGGTCTCAG		0	MIMAT0016876
hsa-miR-6727-5p	0.498155	0.212305	1.68434	down	24.3039	12.9061	9.52035	21.0663	18.2118	37.1938	7.92505	7.01191	6.57294	7.7188	7.50873	8.53892	Detected	Detected	Detected	Detected	Detected	Detected	CGCTCCCAGCC		0	MIMAT0027355
hsa-miR-766-3p	0.741208	0.643339	1.05333	up	2.40942	2.53354	2.24159	2.19593	1.95466	2.72778	4.59061	4.66308	4.48645	4.45676	4.28885	4.76966	Detected	Detected	Detected	Detected	Detected	Detected	GCTGAGGCTGTGGG	chrX	0	MIMAT0003888	118780786	118780774	+
hsa-miR-7107-5p	0.498155	0.114897	1.82481	down	106.826	71.7303	45.4305	126.194	96.6341	173.464	10.061	9.48644	8.82752	10.3014	9.91639	10.7604	Detected	Detected	Detected	Detected	Detected	Detected	CCCTTCCTCCTCC		0	MIMAT0028111
hsa-miR-4515	0.498155	0.123801	5.95329	down	0.1	0.1	0.1	1	0.1	2.10995	0	0	0	3.32193	0	4.39913	Not Detected	Not Detected	Not Detected	Detected	Not Detected	Detected	GGGCTGCCGGG		0	MIMAT0019052
hsa-miR-197-5p	0.498155	0.262726	2.35782	down	88.7675	23.7851	12.2559	43.1823	63.3018	124.084	9.79389	7.89391	6.93733	8.7543	9.3061	10.2771	Detected	Detected	Detected	Detected	Detected	Detected	CCTCCCACTGCC		0	MIMAT0022691
hsa-miR-4649-3p	0.611024	0.492023	1.23959	up	3.23726	5.42071	3.85428	4.14483	4.21736	2.03139	5.0167	5.76041	5.26839	5.37324	5.39827	4.3444	Detected	Detected	Detected	Detected	Detected	Detected	TGGGGAGAGGCAG		0	MIMAT0019712
hsa-miR-4466	0.498155	0.208046	1.80135	down	23.0251	13.9686	10.0347	17.2699	22.5344	48.475	7.84706	7.12604	6.64885	7.43212	7.81599	8.9211	Detected	Detected	Detected	Detected	Detected	Detected	CCCCGCCGGC		0	MIMAT0018993
hsa-miR-4725-5p	0.99424	0.992146	1.01576	down	0.1	2.29616	2.39401	2.23865	2.57346	0.1	0	4.52115	4.58136	4.48456	4.68564	0	Not Detected	Detected	Detected	Detected	Detected	Not Detected	GGTGGGAAGGCTG		0	MIMAT0019843
hsa-miR-6884-3p	0.498155	0.232305	5.47554	up	1.08854	4.157	1.04644	2.88441	0.1	0.1	3.44432	5.37747	3.38742	4.8502	0	0	Detected	Detected	Detected	Detected	Not Detected	Not Detected	AGGGGAGACGGAAA		0	MIMAT0027669
hsa-miR-133a-3p	0.539128	0.41436	3.42469	down	1.10729	0.1	0.1	1.06565	0.1	4.17358	3.46896	0	0	3.41366	0	5.38321	Detected	Not Detected	Not Detected	Detected	Not Detected	Detected	CAGCTGGTTGAAGGGG	chr18	0	MIMAT0000427	19405732	19405717	+
hsa-let-7b-5p	0.530348	0.375415	4.29588	up	17.0229	3.60951	4.41665	3.78795	9.03677	0.1	7.41133	5.17373	5.46488	5.24335	6.49774	0	Detected	Detected	Detected	Detected	Detected	Not Detected	AACCACACAACCTACTAC	chr22	0	MIMAT0000063	46509576	46509592	-
hsa-miR-574-5p	0.498155	0.153131	1.69169	up	5.99431	3.61432	10.0611	3.33143	3.85522	3.50568	5.90552	5.17565	6.65264	5.05807	5.26874	5.13162	Detected	Detected	Detected	Detected	Detected	Detected	ACACACTCACACACACAC		0	MIMAT0004795
hsa-miR-324-3p	0.728713	0.622272	3.08615	down	11.5446	0.1	0.1	3.12842	10.8469	0.1	6.85107	0	0	4.96736	6.76113	0	Detected	Not Detected	Not Detected	Detected	Detected	Not Detected	CCAGCAGCACCTGGGG	chr17	0	MIMAT0000762	7067411	7067397	+
hsa-miR-7847-3p	0.498155	0.0755008	2.21663	down	27.0895	14.9682	13.5806	30.9526	29.7738	65.0789	8.08159	7.22576	7.0854	8.27392	8.2179	9.34605	Detected	Detected	Detected	Detected	Detected	Detected	GCCTCCTCCTCGTC		0	MIMAT0030422
hsa-miR-4739	0.498155	0.21964	2.87029	down	19.0148	8.33777	5.73742	11.2326	20.359	94.0583	7.57098	6.38159	5.84233	6.81155	7.66952	9.87741	Detected	Detected	Detected	Detected	Detected	Detected	AGGGCCCCTCCG		0	MIMAT0019868
hsa-miR-7111-3p	0.50193	0.32522	3.85348	up	2.76539	6.55017	3.06975	4.78163	2.03225	0.1	4.78941	6.03346	4.94005	5.57943	4.345	0	Detected	Detected	Detected	Detected	Detected	Not Detected	CTGGGAGGAGGG	chr6	0	MIMAT0028120	30552184	30552194	-
hsa-miR-4655-3p	0.712928	0.603452	2.26634	up	2.7199	1.06201	0.1	2.48144	0.1	0.1	4.76548	3.40873	0	4.63311	0	0	Detected	Detected	Not Detected	Detected	Not Detected	Not Detected	CCCCGGGGACC		0	MIMAT0019722
hsa-miR-6826-5p	0.498155	0.139337	8.83615	down	4.98252	1	0.1	3.65344	11.2475	8.36529	5.6388	3.32193	0	5.19118	6.81346	6.38634	Detected	Detected	Not Detected	Detected	Detected	Detected	AGGTCCCACCTCTTT		0	MIMAT0027552
hsa-miR-1249-5p	0.498155	0.124843	6.12875	down	1.63585	0.1	0.1	1.86883	1.40424	1.43499	4.03197	0	0	4.22406	3.81172	3.84297	Detected	Not Detected	Not Detected	Detected	Detected	Detected	AACTTGGCCCATCTC		0	MIMAT0032029
hsa-miR-4281	0.498155	0.123043	2.14046	down	331.936	272.571	245.362	382.97	443.859	1280.71	11.6967	11.4124	11.2607	11.903	12.1159	13.6447	Detected	Detected	Detected	Detected	Detected	Detected	CCCCCCTCCCCG		0	MIMAT0016907
hsa-miR-4270	0.498155	0.143377	2.61869	down	61.8099	36.4842	32.5516	64.4935	69.8094	292.79	9.27169	8.51113	8.34658	9.33301	9.44728	11.5157	Detected	Detected	Detected	Detected	Detected	Detected	GCCCTCCCCTGA		0	MIMAT0016900
hsa-miR-134-5p	0.516382	0.350783	4.98999	down	1.19098	0.1	0.1	0.1	1.93334	7.65412	3.57408	0	0	0	4.27302	6.25816	Detected	Not Detected	Not Detected	Not Detected	Detected	Detected	CCCCTCTGGTCA	chr14	0	MIMAT0000447	101521042	101521052	-
hsa-miR-6777-3p	0.498155	0.13555	8.02794	down	2.06844	0.1	0.1	2.06167	1	5.19082	4.37047	0	0	4.36574	3.32193	5.69789	Detected	Not Detected	Not Detected	Detected	Detected	Detected	CTGGGGGCCAGG		0	MIMAT0027455
hsa-miR-4516	0.686774	0.571025	1.14952	down	460.671	267.75	353.296	402.78	537.628	305.673	12.1695	11.3867	11.7867	11.9758	12.3924	11.5778	Detected	Detected	Detected	Detected	Detected	Detected	GCCCCGACCCT		0	MIMAT0019053
hsa-miR-1825	0.500698	0.312333	1.66341	up	6.24284	14.4719	5.88479	9.34665	3.88745	3.1792	5.96413	7.17711	5.87892	6.54638	5.28075	4.99059	Detected	Detected	Detected	Detected	Detected	Detected	GGAGAGGAGGGCAC		0	MIMAT0006765
hsa-miR-1238-3p	0.498155	0.292466	1.32688	down	4.31592	2.87407	2.86988	3.73475	3.49556	6.37021	5.4316	4.84502	4.84292	5.22294	5.12745	5.99327	Detected	Detected	Detected	Detected	Detected	Detected	GGGGCAGACAGAC	chr19	0	MIMAT0005593	10662867	10662878	-
hsa-miR-7704	0.498155	0.177676	2.06121	down	23.0608	10.4384	6.99261	14.5084	28.4645	35.6939	7.8493	6.70576	6.12776	7.18074	8.15302	8.47953	Detected	Detected	Detected	Detected	Detected	Detected	CACGTCGCCGC		0	MIMAT0030019
hsa-miR-4787-3p	0.498155	0.22279	4.51409	down	1	3.40131	0.1	3.17202	2.40357	4.1036	3.32193	5.08802	0	4.98733	4.58711	5.35882	Detected	Detected	Not Detected	Detected	Detected	Detected	GCGCGGGGCA		0	MIMAT0019957
hsa-miR-32-3p	0.498155	0.0890153	6.76509	up	1	1	3.09614	0.1	1	0.1	3.32193	3.32193	4.9524	0	3.32193	0	Detected	Detected	Detected	Not Detected	Detected	Not Detected	AAATATCACACACACTAAA	chr9	0	MIMAT0004505	111808576	111808559	+
hsa-miR-6833-5p	0.498155	0.145987	8.61494	down	0.1	0.1	0.1	0.1	1.02872	6.21527	0	0	0	0	3.36278	5.95775	Not Detected	Not Detected	Not Detected	Not Detected	Detected	Detected	TTTCTCCTCCCATCTT		0	MIMAT0027566
hsa-miR-320b	0.847501	0.780844	1.39423	down	57.4354	5.76249	3.09885	13.47	46.397	4.44766	9.1658	5.84862	4.95366	7.07361	8.85789	5.47497	Detected	Detected	Detected	Detected	Detected	Detected	TTGCCCTCTCAACCC		0	MIMAT0005792
hsa-miR-3679-3p	0.507132	0.338362	1.60695	down	2.26896	1.43805	1.26277	1.78944	1.67212	5.71405	4.50396	3.84604	3.65852	4.16144	4.06361	5.83644	Detected	Detected	Detected	Detected	Detected	Detected	GATGAAGATTACTGGGGG		0	MIMAT0018105
hsa-miR-483-5p	0.498155	0.127767	3.78362	down	7.76362	1.53453	1.10297	5.40494	7.63321	17.2515	6.27866	3.93972	3.46332	5.75621	6.25422	7.43058	Detected	Detected	Detected	Detected	Detected	Detected	CTCCCTTCTTTCCT		0	MIMAT0004761
hsa-miR-6794-5p	0.498155	0.134094	11.3198	down	2.81421	0.1	0.1	1.10395	3.38517	10.923	4.81466	0	0	3.4646	5.08116	6.77122	Detected	Not Detected	Not Detected	Detected	Detected	Detected	GCTCACCCCCAGTC		0	MIMAT0027488
hsa-miR-4286	0.99424	0.99424	1.01317	down	3.62307	3.70804	0.1	4.2837	3.26178	0.1	5.17914	5.21258	0	5.42079	5.02759	0	Detected	Detected	Not Detected	Detected	Detected	Not Detected	GGTACCAGGAGTGG		0	MIMAT0016916
hsa-miR-642a-3p	0.498155	0.185054	3.13664	down	405.092	128.744	91.8043	235.648	408.455	1535.08	11.984	10.3303	9.84242	11.2024	11.996	13.906	Detected	Detected	Detected	Detected	Detected	Detected	GGTTCCCTCTCCAA		0	MIMAT0020924
hsa-miR-6763-3p	0.516382	0.351991	1.32024	down	2.92925	2.44231	2.65023	3.11577	2.42114	5.78384	4.87246	4.61017	4.72805	4.96152	4.59761	5.85396	Detected	Detected	Detected	Detected	Detected	Detected	CTGGGGGCAGAG		0	MIMAT0027427
hsa-miR-671-5p	0.498155	0.129767	8.87896	down	2.74175	1.16122	0.1	3.29982	3.51837	19.1954	4.77703	3.53757	0	5.04432	5.13684	7.58462	Detected	Detected	Not Detected	Detected	Detected	Detected	CTCCAGCCCCT		0	MIMAT0003880
hsa-miR-21-5p	0.735503	0.630824	2.2467	up	2.55227	0.1	1.5674	0.1	3.52754	0.1	4.67371	0	3.9703	0	5.14059	0	Detected	Not Detected	Detected	Not Detected	Detected	Not Detected	TCAACATCAGTCTGATAAGC	chr17	0	MIMAT0000076	57918637	57918655	-
hsa-miR-6756-5p	0.498155	0.116377	7.956	down	0.1	0.1	0.1	0.1	2.0725	2.4299	0	0	0	0	4.3733	4.60283	Not Detected	Not Detected	Not Detected	Not Detected	Detected	Detected	AGCCCCACCTCCA		0	MIMAT0027412
hsa-miR-365a-3p	0.498155	0.202246	4.36799	down	2.37073	1	0.1	2.16241	2.22868	4.0996	4.56726	3.32193	0	4.43457	4.47812	5.35741	Detected	Detected	Not Detected	Detected	Detected	Detected	ATAAGGATTTTTAGGGGCATT	chr16	0	MIMAT0000710	14403198	14403218	-
hsa-miR-6794-3p	0.498155	0.114578	10.0514	up	2.23589	5.3059	2.41636	2.82288	0.1	0.1	4.48278	5.72953	4.59476	4.8191	0	0	Detected	Detected	Detected	Detected	Not Detected	Not Detected	AGGGAGGGACTGAG		0	MIMAT0027489
hsa-miR-3679-5p	0.498155	0.118094	2.18087	down	11.8497	6.01365	3.15054	12.6232	11.7027	15.7639	6.88871	5.91017	4.97753	6.97993	6.8707	7.30049	Detected	Detected	Detected	Detected	Detected	Detected	TCCCCTTCCCTGC		0	MIMAT0018104
hsa-miR-4306	0.498155	0.216998	5.95177	down	3.50593	1.45439	0.1	1.68727	12.6887	5.02135	5.13173	3.86234	0	4.07662	6.9874	5.65	Detected	Detected	Not Detected	Detected	Detected	Detected	TACTGCCTTTCTCTCCA		0	MIMAT0016858
hsa-miR-4433a-5p	0.539128	0.409954	1.28661	down	5.42252	4.06223	4.06589	4.88828	4.09817	9.52182	5.76089	5.3442	5.3455	5.61126	5.35691	6.57317	Detected	Detected	Detected	Detected	Detected	Detected	ACAGGAGTGGGGG	chr2	0	MIMAT0020956	64567913	64567924	-
hsa-miR-150-3p	0.761822	0.670518	1.40982	up	15.1371	8.84464	8.94377	17.6892	13.6527	1.76942	7.24195	6.46673	6.48281	7.46673	7.09304	4.1452	Detected	Detected	Detected	Detected	Detected	Detected	CTGTCCCCCAG	chr19	0	MIMAT0004610	50004113	50004104	+
hsa-miR-4669	0.498155	0.129166	3.21648	down	7.8769	2.71193	3.06243	6.79988	8.99438	35.5933	6.29956	4.76125	4.9366	6.08744	6.49095	8.47546	Detected	Detected	Detected	Detected	Detected	Detected	CCTCCTCCACTTCC		0	MIMAT0019749
hsa-miR-2392	0.498155	0.245056	4.18541	down	1.95673	1.56636	0.1	1.18188	4.70814	4.03843	4.29037	3.96934	0	3.56301	5.55709	5.33572	Detected	Detected	Not Detected	Detected	Detected	Detected	CACCTCTCACCCC		0	MIMAT0019043
hsa-miR-3610	0.539128	0.408225	1.11573	down	12.3069	12.2791	13.6483	17.1798	11.6048	14.3686	6.94332	6.94006	7.09257	7.42457	6.85858	7.16677	Detected	Detected	Detected	Detected	Detected	Detected	CGGCGCCTCCTT		0	MIMAT0017987
hsa-miR-1207-5p	0.498155	0.161653	2.94841	down	67.9474	33.6922	23.283	59.9044	69.0342	330.356	9.40827	8.39627	7.86313	9.22652	9.43117	11.6898	Detected	Detected	Detected	Detected	Detected	Detected	CCCCTCCCAGCC		0	MIMAT0005871
hsa-miR-4800-5p	0.498155	0.138019	7.41094	down	2.9052	1.27374	0.1	4.07063	3.28582	11.2608	4.86057	3.671	0	5.34718	5.03818	6.81517	Detected	Detected	Not Detected	Detected	Detected	Detected	TCCTTCCTTCCTCG		0	MIMAT0019978
hsa-miR-6812-3p	0.897335	0.846923	1.28939	down	0.1	1.10043	1.1025	1.22475	0.1	2.12349	0	3.46	3.46271	3.61442	0	4.40837	Not Detected	Detected	Detected	Detected	Not Detected	Detected	CTGGGGTCAGGG		0	MIMAT0027525
hsa-miR-3162-5p	0.498155	0.231484	1.87248	down	22.4722	14.5734	5.49638	22.2485	30.2237	17.5746	7.812	7.1872	5.78041	7.79756	8.23954	7.45735	Detected	Detected	Detected	Detected	Detected	Detected	CTCCCCACCCTTC	chr11	0	MIMAT0015036	59362581	59362570	+
hsa-miR-5703	0.971227	0.960314	1.03336	down	16.9496	9.80949	4.54053	11.1835	19.8315	3.75605	7.40511	6.61611	5.50479	6.80523	7.63165	5.23114	Detected	Detected	Detected	Detected	Detected	Detected	ACCTTCCCGACTTCT		0	MIMAT0022496
hsa-miR-3149	0.498155	0.129383	6.73671	up	1.03327	0.1	2.95889	0.1	0.1	0.1	3.36915	0	4.88698	0	0	0	Detected	Not Detected	Detected	Not Detected	Not Detected	Not Detected	ATACACACACATATCCATACA		0	MIMAT0015022
hsa-miR-6087	0.498155	0.237797	1.61647	down	215.971	121.141	76.3797	148.509	211.907	268.206	11.0766	10.2425	9.57705	10.5363	11.0492	11.3891	Detected	Detected	Detected	Detected	Detected	Detected	GCTCGCCCCCC		0	MIMAT0023712
hsa-miR-4741	0.498155	0.191957	4.13503	down	16.8056	4.04476	2.21864	6.47402	24.5156	67.1822	7.3928	5.33798	4.4716	6.01659	7.93756	9.39194	Detected	Detected	Detected	Detected	Detected	Detected	AGCCGACCCCTCC		0	MIMAT0019871
hsa-miR-1304-3p	0.498155	0.302251	3.53489	down	2.42646	0.1	2.25071	2.82968	2.11348	4.03353	4.60078	0	4.49231	4.82257	4.40155	5.33397	Detected	Not Detected	Detected	Detected	Detected	Detected	GGGGTTCGAGGC		0	MIMAT0022720
hsa-miR-572	0.529454	0.369783	1.83247	down	6.12629	1.91235	1.13467	2.22684	5.9801	6.14257	5.93694	4.25727	3.5042	4.47693	5.9021	5.94077	Detected	Detected	Detected	Detected	Detected	Detected	TGGGCCACCGCC		0	MIMAT0003237
hsa-miR-3151-3p	0.696267	0.584134	2.14472	up	1.35965	3.20781	3.7336	3.12072	5.28929	0.1	3.76516	5.00352	5.2225	4.96381	5.725	0	Detected	Detected	Detected	Detected	Detected	Not Detected	AGGTGGGCTGTGG		0	MIMAT0027026
hsa-miR-6850-5p	0.498155	0.245514	2.19742	down	44.2533	21.6797	16.1547	32.9951	33.7578	147.642	8.78964	7.7602	7.33581	8.36611	8.39908	10.5279	Detected	Detected	Detected	Detected	Detected	Detected	CGCCCCGGCCA		0	MIMAT0027600
hsa-miR-6124	0.498155	0.0789166	2.74494	down	11.0035	5.27369	4.7552	12.9348	12.5112	35.2659	6.78182	5.72074	5.57143	7.01511	6.96707	8.46213	Detected	Detected	Detected	Detected	Detected	Detected	TCCTCCCCCTTCC		0	MIMAT0024597
hsa-miR-6797-3p	0.788724	0.708965	1.09045	down	4.97572	6.6681	4.24302	5.81789	4.17134	7.52166	5.63683	6.0592	5.40702	5.86242	5.38244	6.23298	Detected	Detected	Detected	Detected	Detected	Detected	GTGGGGAGGGAAGG		0	MIMAT0027495
hsa-miR-22-3p	0.890852	0.837468	1.81198	down	50.4647	4.44214	0.1	15.97	83.5089	0.1	8.97913	5.47318	0	7.31922	9.70579	0	Detected	Detected	Not Detected	Detected	Detected	Not Detected	ACAGTTCTTCAACTGGCAG	chr17	0	MIMAT0000077	1617270	1617253	+
hsa-miR-1234-3p	0.539128	0.412474	1.2438	down	6.91165	8.02826	5.69151	7.66962	6.17416	12.8331	6.11096	6.32702	5.83074	6.26108	5.94817	7.00372	Detected	Detected	Detected	Detected	Detected	Detected	GTGGGGTGGG	chr8	0	MIMAT0005589	145625557	145625549	+
hsa-miR-4769-3p	0.797974	0.726246	1.12842	up	5.80357	11.4224	4.73634	7.78716	4.25109	6.60082	5.85887	6.83572	5.5657	6.28303	5.40976	6.04457	Detected	Detected	Detected	Detected	Detected	Detected	GTAGGGGAGGGAGG		0	MIMAT0019923
hsa-miR-4701-5p	0.901649	0.861125	1.09866	up	2.42498	3.68019	3.16598	3.35367	5.79032	1.09716	4.5999	5.20171	4.98458	5.06767	5.85557	3.4557	Detected	Detected	Detected	Detected	Detected	Detected	AAGGGGTAGGTGTGGT		0	MIMAT0019798
hsa-miR-6508-5p	0.498155	0.168724	5.88322	down	0.1	2.17262	0.1	2.24147	1	1.97376	0	4.44136	0	4.48637	3.32193	4.30288	Not Detected	Detected	Not Detected	Detected	Detected	Detected	GGTGGGTCATGCAT		0	MIMAT0025472
hsa-miR-4485-3p	0.883003	0.826782	1.33448	up	90.1005	8.76497	34.213	37.5715	98.611	3.06866	9.81539	6.45368	8.4184	8.5535	9.9456	4.93954	Detected	Detected	Detected	Detected	Detected	Detected	TTAGGGTACCGCGG	chr11	0	MIMAT0019019	10529866	10529854	+
hsa-miR-4687-3p	0.539128	0.401193	1.49579	down	471.154	165.559	127.79	256.811	297.432	436.74	12.202	10.6931	10.3196	11.3265	11.5383	12.0926	Detected	Detected	Detected	Detected	Detected	Detected	GCCTGCCCCCTCC		0	MIMAT0019775
hsa-miR-6127	0.498155	0.231645	2.50765	down	21.7822	6.65264	4.24826	11.3927	17.3783	49.0311	7.76701	6.05586	5.4088	6.83197	7.44114	8.93755	Detected	Detected	Detected	Detected	Detected	Detected	CCTCCCACCCACTC		0	MIMAT0024610
hsa-miR-6861-3p	0.498155	0.293584	3.50192	up	1.7182	4.50906	1.77511	2.65509	1.20611	0.1	4.10283	5.49475	4.14984	4.73069	3.59229	0	Detected	Detected	Detected	Detected	Detected	Not Detected	CTGGGGAGGAGAGG		0	MIMAT0027624
hsa-miR-5787	0.498155	0.234039	2.2451	down	116.503	52.8392	46.5335	60.4409	156.802	342.042	10.1861	9.04546	8.86213	9.23938	10.6147	11.74	Detected	Detected	Detected	Detected	Detected	Detected	ACCTCCCCGCGC		0	MIMAT0023252
hsa-let-7d-3p	0.699681	0.589618	2.59069	down	3.09372	0.1	0.1	1	5.37933	0.1	4.95127	0	0	3.32193	5.74935	0	Detected	Not Detected	Not Detected	Detected	Detected	Not Detected	AGAAAGGCAGCAGGT	chr9	0	MIMAT0004484	96941185	96941198	-
hsa-miR-4298	0.498155	0.104452	2.78822	down	5.8839	2.2078	1.96819	4.89798	7.15522	15.8137	5.8787	4.46454	4.2988	5.61411	6.16092	7.30503	Detected	Detected	Detected	Detected	Detected	Detected	CTGCCTCCTCCTCC		0	MIMAT0016852
hsa-miR-30d-5p	0.684785	0.566807	2.01553	down	27.282	2.78125	1.06549	8.46854	24.2308	3.22593	8.09181	4.79766	3.41345	6.40404	7.9207	5.01164	Detected	Detected	Detected	Detected	Detected	Detected	CTTCCAGTCGGGG	chr8	0	MIMAT0000245	135817145	135817134	+
hsa-miR-8072	0.672228	0.551931	1.4434	down	8.07742	3.71796	1.444	4.20552	8.61776	3.59823	6.33582	5.21644	3.852	5.39421	6.42924	5.16922	Detected	Detected	Detected	Detected	Detected	Detected	CTGCCTACCTCCCC		0	MIMAT0030999
hsa-miR-4284	0.672228	0.553895	1.36089	down	2.52857	2.61609	3.83673	3.56251	9.31523	1.92757	4.66025	4.70934	5.26181	5.15482	6.54152	4.26871	Detected	Detected	Detected	Detected	Detected	Detected	ATGGGGTGATGTGAG		0	MIMAT0016915
hsa-miR-6867-5p	0.498155	0.178153	8.38366	down	8.53856	1	0.1	5.92374	6.88573	12.335	6.41592	3.32193	0	5.88844	6.10554	6.94661	Detected	Detected	Not Detected	Detected	Detected	Detected	TCCCTTCTTCCTCTAC		0	MIMAT0027634
hsa-miR-92a-3p	0.6629	0.536279	3.26762	up	26.4619	6.59572	3.0475	7.26621	20.9809	0.1	8.04777	6.04346	4.92955	6.18313	7.71293	0	Detected	Detected	Detected	Detected	Detected	Not Detected	ACAGGCCGGGACAAG	chr13	0	MIMAT0000092	92003622	92003636	-
hsa-miR-630	0.786501	0.703784	1.26911	down	13.8107	7.85533	3.33177	9.04593	18.4337	4.43088	7.10964	6.2956	5.05822	6.4992	7.52621	5.46952	Detected	Detected	Detected	Detected	Detected	Detected	ACCTTCCCTGGTACAGA		0	MIMAT0003299
hsa-miR-6800-5p	0.498155	0.149662	2.38931	down	75.0198	46.9689	24.5786	77.2615	69.5849	219.728	9.55113	8.87556	7.94126	9.59361	9.44263	11.1015	Detected	Detected	Detected	Detected	Detected	Detected	CCGCCCCTGACTG		0	MIMAT0027500
hsa-miR-4652-3p	0.498155	0.244051	3.97667	up	2.11145	3.25241	3.21525	2.74556	1.27883	0.1	4.40016	5.02344	5.00686	4.77903	3.67675	0	Detected	Detected	Detected	Detected	Detected	Not Detected	TGAGGGGATGGGTTAA		0	MIMAT0019717
hsa-miR-4728-3p	0.498155	0.11781	5.20751	up	0.1	1.01099	1.39683	0.1	0.1	0.1	0	3.3377	3.80408	0	0	0	Not Detected	Detected	Detected	Not Detected	Not Detected	Not Detected	CTGGGGCAGGAGG		0	MIMAT0019850
hsa-miR-4274	0.500698	0.311174	1.56184	down	4.77432	3.98583	3.10304	4.86537	3.73093	12.3936	5.57722	5.31681	4.95561	5.60448	5.22146	6.95345	Detected	Detected	Detected	Detected	Detected	Detected	CAGGGGGAGGGA		0	MIMAT0016906
hsa-miR-6789-5p	0.539128	0.384063	3.70562	down	1	0.1	0.1	0.1	1.20535	4.22154	3.32193	0	0	0	3.59138	5.3997	Detected	Not Detected	Not Detected	Not Detected	Detected	Detected	CCCGCGCGC		0	MIMAT0027478
hsa-miR-6892-3p	0.741208	0.644046	1.11529	down	1.34206	1.22964	1.24529	1.35073	1	2.11063	3.74638	3.62016	3.63841	3.75567	3.32193	4.3996	Detected	Detected	Detected	Detected	Detected	Detected	CTGCAAGGGGTGG		0	MIMAT0027685
hsa-let-7i-5p	0.78938	0.712511	2.17334	down	9.8519	0.1	0.1	1.53413	6.59234	0.1	6.62233	0	0	3.93935	6.04272	0	Detected	Not Detected	Not Detected	Detected	Detected	Not Detected	AACAGCACAAACTACTACCT	chr12	0	MIMAT0000415	62997474	62997492	-
hsa-miR-4730	0.498155	0.165333	11.4177	up	22.4568	10.9051	27.89	5.75009	7.98016	0.1	7.81101	6.76886	8.1236	5.84551	6.31835	0	Detected	Detected	Detected	Detected	Detected	Not Detected	TGGCATGGAATGGGC		0	MIMAT0019852
hsa-miR-4530	0.498155	0.271136	2.23219	down	39.3576	12.768	7.34136	15.9989	44.9934	57.0014	8.6205	6.99639	6.19798	7.32183	8.81357	9.15485	Detected	Detected	Detected	Detected	Detected	Detected	CGCTCCCGTCCT		0	MIMAT0019069
hsa-miR-6716-3p	0.498155	0.171371	11.2786	up	22.4787	10.9851	29.2308	5.70875	8.81262	0.1	7.81241	6.7794	8.19135	5.8351	6.4615	0	Detected	Detected	Detected	Detected	Detected	Not Detected	GCAGAGGAATGGAGA		0	MIMAT0025845
hsa-miR-6831-5p	0.498155	0.0719678	2.16751	down	4.91929	2.65767	2.84516	6.13733	5.20329	11.8614	5.62038	4.73209	4.83044	5.93954	5.70135	6.89013	Detected	Detected	Detected	Detected	Detected	Detected	GACCTCCTCCTCAC		0	MIMAT0027562
hsa-miR-625-3p	0.498155	0.107871	1.94159	down	2.43998	1.05258	1	2.34703	2.27706	3.5174	4.6088	3.39586	3.32193	4.55276	4.5091	5.13644	Detected	Detected	Detected	Detected	Detected	Detected	TGAGGGGGAAAGTTCTAT	chr14	0	MIMAT0004808	65937876	65937892	-
hsa-miR-4532	0.501242	0.317265	1.59062	down	5.99822	3.13977	1.61847	3.88434	4.85749	6.50121	5.90646	4.97259	4.01656	5.2796	5.60214	6.02264	Detected	Detected	Detected	Detected	Detected	Detected	CGCCGGGCTC		0	MIMAT0019071
hsa-miR-6785-3p	0.539128	0.406029	2.13456	up	1	1.25553	1.02355	1.12409	0.1	1.17546	3.32193	3.65022	3.35551	3.49069	0	3.55515	Detected	Detected	Detected	Detected	Not Detected	Detected	CTGGGGAAGGTGGG		0	MIMAT0027471
hsa-miR-1225-5p	0.498155	0.186527	3.19029	down	29.4915	14.7725	14.4025	25.189	35.066	230.666	8.20416	7.20677	7.17018	7.97665	8.45393	11.1716	Detected	Detected	Detected	Detected	Detected	Detected	CCCCCCACTGG		0	MIMAT0005572
hsa-miR-6785-5p	0.898214	0.851117	1.2852	up	38.6331	6.63338	3.81383	15.2064	30.2772	1	8.59369	6.05167	5.25317	7.24853	8.24209	3.32193	Detected	Detected	Detected	Detected	Detected	Detected	CACCATCATCCACG		0	MIMAT0027470
hsa-let-7f-1-3p	0.747028	0.651901	1.81278	down	1.71781	0.1	0.1	1.02332	1	0.1	4.1025	0	0	3.35519	3.32193	0	Detected	Not Detected	Not Detected	Detected	Detected	Not Detected	GGGAAGGCAATAGATTGT	chr9	0	MIMAT0004486	96938696	96938712	-
hsa-miR-483-3p	0.498155	0.278405	5.15142	up	4.55371	10.825	5.104	6.72784	2.73558	0.1	5.50897	6.75823	5.67356	6.07207	4.77377	0	Detected	Detected	Detected	Detected	Detected	Not Detected	AAGACGGGAGGAGAGGA		0	MIMAT0002173
hsa-miR-1249-3p	0.498155	0.133855	1.91654	down	27.3621	18.1943	14.0473	29.8693	25.5006	64.6329	8.09604	7.50734	7.13414	8.22252	7.99439	9.33612	Detected	Detected	Detected	Detected	Detected	Detected	TGAAGAAGGGGGGGA	chr22	0	MIMAT0005901	45596896	45596883	+
hsa-miR-4436b-5p	0.539128	0.405402	2.84879	up	1.11653	3.35668	3.57439	2.621	0.1	2.21072	3.48095	5.06896	5.15963	4.71205	0	4.46644	Detected	Detected	Detected	Detected	Not Detected	Detected	GGCAGGGCAGGC		0	MIMAT0019940
hsa-miR-6775-5p	0.498155	0.187305	2.96407	down	4.52109	1.37941	1.12675	2.98801	3.77701	16.2144	5.4986	3.78598	3.4941	4.90111	5.23917	7.34113	Detected	Detected	Detected	Detected	Detected	Detected	CCAGCCTCCCTC		0	MIMAT0027450
hsa-miR-1202	0.498155	0.188742	3.11061	down	86.4614	41.9471	29.5618	69.0532	87.9194	531.523	9.75591	8.71243	8.20759	9.43156	9.78004	12.3759	Detected	Detected	Detected	Detected	Detected	Detected	CTCCCCCACTGCA		0	MIMAT0005865
hsa-miR-718	0.672228	0.553429	2.33488	up	4.71871	3.56417	1.50915	4.18052	4.76969	0.1	5.56032	5.15549	3.91566	5.38561	5.57582	0	Detected	Detected	Detected	Detected	Detected	Not Detected	CGACGCCCGG		0	MIMAT0012735
hsa-miR-320e	0.965192	0.950732	1.11977	down	6.46863	1	0.1	1.3444	6.75566	0.1	6.01539	3.32193	0	3.74889	6.07802	0	Detected	Detected	Not Detected	Detected	Detected	Not Detected	CCTTCTCAACCCAGC		0	MIMAT0015072
hsa-miR-7110-5p	0.498155	0.188688	4.07179	down	61.7271	25.8211	20.5764	48.6326	68.3373	666.179	9.26976	8.01241	7.68485	8.92578	9.41653	12.7017	Detected	Detected	Detected	Detected	Detected	Detected	CTCTCTCTCCCCAC		0	MIMAT0028117
hsa-miR-197-3p	0.672228	0.552501	3.41245	up	30.592	7.09747	10.4004	15.0245	37.8238	0.1	8.25701	6.14923	6.7005	7.23117	8.56315	0	Detected	Detected	Detected	Detected	Detected	Not Detected	GCTGGGTGGAGAAGGT	chr1	0	MIMAT0000227	110141569	110141583	-
hsa-miR-6752-3p	0.498155	0.141338	1.80839	down	2.03215	2.03404	1.58188	2.83785	2.19416	6.21024	4.34493	4.34628	3.98357	4.82673	4.4556	5.95658	Detected	Detected	Detected	Detected	Detected	Detected	CTGGGAGTATGGGGG		0	MIMAT0027405
hsa-miR-1227-5p	0.539128	0.41242	6.72996	down	3.76267	0.1	0.1	0.1	3.30068	34.748	5.23368	0	0	0	5.04469	8.44079	Detected	Not Detected	Not Detected	Not Detected	Detected	Detected	CCACCGCCTGGC		0	MIMAT0022941
hsa-miR-6741-3p	0.807623	0.738053	1.62434	down	0.1	2.69036	0.1	1.08183	1.06581	0.1	0	4.74973	0	3.4354	3.41388	0	Not Detected	Detected	Not Detected	Detected	Detected	Not Detected	CTAGGGTGAGGGAG		0	MIMAT0027384
hsa-miR-7114-3p	0.539128	0.415702	2.22398	up	1.09575	1.70207	1.05752	1.18157	0.1	1.51748	3.45385	4.08922	3.40261	3.56263	0	3.92361	Detected	Detected	Detected	Detected	Not Detected	Detected	CTGGTGGAGAGGGG		0	MIMAT0028126
hsa-miR-4788	0.498155	0.197307	11.6568	down	7.41929	0.1	2.2866	2.9931	11.8548	75.7324	6.21321	0	4.51513	4.90357	6.88932	9.56477	Detected	Not Detected	Detected	Detected	Detected	Detected	GCCTCCCTTAGCTGG		0	MIMAT0019958
hsa-miR-4446-5p	0.498155	0.119175	10.7564	up	2.5799	0.1	4.82387	0.1	0.1	0.1	4.68924	0	5.59212	0	0	0	Detected	Not Detected	Detected	Not Detected	Not Detected	Not Detected	GCCAAGGGAATGGC		0	MIMAT0019233
hsa-miR-451b	0.498155	0.141489	10.2114	up	15.8337	5.50374	17.3363	3.02322	4.69323	0.1	7.30686	5.78234	7.43765	4.91801	5.55251	0	Detected	Detected	Detected	Detected	Detected	Not Detected	AATGGTAATGGTTCTCTTG		0	MIMAT0019840
hsa-miR-5585-3p	0.755866	0.662444	2.20008	up	7.92681	5.94165	3.72719	24.5444	6.71612	0.1	6.30867	5.89279	5.22002	7.93925	6.06956	0	Detected	Detected	Detected	Detected	Detected	Not Detected	ACCTGTAGTCCCAGC		0	MIMAT0022286
hsa-miR-6090	0.539128	0.417378	1.22006	down	2493.95	1567.09	1307.52	2517.42	1737.34	2121.92	14.6061	13.9358	13.6745	14.6197	14.0846	14.3731	Detected	Detected	Detected	Detected	Detected	Detected	GCCCCGCCCCT		0	MIMAT0023715
hsa-miR-6865-3p	0.529454	0.370816	3.65738	down	0.1	1	0.1	2.43772	0.1	2.0069	0	3.32193	0	4.60746	0	4.3269	Not Detected	Detected	Not Detected	Detected	Not Detected	Detected	GGCGGTAGGGAAAGA		0	MIMAT0027631
hsa-miR-1281	0.539128	0.405924	1.53721	up	12.2812	28.3834	9.32708	18.0596	7.86053	6.30515	6.94031	8.1489	6.54335	7.49662	6.29655	5.97846	Detected	Detected	Detected	Detected	Detected	Detected	GGGAGAGGAGGAGG		0	MIMAT0005939
hsa-miR-6795-3p	0.507132	0.331727	3.14339	down	2.64908	0.1	1.01755	2.54904	1	3.2845	4.72742	0	3.34703	4.67188	3.32193	5.0376	Detected	Not Detected	Detected	Detected	Detected	Detected	CTGGGGGAAGAAAC		0	MIMAT0027491
hsa-miR-939-5p	0.498155	0.301014	1.61414	down	5.04313	2.61218	1.39103	3.13148	4.69491	5.24185	5.65625	4.70718	3.79808	4.96877	5.55303	5.712	Detected	Detected	Detected	Detected	Detected	Detected	CACCCCCAGAGCC	chr8	0	MIMAT0004982	145619401	145619390	+
hsa-miR-328-3p	0.498155	0.216162	3.56513	up	1.59067	1.01918	3.30412	1.0609	1.11426	0.1	3.99156	3.34934	5.04619	3.40722	3.47801	0	Detected	Detected	Detected	Detected	Detected	Not Detected	ACGGAAGGGCAGAGAGGG	chr16	0	MIMAT0000752	67236292	67236276	+
hsa-miR-1224-3p	0.498155	0.299287	2.77749	up	1	2.55303	1	1.19151	1	0.1	3.32193	4.67414	3.32193	3.57472	3.32193	0	Detected	Detected	Detected	Detected	Detected	Not Detected	CTGAGGAGAGAGGAG		0	MIMAT0005459
hsa-miR-320c	0.498155	0.295929	1.6891	down	28.7669	10.9884	6.91473	18.6559	27.6492	20.4205	8.16827	6.77983	6.1116	7.54349	8.11109	7.67388	Detected	Detected	Detected	Detected	Detected	Detected	ACCCTCTCAACCCA		0	MIMAT0005793
hsa-miR-423-5p	0.539128	0.412666	3.14851	down	1.02906	0.1	0.1	0.1	1.23059	2.61001	3.36326	0	0	0	3.62128	4.70598	Detected	Not Detected	Not Detected	Not Detected	Detected	Detected	AAAGTCTCGCTCTCTG		0	MIMAT0004748
hsa-miR-4254	0.498155	0.104627	9.62561	up	4.09934	1	4.06353	0.1	1.86781	0.1	5.35732	3.32193	5.34466	0	4.22328	0	Detected	Detected	Detected	Not Detected	Detected	Not Detected	GAGATGGTGGAGTAG		0	MIMAT0016884
hsa-miR-6869-5p	0.498155	0.168792	1.6767	down	373.959	219.109	144.796	303.991	373.603	492.423	11.8687	11.0974	10.4998	11.5698	11.8673	12.2657	Detected	Detected	Detected	Detected	Detected	Detected	GCCGCCGCGC		0	MIMAT0027638
hsa-miR-8069	0.90358	0.866354	1.20278	up	337.95	80.832	51.1123	141.97	317.203	17.8185	11.7226	9.65878	8.99753	10.4714	11.6312	7.47723	Detected	Detected	Detected	Detected	Detected	Detected	ACGCCGACCGCC		0	MIMAT0030996
hsa-miR-638	0.507132	0.339376	1.60252	down	80.7277	33.9864	19.8043	47.1222	60.3791	78.5937	9.65692	8.40881	7.62967	8.88026	9.23791	9.61827	Detected	Detected	Detected	Detected	Detected	Detected	AGGCCGCCACCCGC		0	MIMAT0003308
hsa-miR-1260b	0.498155	0.132212	7.01877	up	0.1	1.02792	3.36375	0.1	0.1	0.1	0	3.36166	5.072	0	0	0	Not Detected	Detected	Detected	Not Detected	Not Detected	Not Detected	ATGGTGGCAGTGGTG		0	MIMAT0015041
hsa-miR-3141	0.498155	0.102807	2.80093	down	5.62856	3.21848	2.18781	5.82194	7.02608	21.2904	5.81469	5.00831	4.45142	5.86343	6.13465	7.73406	Detected	Detected	Detected	Detected	Detected	Detected	TCCTCCTCCACCCG		0	MIMAT0015010
hsa-miR-6886-3p	0.498155	0.11109	12.1271	up	2.75231	5.72544	4.20971	3.7195	0.1	0.1	4.78257	5.83931	5.39565	5.21704	0	0	Detected	Detected	Detected	Detected	Not Detected	Not Detected	AGGCAGGAGGAGAGA		0	MIMAT0027673
hsa-miR-1275	0.498155	0.243012	1.66475	down	9.80386	5.71977	2.93833	7.18426	11.3057	9.35936	6.61528	5.83789	4.87692	6.16677	6.82091	6.54834	Detected	Detected	Detected	Detected	Detected	Detected	GACAGCCTCTCCC		0	MIMAT0005929
hsa-miR-4455	0.498155	0.153905	5.83607	up	2.91644	2.06803	7.3485	2.2297	1	0.1	4.86614	4.37019	6.19938	4.47878	3.32193	0	Detected	Detected	Detected	Detected	Detected	Not Detected	AAAAACACACACACCCT		0	MIMAT0018977
hsa-miR-103a-3p	0.737583	0.635371	2.03627	up	1.91184	0.1	1.04963	0.1	2.37674	0.1	4.25689	0	3.39181	0	4.57091	0	Detected	Not Detected	Detected	Not Detected	Detected	Not Detected	TCATAGCCCTGTACAATG	chr5	0	MIMAT0000101	167987970	167987953	+
hsa-miR-6126	0.611024	0.486418	2.71617	down	1.45341	0.1	0.1	0.1	2.05751	1.41552	3.86137	0	0	0	4.36283	3.82326	Detected	Not Detected	Not Detected	Not Detected	Detected	Detected	TCTCCGCCGGGC		0	MIMAT0024599
hsa-miR-6752-5p	0.498155	0.232422	2.24455	down	7.37746	2.89253	4.16574	4.85897	7.78668	26.5685	6.20505	4.85426	5.3805	5.60258	6.28294	8.05357	Detected	Detected	Detected	Detected	Detected	Detected	GCCCCCTGGCTC		0	MIMAT0027404
hsa-miR-762	0.498155	0.26693	2.42771	down	10.9264	9.94387	5.45847	10.328	10.9183	75.2532	6.77168	6.63574	5.77042	6.69042	6.77061	9.55561	Detected	Detected	Detected	Detected	Detected	Detected	GCTCGGCCCCG		0	MIMAT0010313
hsa-miR-3195	0.498155	0.252871	3.37029	down	24.5398	5.5463	5.62511	8.1052	31.5299	114.688	7.93898	5.79345	5.81381	6.34078	8.30057	10.1635	Detected	Detected	Detected	Detected	Detected	Detected	AACCCGGGCCCG		0	MIMAT0015079
hsa-miR-4646-3p	0.498155	0.142918	6.67419	up	1.21901	3.26647	1.49494	2.00223	0.1	0.1	3.60764	5.02966	3.90202	4.32354	0	0	Detected	Detected	Detected	Detected	Not Detected	Not Detected	CTGGGAAGGGAGAG		0	MIMAT0019708
hsa-miR-574-3p	0.498155	0.302059	6.16656	up	10.6953	11.3602	18.1105	8.14371	11.5228	0.1	6.74084	6.82784	7.50068	6.34761	6.84835	0	Detected	Detected	Detected	Detected	Detected	Not Detected	TGTGGGTGTGTGCATG		0	MIMAT0003239
hsa-miR-4665-3p	0.498155	0.152004	1.6024	down	8.84226	10.9795	6.50801	11.7291	10.4443	21.2209	6.46634	6.77867	6.02414	6.87395	6.70657	7.72934	Detected	Detected	Detected	Detected	Detected	Detected	GGCGGGGGCTA		0	MIMAT0019740
hsa-miR-6769b-5p	0.498155	0.0721511	3.92201	down	4.22036	2.17014	1.20225	5.00257	6.52319	20.3566	5.39929	4.43972	3.58767	5.6446	6.02751	7.66935	Detected	Detected	Detected	Detected	Detected	Detected	GCACTTCTCCTCCC		0	MIMAT0027620
hsa-miR-940	0.507132	0.341887	1.63368	down	15.5631	39.144	10.345	20.1472	30.6015	44.5693	7.28198	8.61265	6.69279	7.65443	8.25746	8.79991	Detected	Detected	Detected	Detected	Detected	Detected	GGGGAGCGGGG		0	MIMAT0004983
hsa-miR-6821-5p	0.498155	0.185812	1.69149	down	93.7379	63.2692	46.5417	96.3532	76.2352	181.858	9.87249	9.30536	8.86238	9.91219	9.57431	10.8286	Detected	Detected	Detected	Detected	Detected	Detected	CCCCGCCTCGA		0	MIMAT0027542
hsa-miR-4459	0.912993	0.889057	1.11047	up	1689.52	707.931	433.843	949.168	1685.22	236.899	14.0443	12.7894	12.083	13.2124	14.0406	11.2101	Detected	Detected	Detected	Detected	Detected	Detected	CTCCACCTCCTCCG		0	MIMAT0018981
hsa-miR-4534	0.498155	0.203755	2.46283	down	32.0612	8.70874	6.85438	15.3939	38.0086	48.8624	8.32468	6.44439	6.09895	7.26621	8.57018	8.93258	Detected	Detected	Detected	Detected	Detected	Detected	AGACCCCTCCTCCAT		0	MIMAT0019073
hsa-miR-6743-3p	0.912993	0.886994	1.25892	up	0.1	2.47036	3.53661	2.19585	1.99411	0.1	0	4.62665	5.1443	4.45671	4.31767	0	Not Detected	Detected	Detected	Detected	Detected	Not Detected	TGTGGGCAGGGAGA		0	MIMAT0027388
hsa-miR-3135b	0.898251	0.854516	1.10413	down	6.78617	3.90006	4.02282	9.4875	7.35944	2.05252	6.08453	5.28542	5.33014	6.56796	6.20152	4.35932	Detected	Detected	Detected	Detected	Detected	Detected	CACCACTGCACTCG		0	MIMAT0018985
hsa-miR-6069	0.498155	0.140957	1.65306	down	7.47526	5.48808	4.61574	8.31516	6.8582	14.9995	6.22405	5.77823	5.52849	6.37767	6.09976	7.22877	Detected	Detected	Detected	Detected	Detected	Detected	GGGGGCAGCAGG		0	MIMAT0023694
hsa-miR-320d	0.770716	0.681233	1.99497	up	11.5312	1.18297	1.00039	1.66704	10.31	0.1	6.8494	3.56434	3.32249	4.05922	6.6879	0	Detected	Detected	Detected	Detected	Detected	Not Detected	TCCTCTCAACCCAGC		0	MIMAT0006764
hsa-miR-642b-3p	0.498155	0.16892	2.93969	down	30.3866	11.1364	9.36776	20.1499	33.5506	119.122	8.24729	6.79914	6.54963	7.65463	8.39019	10.2182	Detected	Detected	Detected	Detected	Detected	Detected	GGGTCCCTCTCCA	chr19	0	MIMAT0018444	46178257	46178246	+
hsa-miR-4787-5p	0.498155	0.10739	6.50557	down	1.23155	0.1	0.1	1	1.13678	2.98285	3.6224	0	0	3.32193	3.50688	4.89862	Detected	Not Detected	Not Detected	Detected	Detected	Detected	GGGATGCCGCC		0	MIMAT0019956
hsa-miR-2861	0.498155	0.215031	1.76069	down	55.45	27.9478	17.7276	43.2285	44.2489	78.3922	9.11504	8.12659	7.46985	8.75584	8.7895	9.61457	Detected	Detected	Detected	Detected	Detected	Detected	CCGCCCACCGC		0	MIMAT0013802
hsa-miR-1237-3p	0.498155	0.274013	4.11632	down	2.8911	2.20831	0.1	3.13669	2.314	6.135	4.85355	4.46487	0	4.97117	4.53232	5.93899	Detected	Detected	Not Detected	Detected	Detected	Detected	CTGGGGGACG	chr11	0	MIMAT0005592	64136167	64136175	-
hsa-miR-3138	0.539128	0.417975	4.7633	down	2.20085	0.1	0.1	0.1	2.04146	11.6513	4.45999	0	0	0	4.35153	6.86435	Detected	Not Detected	Not Detected	Not Detected	Detected	Detected	ACTCCCTCTACCTCACT		0	MIMAT0015006
hsa-miR-6800-3p	0.498155	0.188592	1.6452	down	2.64665	2.19903	1.05728	2.64317	2.58431	4.01149	4.7261	4.45879	3.40229	4.7242	4.69171	5.32607	Detected	Detected	Detected	Detected	Detected	Detected	GGGGCGATGCCAG		0	MIMAT0027501
hsa-miR-191-3p	0.498155	0.258978	1.36644	down	3.66271	4.61963	2.53797	4.18341	3.9699	6.59719	5.19484	5.52971	4.66561	5.38661	5.31103	6.04378	Detected	Detected	Detected	Detected	Detected	Detected	GGGGACGAAATCC	chr3	0	MIMAT0001618	49058129	49058118	+
hsa-miR-4634	0.539128	0.389946	1.26985	down	34.7057	20.9112	15.4436	28.3851	24.9448	32.4123	8.43903	7.70813	7.27086	8.14899	7.9626	8.3404	Detected	Detected	Detected	Detected	Detected	Detected	CCCCGGGCCG		0	MIMAT0019691
hsa-miR-451a	0.498155	0.236163	7.78907	up	14.1898	9.94251	8.23142	1.54249	15.9319	0.1	7.14871	6.63554	6.36307	3.94719	7.31578	0	Detected	Detected	Detected	Detected	Detected	Not Detected	AACTCAGTAATGGTAACGGTTT	chr17	0	MIMAT0001631	27188424	27188404	+
hsa-miR-4778-5p	0.498155	0.0841543	17.6999	down	3.51547	0.1	0.1	3.8035	3.86563	13.2583	5.13565	0	0	5.24926	5.27263	7.05076	Detected	Not Detected	Not Detected	Detected	Detected	Detected	CCTCTTCTTCCTTTACA		0	MIMAT0019936
hsa-miR-3648	0.500698	0.308038	2.32396	down	13.5698	3.65625	3.54993	5.48577	10.5077	38.3503	7.08425	5.19229	5.14972	5.77762	6.71531	8.58309	Detected	Detected	Detected	Detected	Detected	Detected	CCCTCGGCGATC		0	MIMAT0018068
hsa-miR-4327	0.905457	0.873324	1.08713	up	8.35832	4.97756	4.6536	9.36579	7.44721	2.16041	6.38514	5.63737	5.54028	6.54933	6.21863	4.43324	Detected	Detected	Detected	Detected	Detected	Detected	CCAGTCCCCCATGC		0	MIMAT0016889
hsa-miR-188-5p	0.539128	0.408702	6.58383	down	3.93217	0.1	0.1	0.1	4.3482	25.8083	5.29725	0	0	0	5.44235	8.01169	Detected	Not Detected	Not Detected	Not Detected	Detected	Detected	CCCTCCACCATG		0	MIMAT0000457
hsa-miR-7975	0.539902	0.420598	4.10385	down	23.2543	1.33902	0.1	5.33403	6.34853	6.35528	7.86135	3.74311	0	5.73715	5.98835	5.98988	Detected	Detected	Not Detected	Detected	Detected	Detected	TGGTGCCGTGAC		0	MIMAT0031178
hsa-miR-3675-3p	0.498155	0.157819	6.20965	down	1.98681	0.1	0.1	1.49312	1	3.18613	4.31238	0	0	3.90025	3.32193	4.99373	Detected	Not Detected	Not Detected	Detected	Detected	Detected	TTGGGGGAGTTCCTTA		0	MIMAT0018099
hsa-miR-933	0.539128	0.394555	2.10282	up	1	1	1	1.07546	0.1	1	3.32193	3.32193	3.32193	3.42688	0	3.32193	Detected	Detected	Detected	Detected	Not Detected	Detected	GGGAGAGGTCTCCCT		0	MIMAT0004976
hsa-miR-937-5p	0.498155	0.26862	4.05024	down	2.96462	2.19098	0.1	2.77529	3.70842	4.19327	4.88978	4.4535	0	4.79457	5.21273	5.39	Detected	Detected	Not Detected	Detected	Detected	Detected	CCAGCCCCACCC		0	MIMAT0022938
hsa-miR-6812-5p	0.498155	0.0781483	11.1639	down	1.67745	0.1	0.1	1.75526	2.06758	6.43119	4.0682	0	0	4.13361	4.36987	6.00701	Detected	Not Detected	Not Detected	Detected	Detected	Detected	GCTGCTCCTCCCC		0	MIMAT0027524
hsa-miR-6165	0.498155	0.13603	2.70344	down	5.55685	3.20524	2.59679	5.78763	6.19194	25.5006	5.7962	5.00236	4.69866	5.8549	5.95232	7.99439	Detected	Detected	Detected	Detected	Detected	Detected	CTCCCCTCACCTCC		0	MIMAT0024782
hsa-miR-6834-3p	0.498155	0.256288	4.96822	up	4.39355	5.83506	6.60485	3.88196	3.55689	0.1	5.45732	5.86668	6.04545	5.27871	5.15254	0	Detected	Detected	Detected	Detected	Detected	Not Detected	TGATGGAGGGATGGG		0	MIMAT0027569
hsa-miR-6515-3p	0.498155	0.205228	1.68448	down	7.95437	5.19953	4.71213	8.22953	6.40373	17.6758	6.31368	5.70031	5.55831	6.36274	6.00084	7.46563	Detected	Detected	Detected	Detected	Detected	Detected	CTGGGGGGTAGATG		0	MIMAT0025487
hsa-miR-5001-5p	0.498155	0.117394	5.09022	down	0.1	0.1	0.1	0.1	1	1.31889	0	0	0	0	3.32193	3.72125	Not Detected	Not Detected	Not Detected	Not Detected	Detected	Detected	AGCTCCGCCGCTG		0	MIMAT0021021
hsa-miR-6737-3p	0.840854	0.771571	1.06351	down	2.84246	2.61541	2.83949	2.44978	2.38233	4.3508	4.82907	4.70897	4.82756	4.61458	4.5743	5.44321	Detected	Detected	Detected	Detected	Detected	Detected	CTGGGTAGGGGTGA		0	MIMAT0027376
hsa-miR-1228-3p	0.498155	0.166854	1.74815	down	13.0376	9.05565	7.08998	13.6806	11.4466	28.5573	7.02653	6.50075	6.14771	7.09599	6.83878	8.15772	Detected	Detected	Detected	Detected	Detected	Detected	GGGGGGCGAG	chr12	0	MIMAT0005583	57588349	57588357	-
hsa-miR-6125	0.498155	0.17562	2.20224	down	36.3601	21.3098	10.3125	29.4745	35.5668	81.4096	8.50621	7.73537	6.68825	8.20332	8.47439	9.66906	Detected	Detected	Detected	Detected	Detected	Detected	TCCGCCGCTCC		0	MIMAT0024598
hsa-miR-6759-3p	0.687309	0.574045	2.49411	up	1.02405	3.65315	0.1	2.41125	0.1	0.1	3.35621	5.19107	0	4.59171	0	0	Detected	Detected	Not Detected	Detected	Not Detected	Not Detected	CTGAGGGGAGAGGC		0	MIMAT0027419
hsa-miR-3663-3p	0.498155	0.223456	1.31076	down	44.1815	33.188	28.259	34.7184	53.6797	50.0703	8.7873	8.37452	8.14257	8.43956	9.06823	8.96781	Detected	Detected	Detected	Detected	Detected	Detected	GCGCCCGGCC		0	MIMAT0018085
hsa-miR-575	0.573769	0.451279	3.99547	down	2.44421	0.1	0.1	0.1	2.1501	7.2508	4.6113	0	0	0	4.42633	6.18007	Detected	Not Detected	Not Detected	Not Detected	Detected	Detected	GCTCCTGTCCAACTGGC		0	MIMAT0003240
hsa-miR-6722-3p	0.529454	0.369856	3.09256	down	3.51164	1.93188	0.1	3.78954	1.8933	2.79666	5.13407	4.27193	0	5.24395	4.24283	4.80563	Detected	Detected	Not Detected	Detected	Detected	Detected	CCTGGCCCACC		0	MIMAT0025854
hsa-miR-6088	0.498155	0.146829	1.85503	down	150.437	70.0885	64.7323	123.854	141.181	249.168	10.5549	9.45303	9.33834	10.2744	10.4633	11.2829	Detected	Detected	Detected	Detected	Detected	Detected	CGCCCCCCCGC		0	MIMAT0023713
hsa-miR-425-3p	0.611024	0.488861	3.23051	down	0.1	2.38601	0.1	2.36754	0.1	3.39773	0	4.57653	0	4.56532	0	5.0865	Not Detected	Detected	Not Detected	Detected	Not Detected	Detected	GGGCGGACACGAC	chr3	0	MIMAT0001343	49057656	49057645	+
hsa-miR-5100	0.776569	0.689314	1.32483	down	69.9128	24.6199	33.7894	50.913	139.889	18.9886	9.44941	7.94368	8.40043	8.99189	10.4501	7.56899	Detected	Detected	Detected	Detected	Detected	Detected	AGAGGCACCGCTG		0	MIMAT0022259
hsa-miR-4463	0.498155	0.241522	1.9581	down	4.90759	4.19426	1.06875	4.81254	6.13783	5.59129	5.61694	5.39034	3.41785	5.58873	5.93966	5.80511	Detected	Detected	Detected	Detected	Detected	Detected	GGCCCCACCCC		0	MIMAT0018987
hsa-miR-486-5p	0.905457	0.874936	1.16001	down	268.599	133.502	44.8888	113.373	509.084	43.5331	11.3912	10.3826	8.81021	10.1469	12.3137	8.76597	Detected	Detected	Detected	Detected	Detected	Detected	CTCGGGGCAGCTC	chr8	0	MIMAT0002177	41637129	41637140	-
hsa-miR-3196	0.498155	0.188246	7.10527	down	3.88242	1.17138	0.1	3.32039	2.67494	18.367	5.27888	3.55014	0	5.05328	4.74143	7.52098	Detected	Detected	Not Detected	Detected	Detected	Detected	GAGGCCCCTGCC		0	MIMAT0015080
hsa-miR-1268a	0.498155	0.0712782	2.05592	down	6.49577	3.15172	3.70854	6.11198	8.8942	12.137	6.02143	4.97807	5.21278	5.93357	6.47479	6.92327	Detected	Detected	Detected	Detected	Detected	Detected	CCCCCACCACCA	chr15	0	MIMAT0005922	22513250	22513240	+
hsa-miR-6089	0.498155	0.220295	1.59967	down	849.574	498.544	282.323	765.166	723.25	884.503	13.0525	12.2835	11.4631	12.9016	12.8203	13.1107	Detected	Detected	Detected	Detected	Detected	Detected	CCGCCCCGCC		0	MIMAT0023714
hsa-miR-4443	0.498155	0.287577	2.37382	down	11.2165	3.43361	2.23247	4.11643	11.5081	24.2779	6.80948	5.10165	4.48057	5.36332	6.84651	7.9235	Detected	Detected	Detected	Detected	Detected	Detected	AAAACCCACGCCTC		0	MIMAT0018961
hsa-miR-4505	0.50193	0.319642	3.79805	down	3.93185	2.85119	0.1	3.89706	3.59848	4.37975	5.29714	4.83349	0	5.28431	5.16932	5.45278	Detected	Detected	Not Detected	Detected	Detected	Detected	TCCGTCCCAGCC		0	MIMAT0019041
hsa-miR-6848-3p	0.498155	0.132338	2.16433	down	2.74627	1	1.14542	2.69588	2.24413	5.27145	4.7794	3.32193	3.5178	4.75268	4.48808	5.72013	Detected	Detected	Detected	Detected	Detected	Detected	CTGGGGGCCAAGA		0	MIMAT0027597
hsa-miR-5010-3p	0.498155	0.0502623	15.4163	up	4.60462	1	7.95698	0.1	1	0.1	5.52501	3.32193	6.31415	0	3.32193	0	Detected	Detected	Detected	Not Detected	Detected	Not Detected	CTGGGGAATGGGAG		0	MIMAT0021044
hsa-miR-135a-3p	0.498155	0.248608	1.80175	down	6.05518	2.49174	2.07921	3.2141	7.38815	7.72715	5.9201	4.63908	4.37797	5.00634	6.20714	6.27186	Detected	Detected	Detected	Detected	Detected	Detected	CGCCACGGCTC	chr3	0	MIMAT0004595	52328311	52328302	+
hsa-miR-6891-5p	0.498155	0.137393	1.79165	down	18.4858	11.6394	7.2426	18.9311	16.672	28.3964	7.53028	6.86287	6.17844	7.56461	7.38128	8.14956	Detected	Detected	Detected	Detected	Detected	Detected	CCCCTCATCCCC		0	MIMAT0027682
hsa-miR-6731-3p	0.991161	0.983736	1.02592	up	0.1	1.16978	1.3221	1.23825	1.1567	0.1	0	3.54817	3.72476	3.63023	3.53194	0	Not Detected	Detected	Detected	Detected	Detected	Not Detected	CTGGGGAGAGTGG		0	MIMAT0027364
hsa-miR-5739	0.498155	0.23728	2.67584	down	10.5139	5.15973	2.87461	8.27893	7.53311	47.9076	6.71616	5.68922	4.84529	6.37137	6.23517	8.90411	Detected	Detected	Detected	Detected	Detected	Detected	GCTCCCCATTCTCTCT		0	MIMAT0023116
hsa-miR-1915-3p	0.498155	0.202156	3.63001	down	9.14305	4.77061	4.02933	7.96447	10.3863	101.626	6.5146	5.5761	5.33247	6.31551	6.69854	9.98905	Detected	Detected	Detected	Detected	Detected	Detected	CCCGCCGCGTC	chr10	0	MIMAT0007892	21785556	21785547	+
hsa-miR-6724-5p	0.498155	0.205894	2.48838	down	9.33463	4.75756	1.6311	6.57066	8.68004	19.5697	6.54452	5.57215	4.02777	6.03797	6.43963	7.61248	Detected	Detected	Detected	Detected	Detected	Detected	CCCCACGCCCG		0	MIMAT0025856
hsa-miR-6760-3p	0.529454	0.367393	1.22982	down	1.12809	1.31204	1.11491	1.34058	1.08372	2.11274	3.49581	3.71374	3.47886	3.74479	3.43792	4.40104	Detected	Detected	Detected	Detected	Detected	Detected	CTGGGGAGAAGGGG		0	MIMAT0027421
hsa-miR-6766-3p	0.50193	0.324439	1.30955	down	6.69111	6.65744	5.25762	7.08662	5.91463	12.5486	6.06417	6.0569	5.71634	6.14703	5.88622	6.97138	Detected	Detected	Detected	Detected	Detected	Detected	TGAGGGTGGGGGA		0	MIMAT0027433
hsa-miR-484	0.498155	0.136261	7.21991	down	2.39445	0.1	0.1	1.92318	2.48553	1.88522	4.58162	0	0	4.26543	4.63548	4.23666	Detected	Not Detected	Not Detected	Detected	Detected	Detected	ATCGGGAGGGGACTGA		0	MIMAT0002174
hsa-miR-6819-3p	0.507132	0.341272	1.29533	down	4.56641	4.71206	3.69345	4.73897	4.17852	8.72273	5.51299	5.55829	5.2069	5.5665	5.38492	6.44671	Detected	Detected	Detected	Detected	Detected	Detected	CTGGGGTGGGGAC		0	MIMAT0027539
hsa-miR-485-3p	0.498155	0.122734	10.2803	up	2.56728	5.47181	2.56389	3.31505	0.1	0.1	4.68217	5.77395	4.68026	5.05096	0	0	Detected	Detected	Detected	Detected	Not Detected	Not Detected	AGAGAGGAGAGCCGTG		0	MIMAT0002176
